# Supplementary material for: LPLAT7 reutilizes unsaturated 1-lysophospholipids formed during lysosomal phospholipid degradation
Source: J Lipid Res. 2026 May 22;67(6):101064. doi: 10.1016/j.jlr.2026.101064 (PMC13277423; doi:10.1016/j.jlr.2026.101064)
Supplement: Supplemental Data [file mmc4.xlsx]

## Sheet: Heart
								Wild-type, female (N=12)		Knockout, female (N=6)		Wild-type, male (N=8)		Knockout, male (N=6)
LipidMolec	LipidMolecGroup	SubClassKey	CalcMass	BaseRt	MolFormula	MainIon	TotalGrade	MeanArea[s1]	AreaStd[s1]	MeanArea[s2]	AreaStd[s2]	MeanArea[s3]	AreaStd[s3]	MeanArea[s4]	AreaStd[s4]
Cer(d18:1_16:0)	Cer(d34:1)	acylsphingosines	537.512	10.1672	C34 H67 N1 O3	M+HCOO	A	404094	94632.7	442022	39405.2	171748	158711	21071.2	28848
Cer(d18:1_18:0)	Cer(d36:1)	acylsphingosines	565.543	10.6616	C36 H71 N1 O3	M+HCOO	A	895755	314165	1.16939e+06	145332	445264	362670	63891.3	98171.5
Cer(d18:2_18:0)	Cer(d36:2)	acylsphingosines	563.528	10.2279	C36 H69 N1 O3	M+HCOO	A	190505	64154.9	239302	23697.9	50166.6	53907.3	8280.85	5651.26
Cer(d17:1_20:0)	Cer(d37:1)	acylsphingosines	579.559	10.961	C37 H73 N1 O3	M+HCOO	A	183253	67454.5	211034	21585.6	116086	93415.2	6269.59	6253.81
Cer(d20:0_18:0)	Cer(d38:0)	acylsphinganines	595.59	11.4421	C38 H77 N1 O3	M+HCOO	B	45408.4	52689.8	24060.2	6582.58	12684.2	8351.48	16356.3	9006.41
Cer(d18:1_20:0)	Cer(d38:1)	acylsphingosines	593.575	11.2208	C38 H75 N1 O3	M+HCOO	A	1.54696e+06	286411	1.49672e+06	175805	1.06876e+06	824073	239553	461078
Cer(d18:2_20:0)	Cer(d38:2)	acylsphingosines	591.559	10.7439	C38 H73 N1 O3	M+HCOO	A	1.06074e+06	484881	1.20481e+06	142488	591003	618617	6080.98	4463.26
Cer(d18:1_21:0)	Cer(d39:1)	acylsphingosines	607.59	11.4782	C39 H77 N1 O3	M+HCOO	B	413974	75684	394879	43175	192150	199727	6559.54	10738.5
Cer(d18:2_21:0)	Cer(d39:2)	acylsphingosines	633.606	11.4859	C41 H79 N1 O3	M+HCOO	B	947.812	690.426	614.674	469.067	2153.56	3512.87	529.009	454.627
Cer(d18:0_22:0)	Cer(d40:0)	acylsphinganines	623.622	11.9202	C40 H81 N1 O3	M+HCOO	A	47717.5	45355.7	75165.7	38592.6	9431.7	7207.41	10424.9	8052.22
Cer(d18:1_22:0)	Cer(d40:1)	acylsphingosines	621.606	11.7075	C40 H79 N1 O3	M+HCOO	A	1.43344e+06	164951	1.5598e+06	164834	1.1506e+06	341074	531937	685781
Cer(d18:2_22:0)	Cer(d40:2)	acylsphingosines	619.59	11.2373	C40 H77 N1 O3	M+HCOO	A	1.35249e+06	337888	1.3818e+06	151485	652676	703331	23249.3	42086.5
Cer(d24:2_16:0)	Cer(d40:2)	acylsphingosines	647.622	11.6097	C42 H81 N1 O3	M+HCOO	A	10094.7	4482.66	11605.8	5427.99	4879.7	5258.25	1565.91	2096.42
Cer(d18:1_23:0)	Cer(d41:1)	acylsphingosines	635.622	11.9424	C41 H81 N1 O3	M+HCOO	A	598794	168848	757327	76024.1	348529	144808	210771	261598
Cer(d18:1_23:1)	Cer(d41:2)	acylsphingosines	633.606	11.4797	C41 H79 N1 O3	M+HCOO	A	768424	182192	719555	68985.7	407440	327622	91508.5	104748
Cer(d18:0_24:0)	Cer(d42:0)	acylsphinganines	651.653	12.416	C42 H85 N1 O3	M+HCOO	A	66507.9	57283.7	93301.9	57658.8	19824.1	16215.9	7855.73	6796.45
Cer(d18:0_24:1)	Cer(d42:1)	acylsphingosines	649.637	11.8372	C42 H83 N1 O3	M+HCOO	A	44000.2	36350.1	53302.7	29627.2	6733.92	7855.86	2369.23	2884.93
Cer(d18:1_24:0)	Cer(d42:1)	acylsphingosines	649.637	12.2004	C42 H83 N1 O3	M+HCOO	A	804466	173513	881895	121976	443699	329238	139271	149134
Cer(d18:1_24:1)	Cer(d42:2)	acylsphingosines	647.622	11.5924	C42 H81 N1 O3	M+HCOO	A	2.16297e+06	373488	2.27028e+06	170588	1.72097e+06	750607	660552	837356
Cer(d18:2_24:1)	Cer(d42:3)	acylsphingosines	645.606	11.1351	C42 H79 N1 O3	M+HCOO	A	848791	238511	891372	85077.9	313473	344126	6878.29	5206.34
Cer(t17:0_21:0)	Cer(t38:0)	phytoceramides	611.585	11.0115	C38 H77 N1 O4	M+HCOO	A	43594.6	13583.9	44450.4	4428.45	12092.6	10861.4	4410.02	1475.46
Cer(t17:0_23:0)	Cer(t40:0)	phytoceramides	639.617	11.4837	C40 H81 N1 O4	M+HCOO	A	64426.6	9975.54	62606.3	6319.8	33792	19392.4	7349.75	5893.93
Cer(t18:0_24:0)	Cer(t42:0)	phytoceramides	667.648	11.9277	C42 H85 N1 O4	M+HCOO	B	25147.5	15699.3	46106.7	10886.7	8854.71	3478.76	10691.2	6226.03
CL(16:0_16:0_18:1)	CL(50:1)	diacyl-monoacyl	1140.76	11.0366	C59 H114 O16 P2	M-H	B	2003.33	1072.97	13007.3	3779.46	1253.12	1037.09	3649.17	3096.33
CL(16:0_16:1_18:2)	CL(50:3)	diacyl-monoacyl	1136.73	10.2539	C59 H110 O16 P2	M-H	B	5554.09	2890.1	19151.9	5346.41	4293.14	4077.34	3856.81	3557.81
CL(16:0_18:1_18:2)	CL(52:3)	diacyl-monoacyl	1164.76	10.7089	C61 H114 O16 P2	M-H	A	29907.8	10913	79373.8	21096.3	18867.6	14645.8	16381	4308.19
CL(16:0_18:2_18:2)	CL(52:4)	diacyl-monoacyl	1162.74	10.2793	C61 H112 O16 P2	M-H	A	47390.7	23583.6	100867	33388.9	29972.1	21946.6	11340.4	6319.6
CL(16:1_18:1_18:2)	CL(52:4)	diacyl-monoacyl	1162.74	10.3537	C61 H112 O16 P2	M-H	B	27774.5	10296.8	48513.4	22357.2	19276.3	16728.2	12200.4	8447.99
CL(16:1_18:2_18:2)	CL(52:5)	diacyl-monoacyl	1160.73	10.0156	C61 H110 O16 P2	M-H	B	17868.9	10987.4	7231.13	5300.92	11164.7	7158.7	2139.49	2065.09
CL(18:0_18:1_18:2)	CL(54:3)	diacyl-monoacyl	1192.79	11.0303	C63 H118 O16 P2	M-H	B	24813.4	9503.44	70345.6	22233.4	28702.3	20467.4	31721	9009
CL(18:1_18:1_18:1)	CL(54:3)	diacyl-monoacyl	1192.79	11.0862	C63 H118 O16 P2	M-H	A	25542.9	10579	88702.5	29195.1	19814.4	11545.8	35351.7	11941.6
CL(18:1_18:1_18:2)	CL(54:4)	diacyl-monoacyl	1190.77	10.5958	C63 H116 O16 P2	M-H	A	97857	36555.7	205342	92773.1	94671.8	89539.7	96908	51001.4
CL(18:1_18:1_18:2)	CL(54:4)	diacyl-monoacyl	1190.77	10.7078	C63 H116 O16 P2	M-H	A	194761	74864	359539	106942	159623	136422	150975	87711.9
CL(18:1_18:1_18:2)	CL(54:4)	diacyl-monoacyl	1190.77	10.7275	C63 H116 O16 P2	M-H	A	143599	58226.2	343225	92680.7	132603	108253	131175	85459.8
CL(18:1_18:2_18:2)	CL(54:5)	diacyl-monoacyl	1188.76	10.3174	C63 H114 O16 P2	M-H	A	839518	319548	1.15177e+06	501882	792775	586560	147515	142676
CL(18:1_18:2_18:2)	CL(54:5)	diacyl-monoacyl	1188.76	10.3611	C63 H114 O16 P2	M-H	A	823676	407790	1.25857e+06	422734	864747	645849	165979	112987
CL(18:1_18:2_18:2)	CL(54:5)	diacyl-monoacyl	1188.76	10.6145	C63 H114 O16 P2	M-H	A	36411.6	37540.5	42593	38976.4	15778.9	9390.96	22875.6	24611
CL(18:1_18:2_18:2)	CL(54:5)	diacyl-monoacyl	1188.76	10.695	C63 H114 O16 P2	M-H	A	15621.4	13188.2	7669.01	2747.43	12768.8	10321.7	12244.1	11261.4
CL(18:1_18:2_18:2)	CL(54:5)	diacyl-monoacyl	1188.76	10.8339	C63 H114 O16 P2	M-H	B	7471.69	6949.96	8637.56	4169.43	6938.43	5933.48	5670.18	3655.35
CL(18:2_18:2_18:2)	CL(54:6)	diacyl-monoacyl	1186.74	9.94599	C63 H112 O16 P2	M-H	A	1.14844e+06	489375	451410	185620	1.0889e+06	804770	141464	35088.5
CL(18:2_18:2_18:2)	CL(54:6)	diacyl-monoacyl	1186.74	10.2483	C63 H112 O16 P2	M-H	A	100487	161228	30819.7	38597.3	111889	111045	9766.09	13573.6
CL(18:2_18:2_18:2)	CL(54:6)	diacyl-monoacyl	1186.74	10.3436	C63 H112 O16 P2	M-H	A	22856.5	20210.2	7158.71	1886.55	23507.2	17144.2	4103.15	3087.16
CL(18:2_18:2_18:2)	CL(54:6)	diacyl-monoacyl	1186.74	10.4298	C63 H112 O16 P2	M-H	A	12241.6	7394.68	3759.38	3358.68	14563	12279.6	1482.88	3092.97
CL(18:2_18:2_18:3)	CL(54:7)	diacyl-monoacyl	1184.73	9.74396	C63 H110 O16 P2	M-H	B	4476.81	3149.48	6439.54	3449.42	11722.9	3499.52	2294.53	1244.69
CL(18:1_20:1_18:2)	CL(56:4)	diacyl-monoacyl	1218.81	11.0266	C65 H120 O16 P2	M-H	A	6797.87	4897.66	30150.1	14949.7	8285.15	8171.77	16167.1	7332.55
CL(18:1_20:1_18:2)	CL(56:4)	diacyl-monoacyl	1218.81	11.0913	C65 H120 O16 P2	M-H	B	6004.63	4220.96	22755.1	5811.54	8993.81	7647.7	19130.7	8138.33
CL(18:1_18:2_20:2)	CL(56:5)	diacyl-monoacyl	1216.79	10.7128	C65 H118 O16 P2	M-H	A	70120.3	33661.5	113312	30510.8	62984.6	54378.3	27710.7	23315.2
CL(18:1_18:2_20:2)	CL(56:5)	diacyl-monoacyl	1216.79	10.7344	C65 H118 O16 P2	M-H	A	70120.3	33661.5	113312	30510.8	62984.6	54378.3	27710.7	23315.2
CL(18:1_18:2_20:3)	CL(56:6)	diacyl-monoacyl	1214.77	10.4255	C65 H116 O16 P2	M-H	A	152893	79106.6	208716	77768.6	139243	114969	41165.7	21639.4
CL(18:2_18:2_20:3)	CL(56:7)	diacyl-monoacyl	1212.76	10.198	C65 H114 O16 P2	M-H	A	131898	69804.7	187143	70805.6	137059	115406	54938.7	30643.5
CL(18:2_18:2_20:3)	CL(56:7)	diacyl-monoacyl	1212.76	10.2131	C65 H114 O16 P2	M-H	A	131017	68337.8	187143	70805.6	137055	115410	56252.8	30902.2
CL(18:2_18:2_20:4)	CL(56:8)	diacyl-monoacyl	1210.74	9.96465	C65 H112 O16 P2	M-H	A	9086.85	10392.8	28100	17186.7	11621.3	10604.7	11912.5	7376.04
CL(18:2_18:2_20:4)	CL(56:8)	diacyl-monoacyl	1210.74	10.0485	C65 H112 O16 P2	M-H	A	10291.8	11043.8	23741.4	11151.1	9504.48	9017.07	15747.7	6592.27
CL(18:2_18:2_22:6)	CL(58:10)	diacyl-monoacyl	1234.74	9.8119	C67 H112 O16 P2	M-H	A	201435	112748	270623	103737	181193	158057	160299	84125.1
CL(22:7_18:0_18:0)	CL(58:7)	diacyl-monoacyl	1240.79	10.8617	C67 H118 O16 P2	M-H	B	3384.75	2948.15	21574.4	11597.9	3669.7	2811.23	10080	3349.56
CL(18:0_18:2_22:6)	CL(58:8)	diacyl-monoacyl	1238.77	10.6315	C67 H116 O16 P2	M-H	B	14056.9	10474.7	56615.8	21314.9	9931.21	8788.78	28777.1	14391.5
CL(18:1_18:1_22:6)	CL(58:8)	diacyl-monoacyl	1238.77	10.3441	C67 H116 O16 P2	M-H	B	12550.6	9016.65	53992.7	26929.3	11893.1	8421.16	31182.7	7900.9
CL(18:1_18:2_22:5)	CL(58:8)	diacyl-monoacyl	1238.77	10.4791	C67 H116 O16 P2	M-H	B	11756	9336.91	86106.4	18291.1	10484.3	9530.94	29991.6	19125
CL(18:1_18:2_22:6)	CL(58:9)	diacyl-monoacyl	1236.76	10.1815	C67 H114 O16 P2	M-H	A	97479.7	76431	383687	140179	83340.5	78377.3	160775	111512
CL(40:7_18:2)	CL(58:9)	diacyl-monoacyl	1236.76	10.1012	C67 H114 O16 P2	M-H	B	59252.8	42698.7	284315	127932	46849.3	39293	96697.8	57276.5
CL(18:2_20:2_22:6)	CL(60:10)	diacyl-monoacyl	1262.77	10.2068	C69 H116 O16 P2	M-H	A	14596.6	13777.2	58774.8	24413.8	11897.3	10751.1	22871.9	17036.4
CL(18:2_20:3_22:6)	CL(60:11)	diacyl-monoacyl	1260.76	9.92862	C69 H114 O16 P2	M-H	B	4076.77	3813.78	17016.9	13785.9	8234.03	8621.94	13245.8	8617.36
CL(18:2_22:6_22:6)	CL(62:14)	diacyl-monoacyl	1282.74	9.58959	C71 H112 O16 P2	M-H	B	25612.7	21096.2	45539.7	27011.1	31818.6	29490.4	25111.8	25021.7
CL(16:0_16:0_16:0_18:1)	CL(66:1)	diacyl-diacyl	1378.99	13.3859	C75 H144 O17 P2	M-H	B	3144.01	754.659	25368	4561.42	1885.52	621.877	11559.2	10112.4
CL(14:0_16:0_18:1_18:1)	CL(66:2)	diacyl-diacyl	1376.97	12.9173	C75 H142 O17 P2	M-H	A	12561.6	3115.62	48432.4	5510.94	7637.8	2972.32	31391	11032.1
CL(14:0_16:0_18:1_18:2)	CL(66:3)	diacyl-diacyl	1374.96	12.5656	C75 H140 O17 P2	M-H	B	16671.8	2624.83	44626.7	5080.07	12601.9	5591.92	35002.3	10753.5
CL(14:0_16:1_18:1_18:2)	CL(66:4)	diacyl-diacyl	1372.94	12.223	C75 H138 O17 P2	M-H	B	7915.95	1884.5	25879.4	5403.27	7120.84	3224.99	19176.8	5678.32
CL(14:0_16:1_18:2_18:2)	CL(66:5)	diacyl-diacyl	1370.93	11.8435	C75 H136 O17 P2	M-H	B	4134.18	2181.06	4875.36	2273.92	4570.05	3294.48	4269.43	4956
CL(12:0_18:2_18:2_18:2)	CL(66:6)	diacyl-diacyl	1368.91	11.4125	C75 H134 O17 P2	M-H	A	6835.91	1889.26	846.603	120.619	6950.19	1269.26	875.508	451.229
CL(15:0_16:0_18:1_18:2)	CL(67:3)	diacyl-diacyl	1388.97	12.783	C76 H142 O17 P2	M-H	B	2670.54	573.589	10395.1	2209.34	2251.15	858.297	4706.95	3690.1
CL(16:0_16:0_18:1_18:1)	CL(68:2)	diacyl-diacyl	1405	13.2923	C77 H146 O17 P2	M-H	A	354001	49755.1	691556	72145.4	277198	67816.9	641485	226283
CL(16:0_16:0_18:1_18:2)	CL(68:3)	diacyl-diacyl	1402.99	12.9734	C77 H144 O17 P2	M-H	A	322907	56018.4	517459	40246.3	308809	55571.1	486790	109130
CL(16:0_16:1_18:1_18:2)	CL(68:4)	diacyl-diacyl	1400.97	12.5519	C77 H142 O17 P2	M-H	A	202662	32604	346023	43108.1	181341	45715.2	281569	97664.6
CL(14:0_18:1_18:2_18:2)	CL(68:5)	diacyl-diacyl	1398.96	12.2017	C77 H140 O17 P2	M-H	A	262357	39411.5	321705	44518.1	208979	97900	250087	120409
CL(16:1_16:1_18:2_18:2)	CL(68:6)	diacyl-diacyl	1396.94	11.8618	C77 H138 O17 P2	M-H	A	304718	58237.5	160144	39071.1	280891	45803	116964	80247.9
CL(16:1_16:2_18:2_18:2)	CL(68:7)	diacyl-diacyl	1394.93	11.6144	C77 H136 O17 P2	M-H	B	22479.2	13490.1	9633.7	2899.17	10616.2	4878.34	6171.63	2241.28
CL(14:2_18:2_18:2_18:2)	CL(68:8)	diacyl-diacyl	1392.91	11.3078	C77 H134 O17 P2	M-H	B	4866.51	1922.9	697.367	385.48	3318.05	3149.59	345.639	310.671
CL(16:0_16:0_18:1_19:1)	CL(69:2)	diacyl-diacyl	1419.02	13.4727	C78 H148 O17 P2	M-H	B	11157	2658.52	22855.6	3487.61	6160.06	4742.57	6563.64	2402.81
CL(16:0_17:1_18:1_18:1)	CL(69:3)	diacyl-diacyl	1417	13.1351	C78 H146 O17 P2	M-H	A	10244.4	4222.43	32531.4	5235.95	7234.17	4196.16	15926.3	7783.74
CL(15:0_18:0_18:2_18:2)	CL(69:4)	diacyl-diacyl	1414.99	12.7402	C78 H144 O17 P2	M-H	A	27206.4	9746.47	75276.6	11461.1	12057.4	6932.19	33070.9	13935.2
CL(15:0_18:1_18:2_18:2)	CL(69:5)	diacyl-diacyl	1412.97	12.4088	C78 H142 O17 P2	M-H	A	7058.45	3500.52	63649.6	17086.1	3079.25	2042.18	12305	12215.7
CL(15:0_18:2_18:2_18:2)	CL(69:6)	diacyl-diacyl	1410.96	12.0666	C78 H140 O17 P2	M-H	B	10892.8	3799.72	5863.62	2288.1	7033.74	3772.51	4691.93	1706.97
CL(16:0_18:0_18:1_18:1)	CL(70:2)	diacyl-diacyl	1433.03	13.7215	C79 H150 O17 P2	M-H	A	16691.2	3217.14	34620.6	5704.48	13369	5666.33	29151	15031.3
CL(16:0_18:1_18:1_18:1)	CL(70:3)	diacyl-diacyl	1431.02	13.2028	C79 H148 O17 P2	M-H	A	87022.2	13807.2	243876	52437.8	59700	24978.9	193132	93479.1
CL(16:0_18:1_18:1_18:1)	CL(70:3)	diacyl-diacyl	1431.02	13.3094	C79 H148 O17 P2	M-H	A	175779	22470.2	491260	68415.3	130413	40042.1	372245	208937
CL(16:0_18:1_18:1_18:2)	CL(70:4)	diacyl-diacyl	1429	12.7975	C79 H146 O17 P2	M-H	A	371242	92295	565177	321595	302208	86720.8	617773	360009
CL(16:0_18:1_18:1_18:2)	CL(70:4)	diacyl-diacyl	1429	12.9325	C79 H146 O17 P2	M-H	A	991704	144154	2.07924e+06	208967	786135	145662	1.84304e+06	470766
CL(16:0_18:1_18:1_18:2)	CL(70:4)	diacyl-diacyl	1429	13.3431	C79 H146 O17 P2	M-H	A	27165.1	5640.42	55670.2	7304.77	25525.5	7981.67	54805.1	25656.1
CL(16:0_18:1_18:2_18:2)	CL(70:5)	diacyl-diacyl	1426.99	12.4775	C79 H144 O17 P2	M-H	A	5952.23	6552.81	1989.84	4625.87	10772.1	18906.4	2838.14	4287.19
CL(16:0_18:1_18:2_18:2)	CL(70:5)	diacyl-diacyl	1426.99	12.625	C79 H144 O17 P2	M-H	A	1.24686e+06	198808	2.08878e+06	287874	1.10103e+06	154688	1.94249e+06	455737
CL(16:0_18:1_18:2_18:2)	CL(70:5)	diacyl-diacyl	1426.99	13.3461	C79 H144 O17 P2	M-H	A	17378	3900.82	32742.1	6902.72	17909.3	4237.62	34764.6	11979.2
CL(16:0_18:2_18:2_18:2)	CL(70:6)	diacyl-diacyl	1424.97	12.9668	C79 H142 O17 P2	M-H	A	17679.9	3300.66	21806.8	2403.08	19062.5	3414.6	22447.3	7689.49
CL(16:1_18:1_18:2_18:2)	CL(70:6)	diacyl-diacyl	1424.97	12.2306	C79 H142 O17 P2	M-H	A	1.43801e+06	223080	1.34177e+06	221712	1.35445e+06	219950	1.31317e+06	460309
CL(16:1_18:2_18:2_18:2)	CL(70:7)	diacyl-diacyl	1422.96	11.8909	C79 H140 O17 P2	M-H	A	1.23273e+06	256208	462363	106464	1.39656e+06	189529	423563	327564
CL(16:1_18:2_18:2_18:2)	CL(70:7)	diacyl-diacyl	1422.96	12.2478	C79 H140 O17 P2	M-H	A	35406.5	11392.6	22997.5	7157.95	30801.8	12410	21815.3	5460.29
CL(16:1_18:2_18:2_18:2)	CL(70:7)	diacyl-diacyl	1422.96	12.4307	C79 H140 O17 P2	M-H	B	9155.71	3081.16	11734.6	2683.67	9869.95	4900.5	12698.4	3793.76
CL(16:2_18:2_18:2_18:2)	CL(70:8)	diacyl-diacyl	1420.94	11.606	C79 H138 O17 P2	M-H	A	134428	41860.9	46258.2	6061.85	148833	36927.5	34126.8	34740
CL(14:0_16:1_18:2_22:6)	CL(70:9)	diacyl-diacyl	1418.93	11.5263	C79 H136 O17 P2	M-H	B	10175.1	6401.59	5493.77	4534.44	10181.6	5585.95	4026.52	2609.22
CL(14:0_16:1_18:2_22:6)	CL(70:9)	diacyl-diacyl	1418.93	11.5953	C79 H136 O17 P2	M-H	B	8650.14	4885.49	5350.3	2757.91	8591.16	3552.71	4535.42	4283.53
CL(17:0_18:1_18:1_18:2)	CL(71:4)	diacyl-diacyl	1443.02	13.1095	C80 H148 O17 P2	M-H	A	33080.9	6720.93	70781.3	11350	19373	10018.4	41527.4	20615
CL(17:0_18:1_18:2_18:2)	CL(71:5)	diacyl-diacyl	1441	12.7599	C80 H146 O17 P2	M-H	A	44164.3	21774.2	122245	21908.3	13918.9	13034.6	71401.1	35712.1
CL(17:1_18:1_18:2_18:2)	CL(71:6)	diacyl-diacyl	1438.99	12.4154	C80 H144 O17 P2	M-H	A	118598	37893.9	138613	32296	32522.4	40402.8	97336.2	45769.4
CL(17:1_18:2_18:2_18:2)	CL(71:7)	diacyl-diacyl	1436.97	12.1409	C80 H142 O17 P2	M-H	A	157611	43003.7	70870.8	16163.9	100372	76991.6	35733.1	34272.9
CL(17:1_18:2_18:2_18:2)	CL(71:7)	diacyl-diacyl	1436.97	12.3419	C80 H142 O17 P2	M-H	B	10352.4	4873	10956	4668.34	9698.06	5342.34	6601.98	5233.23
CL(14:0_18:2_18:2_22:6)	CL(72:10)	diacyl-diacyl	1444.94	11.6411	C81 H138 O17 P2	M-H	B	94416.9	42960	101111	29948	66449.7	30881.3	67367.9	52715.5
CL(16:2_16:1_18:2_22:6)	CL(72:11)	diacyl-diacyl	1442.93	11.424	C81 H136 O17 P2	M-H	B	8193	4716.95	4789.28	3680.07	6450.9	4042.35	5725.45	2752.72
CL(18:0_18:1_18:1_18:1)	CL(72:3)	diacyl-diacyl	1459.05	13.7896	C81 H152 O17 P2	M-H	A	25072.5	5111.17	36327.3	9165.89	22551.2	8652.04	30553.7	8317.69
CL(18:0_18:1_18:1_18:2)	CL(72:4)	diacyl-diacyl	1457.03	13.3033	C81 H150 O17 P2	M-H	A	172963	26771.9	574029	86956.3	155297	49636.7	532386	203603
CL(18:0_18:1_18:1_18:2)	CL(72:4)	diacyl-diacyl	1457.03	13.3682	C81 H150 O17 P2	M-H	A	172963	26771.9	574029	86956.3	154372	48558.9	529953	204692
CL(18:1_18:1_18:1_18:1)	CL(72:4)	diacyl-diacyl	1457.03	13.7594	C81 H150 O17 P2	M-H	A	3345.25	721.107	11671.9	3039.54	7139.4	1637.88	17224.6	6451.68
CL(18:0_18:1_18:2_18:2)	CL(72:5)	diacyl-diacyl	1455.02	13.3383	C81 H148 O17 P2	M-H	A	25223.4	8190.05	85309.8	15720.1	37262	3961.99	101577	27523.4
CL(18:1_18:1_18:1_18:2)	CL(72:5)	diacyl-diacyl	1455.02	12.9172	C81 H148 O17 P2	M-H	A	1.06898e+06	178807	3.4088e+06	506276	877286	147896	2.91947e+06	551089
CL(16:0_18:1_18:2_20:3)	CL(72:6)	diacyl-diacyl	1453	13.0479	C81 H146 O17 P2	M-H	B	83025.4	10202.9	128425	13467.9	109738	18099.5	146874	44997.6
CL(18:0_18:2_18:2_18:2)	CL(72:6)	diacyl-diacyl	1453	12.7256	C81 H146 O17 P2	M-H	A	1.02815e+06	947430	2.78182e+06	1.29676e+06	1.16349e+06	515265	2.5124e+06	661935
CL(18:0_18:2_18:2_18:2)	CL(72:6)	diacyl-diacyl	1453	12.8252	C81 H146 O17 P2	M-H	A	177984	76958.7	302378	198348	382095	282230	232449	34774.6
CL(18:0_18:2_18:2_18:2)	CL(72:6)	diacyl-diacyl	1453	12.9297	C81 H146 O17 P2	M-H	B	140219	24604	236377	32442.9	202086	74257.9	257974	67833
CL(18:1_18:1_18:2_18:2)	CL(72:6)	diacyl-diacyl	1453	12.5742	C81 H146 O17 P2	M-H	A	4.92399e+06	2.04317e+06	8.88775e+06	390022	6.34754e+06	724324	9.21673e+06	2.30691e+06
CL(18:1_18:2_18:2_18:2)	CL(72:7)	diacyl-diacyl	1450.99	12.2417	C81 H144 O17 P2	M-H	A	5.94881e+06	2.12376e+06	1.08359e+07	1.19952e+06	1.69233e+07	3.46785e+06	1.16175e+07	4.16443e+06
CL(18:1_18:2_18:2_18:2)	CL(72:7)	diacyl-diacyl	1450.99	12.3227	C81 H144 O17 P2	M-H	A	5.58204e+06	1.94878e+06	7.42351e+06	3.61269e+06	1.09793e+07	4.69093e+06	7.30335e+06	3.1757e+06
CL(18:1_18:2_18:2_18:2)	CL(72:7)	diacyl-diacyl	1450.99	12.4637	C81 H144 O17 P2	M-H	A	906101	1.18338e+06	1.79938e+06	2.24757e+06	4.84063e+06	4.02192e+06	1.97222e+06	1.47967e+06
CL(18:1_18:2_18:2_18:2)	CL(72:7)	diacyl-diacyl	1450.99	12.558	C81 H144 O17 P2	M-H	A	402446	83431.8	456044	99887.3	641351	316260	433191	156934
CL(18:1_18:2_18:2_18:2)	CL(72:7)	diacyl-diacyl	1450.99	12.6887	C81 H144 O17 P2	M-H	A	331630	61753	295081	136974	510996	66887.5	304851	143578
CL(18:1_18:2_18:2_18:2)	CL(72:7)	diacyl-diacyl	1450.99	12.8783	C81 H144 O17 P2	M-H	A	213656	28822.2	181711	59431.2	280162	61461.1	200586	81656
CL(18:1_18:2_18:2_18:2)	CL(72:7)	diacyl-diacyl	1450.99	12.9526	C81 H144 O17 P2	M-H	B	202315	28649.2	166862	33948.3	248374	69345.8	191318	62240
CL(18:1_18:2_18:2_18:2)	CL(72:7)	diacyl-diacyl	1450.99	13.0762	C81 H144 O17 P2	M-H	A	65183.3	9238.64	53208.3	12292.1	100455	20444	68047.4	21614.6
CL(18:2_18:2_18:2_18:2)	CL(72:8)	diacyl-diacyl	1448.97	11.7931	C81 H142 O17 P2	M-H	A	2.98282e+06	1.42507e+06	2.56335e+06	2.78474e+06	1.25187e+07	6.22738e+06	2.31073e+06	1.46999e+06
CL(18:2_18:2_18:2_18:2)	CL(72:8)	diacyl-diacyl	1448.97	11.8754	C81 H142 O17 P2	M-H	A	7.61534e+06	3.77419e+06	5.65852e+06	1.58888e+06	2.64718e+07	9.38632e+06	6.59742e+06	3.33669e+06
CL(18:2_18:2_18:2_18:2)	CL(72:8)	diacyl-diacyl	1448.97	11.9456	C81 H142 O17 P2	M-H	A	7.89398e+06	3.83444e+06	5.65852e+06	1.58888e+06	2.64718e+07	9.38632e+06	6.59742e+06	3.33669e+06
CL(18:2_18:2_18:2_18:2)	CL(72:8)	diacyl-diacyl	1448.97	12.1145	C81 H142 O17 P2	M-H	A	5.96238e+06	1.93671e+06	3.2438e+06	1.91016e+06	1.43717e+07	6.06945e+06	4.44616e+06	2.19234e+06
CL(18:2_18:2_18:2_18:2)	CL(72:8)	diacyl-diacyl	1448.97	12.1727	C81 H142 O17 P2	M-H	A	1.45536e+06	1.79126e+06	290571	105955	3.96869e+06	4.77105e+06	388339	141024
CL(14:0_18:1_18:2_22:6)	CL(72:9)	diacyl-diacyl	1446.96	11.9525	C81 H140 O17 P2	M-H	B	56821	29829.9	135480	27561.8	51602.5	17647.5	91802.4	34017
CL(16:1_18:2_18:2_20:4)	CL(72:9)	diacyl-diacyl	1446.96	11.6579	C81 H140 O17 P2	M-H	B	1.11167e+06	302020	255847	71050.4	1.13138e+06	236155	284855	158156
CL(16:1_18:2_18:2_20:4)	CL(72:9)	diacyl-diacyl	1446.96	12.0246	C81 H140 O17 P2	M-H	B	52778.4	24102.7	118658	27813.6	36347.1	11579.4	85994.1	26867.7
CL(15:0_18:2_18:2_22:6)	CL(73:10)	diacyl-diacyl	1458.96	11.8412	C82 H140 O17 P2	M-H	B	12818.3	7071.77	24457	7858.28	8942.49	7267.51	20793.7	9534.57
CL(18:1_18:1_19:1_18:2)	CL(73:5)	diacyl-diacyl	1469.03	13.1186	C82 H150 O17 P2	M-H	B	22057	5422.64	57861.6	10341.4	16063.8	6423.03	33458.2	9703.59
CL(18:1_19:1_18:2_18:2)	CL(73:6)	diacyl-diacyl	1467.02	12.7614	C82 H148 O17 P2	M-H	A	144807	34536.4	189863	36766.8	89673.4	53782.6	118685	82717.8
CL(19:1_18:2_18:2_18:2)	CL(73:7)	diacyl-diacyl	1465	12.4866	C82 H146 O17 P2	M-H	B	233191	61035.8	147040	28108	162997	71717.5	114091	39656.6
CL(17:1_18:2_18:2_20:3)	CL(73:8)	diacyl-diacyl	1462.99	12.127	C82 H144 O17 P2	M-H	B	84318	18479.4	40653.3	4197.19	58594.1	24775.4	44405.3	17215.9
CL(15:0_18:1_18:2_22:6)	CL(73:9)	diacyl-diacyl	1460.97	12.1672	C82 H142 O17 P2	M-H	B	5158.14	3110.08	31289.7	8376.33	3263.38	2111.98	29275.3	9427.2
CL(16:0_18:2_18:2_22:6)	CL(74:10)	diacyl-diacyl	1472.97	11.8185	C83 H142 O17 P2	M-H	A	1.34481e+06	395644	722762	203112	1.13766e+06	260429	1.12899e+06	429855
CL(16:0_18:2_18:2_22:6)	CL(74:10)	diacyl-diacyl	1472.97	11.9305	C83 H142 O17 P2	M-H	B	771000	300565	810487	201655	590462	238606	960360	346387
CL(18:2_18:2_18:2_20:4)	CL(74:10)	diacyl-diacyl	1472.97	11.6905	C83 H142 O17 P2	M-H	A	601118	368188	471760	136948	388102	366589	491957	205571
CL(18:2_18:2_18:2_20:4)	CL(74:10)	diacyl-diacyl	1472.97	12.2064	C83 H142 O17 P2	M-H	B	257335	33533.3	215686	49206	275878	17222.2	222198	53495.7
CL(18:2_18:2_18:2_20:4)	CL(74:10)	diacyl-diacyl	1472.97	12.238	C83 H142 O17 P2	M-H	B	255524	33273.9	214082	49088.5	275248	15868	231821	44389.4
CL(18:2_18:2_18:2_20:4)	CL(74:10)	diacyl-diacyl	1472.97	12.3691	C83 H142 O17 P2	M-H	B	98366.1	29014.6	53159.4	10012.4	136140	10247.5	77876.5	30346.7
CL(16:1_18:2_18:2_22:6)	CL(74:11)	diacyl-diacyl	1470.96	11.6443	C83 H140 O17 P2	M-H	B	520268	225994	321534	91116.6	460844	191474	319338	211361
CL(16:1_18:2_20:4_20:4)	CL(74:11)	diacyl-diacyl	1470.96	11.9013	C83 H140 O17 P2	M-H	B	137866	42146.1	69053.8	19232.3	160450	56384.8	100134	32504.2
CL(16:1_18:2_20:4_20:4)	CL(74:11)	diacyl-diacyl	1470.96	11.9856	C83 H140 O17 P2	M-H	B	119545	24445.2	65230.7	22328.8	200267	44389.3	95251.9	34238.7
CL(16:2_18:2_18:2_22:6)	CL(74:12)	diacyl-diacyl	1468.94	11.3928	C83 H138 O17 P2	M-H	B	21380.2	13919.1	16827.2	6282.35	17110.7	9092.43	19804.9	10142.9
CL(56:10_18:2)	CL(74:12)	diacyl-diacyl	1468.94	11.654	C83 H138 O17 P2	M-H	B	536.625	582.337	1390.22	1577.67	2477.82	2280.94	1332.31	1486.93
CL(20:0_18:1_18:1_18:2)	CL(74:4)	diacyl-diacyl	1485.07	13.8078	C83 H154 O17 P2	M-H	B	8236.49	2410.6	19359.7	6562.79	10859.9	4062.82	28657.3	10517.5
CL(18:1_18:1_20:1_18:2)	CL(74:5)	diacyl-diacyl	1483.05	13.3528	C83 H152 O17 P2	M-H	A	84086.9	16619	244787	38840.8	87230	19602.1	264239	67938.3
CL(18:1_20:1_18:2_18:2)	CL(74:6)	diacyl-diacyl	1481.03	12.9709	C83 H150 O17 P2	M-H	A	678245	127218	1.22764e+06	194132	660387	152000	1.21537e+06	244864
CL(18:0_18:2_18:2_20:3)	CL(74:7)	diacyl-diacyl	1479.02	12.5546	C83 H148 O17 P2	M-H	A	1.71088e+06	453128	1.69886e+06	270282	1.53673e+06	481521	1.65069e+06	351093
CL(18:1_18:1_18:2_20:3)	CL(74:7)	diacyl-diacyl	1479.02	12.6238	C83 H148 O17 P2	M-H	A	2.81713e+06	480273	3.08946e+06	569031	2.86377e+06	754264	2.9633e+06	608898
CL(16:0_18:1_18:1_22:6)	CL(74:8)	diacyl-diacyl	1477	12.6572	C83 H146 O17 P2	M-H	A	185770	68810.5	404249	72420.1	218837	81780.6	336963	85324.3
CL(18:1_18:2_18:2_20:3)	CL(74:8)	diacyl-diacyl	1477	12.3141	C83 H146 O17 P2	M-H	A	4.82037e+06	982160	3.80202e+06	732510	4.744e+06	1.04748e+06	3.78691e+06	1.01325e+06
CL(18:1_18:2_18:2_20:3)	CL(74:8)	diacyl-diacyl	1477	12.5814	C83 H146 O17 P2	M-2H	B	19361.7	10414.1	23968.2	6618.9	7283.2	7210.99	9960.83	5443.22
CL(18:1_18:2_18:2_20:3)	CL(74:8)	diacyl-diacyl	1477	12.8775	C83 H146 O17 P2	M-H	B	91735.8	20472.8	163853	28788.5	93854.6	30221	158900	22289.5
CL(18:1_18:2_18:2_20:3)	CL(74:8)	diacyl-diacyl	1477	12.9094	C83 H146 O17 P2	M-H	B	91735.8	20472.8	163853	28788.5	93854.6	30221	158900	22289.5
CL(16:0_18:1_18:2_22:6)	CL(74:9)	diacyl-diacyl	1474.99	12.1102	C83 H144 O17 P2	M-H	A	3.2222e+06	835980	1.47288e+06	795367	4.0246e+06	994189	1.67723e+06	865400
CL(16:0_18:1_18:2_22:6)	CL(74:9)	diacyl-diacyl	1474.99	12.3174	C83 H144 O17 P2	M-H	A	417041	389458	899723	290127	443200	142397	804952	261114
CL(18:1_18:2_18:2_20:4)	CL(74:9)	diacyl-diacyl	1474.99	12.555	C83 H144 O17 P2	M-H	B	233278	32823.7	274593	61621	234537	32588.2	379287	145027
CL(18:2_18:2_18:2_20:3)	CL(74:9)	diacyl-diacyl	1474.99	12.0226	C83 H144 O17 P2	M-H	A	4.11581e+06	894782	2.40235e+06	738973	4.88364e+06	693590	2.38146e+06	1.23146e+06
CL(18:2_18:2_18:2_20:3)	CL(74:9)	diacyl-diacyl	1474.99	12.3314	C83 H144 O17 P2	M-H	B	305339	148078	899723	290127	402387	125751	804952	261114
CL(17:1_18:2_20:3_20:4)	CL(75:10)	diacyl-diacyl	1486.99	12.1646	C84 H144 O17 P2	M-H	B	19152.6	9197.5	56380.7	14306.2	8137.87	7094.46	37598.1	13653.3
CL(17:1_18:2_18:2_22:6)	CL(75:11)	diacyl-diacyl	1484.97	11.847	C84 H142 O17 P2	M-H	B	40368.1	24839	38962.3	21233.5	27242.6	19713.3	45707.8	26202.2
CL(19:1_18:2_18:2_20:2)	CL(75:7)	diacyl-diacyl	1493.03	12.821	C84 H150 O17 P2	M-H	B	22626.3	7041.43	29593.2	5723.4	15908.1	8196.94	24487.6	8015.23
CL(19:1_18:2_18:2_20:3)	CL(75:8)	diacyl-diacyl	1491.02	12.521	C84 H148 O17 P2	M-H	A	14822.7	5527.44	20200	5073.03	12013.7	6580.46	21480.3	5113.53
CL(19:1_18:2_18:2_20:4)	CL(75:9)	diacyl-diacyl	1489	12.4838	C84 H146 O17 P2	M-H	B	6368.95	4432.3	28533.7	8543.03	4947.39	2449.55	21792.6	6297.41
CL(16:0_18:2_20:2_22:6)	CL(76:10)	diacyl-diacyl	1501	12.847	C85 H146 O17 P2	M-H	B	8996.64	3529.1	44643.8	8393.55	29910.2	14323.9	53083.6	9665.78
CL(18:0_18:2_18:2_22:6)	CL(76:10)	diacyl-diacyl	1501	12.4705	C85 H146 O17 P2	M-H	A	952587	311123	2.80329e+06	813141	748050	195946	2.89607e+06	337947
CL(18:1_18:1_18:2_22:6)	CL(76:10)	diacyl-diacyl	1501	12.3602	C85 H146 O17 P2	M-H	A	1.13708e+06	412449	3.74646e+06	593321	909978	331821	3.48506e+06	564002
CL(16:0_18:2_20:3_22:6)	CL(76:11)	diacyl-diacyl	1498.99	12.3257	C85 H144 O17 P2	M-H	B	177353	43162.2	242503	54823.7	182836	54278.5	304505	54154.5
CL(18:1_18:2_18:2_22:6)	CL(76:11)	diacyl-diacyl	1498.99	12.0211	C85 H144 O17 P2	M-H	A	5.48739e+06	2.00419e+06	7.58354e+06	1.85445e+06	3.94518e+06	1.42462e+06	7.53928e+06	2.20945e+06
CL(18:2_18:2_18:2_22:6)	CL(76:12)	diacyl-diacyl	1496.97	11.7071	C85 H142 O17 P2	M-H	A	6.08534e+06	2.22961e+06	4.70318e+06	1.53954e+06	1.00741e+07	3.52531e+06	5.51466e+06	2.67919e+06
CL(18:2_18:2_18:2_22:6)	CL(76:12)	diacyl-diacyl	1496.97	11.8081	C85 H142 O17 P2	M-H	B	4.44038e+06	1.93879e+06	2.80539e+06	1.67706e+06	7.04907e+06	3.12964e+06	4.5458e+06	1.97001e+06
CL(18:2_18:2_18:2_22:6)	CL(76:12)	diacyl-diacyl	1496.97	12.3348	C85 H142 O17 P2	M-H	A	50371.6	20404.9	40429.7	14459.7	70093.7	41002.5	33280.9	6793.54
CL(18:2_18:2_18:2_22:6)	CL(76:12)	diacyl-diacyl	1496.97	12.4533	C85 H142 O17 P2	M-H	B	50680.3	19157.4	31918.4	10050.8	69879.3	33398.9	34090.6	13334
CL(18:2_18:2_20:4_20:4)	CL(76:12)	diacyl-diacyl	1496.97	12.0505	C85 H142 O17 P2	M-H	B	190759	58518.8	169711	43763.1	207725	65201.2	133623	34309.4
CL(14:0_18:1_22:6_22:6)	CL(76:13)	diacyl-diacyl	1494.96	11.4552	C85 H140 O17 P2	M-H	B	336518	165854	158946	48928.3	238806	138840	139110	82208.2
CL(16:1_18:2_20:4_22:6)	CL(76:13)	diacyl-diacyl	1494.96	11.8404	C85 H140 O17 P2	M-H	B	5394.43	3797.25	10740.1	5013.83	6383.08	1601.29	12574.5	5067.05
CL(14:0_18:2_22:6_22:6)	CL(76:14)	diacyl-diacyl	1492.94	11.1915	C85 H138 O17 P2	M-H	B	3074.88	2857.42	7639.05	2833.67	2055.98	1822.72	4075.56	3040.61
CL(18:1_22:1_18:2_18:2)	CL(76:6)	diacyl-diacyl	1509.07	13.4484	C85 H154 O17 P2	M-H	B	24925.2	8611.87	38249.3	10026.1	31612.5	14298	47055	16854.2
CL(20:0_18:1_18:2_20:3)	CL(76:6)	diacyl-diacyl	1509.07	13.362	C85 H154 O17 P2	M-H	B	40974.1	9124.53	47924.4	11345.4	49012.7	18927.1	60004.6	16208.1
CL(20:1_18:2_18:2_20:2)	CL(76:7)	diacyl-diacyl	1507.05	12.9957	C85 H152 O17 P2	M-H	A	110422	27661.3	162092	29258.3	134318	40967	200359	48299.8
CL(18:0_18:1_18:1_22:6)	CL(76:8)	diacyl-diacyl	1505.03	12.8636	C85 H150 O17 P2	M-H	B	165242	45032.5	70137.1	23335.1	191910	74222.1	365572	118872
CL(18:0_18:1_18:1_22:6)	CL(76:8)	diacyl-diacyl	1505.03	13.1418	C85 H150 O17 P2	M-H	B	35454.1	14997.4	9370.55	5300.31	28129.9	14836.9	57977.2	18927.7
CL(18:0_18:1_18:1_22:6)	CL(76:8)	diacyl-diacyl	1505.03	13.2147	C85 H150 O17 P2	M-H	B	34929.5	15297.9	11377.6	6322.23	28129.9	14836.9	55625.5	22476.4
CL(18:2_18:2_20:2_20:2)	CL(76:8)	diacyl-diacyl	1505.03	12.6719	C85 H150 O17 P2	M-H	A	282478	70761.1	105948	44215.5	314041	107980	594929	183883
CL(18:0_18:1_18:2_22:6)	CL(76:9)	diacyl-diacyl	1503.02	12.3775	C85 H148 O17 P2	M-H	B	179679	56420.7	1.00781e+06	195452	495837	202970	1.01892e+06	152974
CL(18:2_18:2_20:2_20:3)	CL(76:9)	diacyl-diacyl	1503.02	12.416	C85 H148 O17 P2	M-H	B	179679	56420.7	1.00781e+06	195452	511707	177487	938875	214752
CL(18:2_18:2_20:2_20:3)	CL(76:9)	diacyl-diacyl	1503.02	12.7517	C85 H148 O17 P2	M-H	A	45542.7	23745.9	95020.9	22479.9	138496	35358	134106	29958.5
CL(18:1_19:1_18:2_22:6)	CL(77:10)	diacyl-diacyl	1515.02	12.5193	C86 H148 O17 P2	M-H	B	11546.2	7291.4	42669.7	8032.37	5503.6	3402.32	24572.9	5931.98
CL(19:1_18:2_20:4_20:4)	CL(77:11)	diacyl-diacyl	1513	12.2147	C86 H146 O17 P2	M-H	B	44124.8	22718.8	65051.1	13719.9	17420.9	10678.9	36711.3	15225.3
CL(17:0_18:2_20:4_22:6)	CL(77:12)	diacyl-diacyl	1510.99	11.8984	C86 H144 O17 P2	M-H	B	13222.8	8972.13	14733.4	5513.27	7062.47	5636.88	11258.7	7952.57
CL(23:0_16:0_18:2_20:2)	CL(77:4)	diacyl-diacyl	1527.11	10.5354	C86 H160 O17 P2	M-H	B	5741.62	4262.88	3038.29	4384.94	5154.86	3118.3	10786.7	8677.16
CL(19:0_18:1_18:2_22:6)	CL(77:9)	diacyl-diacyl	1517.03	12.8539	C86 H150 O17 P2	M-H	B	1137.59	670.558	10406.3	3567.21	1215.11	944.259	7879.82	1034.34
CL(18:0_18:2_20:3_22:5)	CL(78:10)	diacyl-diacyl	1529.03	12.6354	C87 H150 O17 P2	M-H	B	26745.5	9488.92	100206	26297.5	22784.2	11936.9	96434.3	33380.6
CL(18:1_20:1_18:2_22:6)	CL(78:10)	diacyl-diacyl	1529.03	12.7242	C87 H150 O17 P2	M-H	A	95684.2	38155.6	322844	65139.5	83050.9	43576.2	354078	92179.7
CL(18:1_20:1_18:2_22:6)	CL(78:10)	diacyl-diacyl	1529.03	13.0146	C87 H150 O17 P2	M-H	B	10205.1	5013.75	20911.6	3530.18	12503.3	4556.26	31647.2	8255.2
CL(18:1_18:2_20:2_22:6)	CL(78:11)	diacyl-diacyl	1527.02	12.3833	C87 H148 O17 P2	M-H	A	470732	182963	934621	161896	377816	180379	995593	216451
CL(18:1_18:2_20:3_22:6)	CL(78:12)	diacyl-diacyl	1525	12.3978	C87 H146 O17 P2	M-H	B	32267.2	21588.9	92891.1	23368.2	25838.6	15180.3	108695	21989.2
CL(18:1_18:2_20:3_22:6)	CL(78:12)	diacyl-diacyl	1525	12.505	C87 H146 O17 P2	M-H	B	18798.1	9753.65	28881.7	9604.4	17894.4	10179.7	45128.5	15184.3
CL(18:1_18:2_20:3_22:6)	CL(78:12)	diacyl-diacyl	1525	12.6887	C87 H146 O17 P2	M-H	B	9959.41	5289.55	31280.3	8202.88	9257.02	2830.48	35179.3	3839.77
CL(18:2_18:2_20:2_22:6)	CL(78:12)	diacyl-diacyl	1525	12.085	C87 H146 O17 P2	M-H	A	1.13707e+06	469734	1.6589e+06	350150	823798	365839	1.70967e+06	352682
CL(18:1_18:2_20:4_22:6)	CL(78:13)	diacyl-diacyl	1522.99	12.0738	C87 H144 O17 P2	M-H	B	56863.8	68430.5	247028	163370	31300.5	10976	305928	103405
CL(18:2_18:2_20:3_22:6)	CL(78:13)	diacyl-diacyl	1522.99	11.7813	C87 H144 O17 P2	M-H	A	1.01809e+06	465729	1.29875e+06	336890	922471	439260	1.49681e+06	478165
CL(18:2_18:2_20:3_22:6)	CL(78:13)	diacyl-diacyl	1522.99	12.3677	C87 H144 O17 P2	M-H	B	14961.9	9277.58	62648.1	13039.5	11842.1	6266.64	74270.1	11012.5
CL(18:2_18:2_20:3_22:6)	CL(78:13)	diacyl-diacyl	1522.99	12.4597	C87 H144 O17 P2	M-H	B	10214	6163.1	40587.2	9666.98	9459.81	4904.57	44985.4	7872.24
CL(16:0_18:2_22:6_22:6)	CL(78:14)	diacyl-diacyl	1520.97	11.9079	C87 H142 O17 P2	M-H	B	6967.73	4991.06	117431	32978.2	6414.57	5463.14	122900	43774.3
CL(16:0_18:2_22:6_22:6)	CL(78:14)	diacyl-diacyl	1520.97	12.0523	C87 H142 O17 P2	M-H	A	23352.2	13404.4	91589.2	22476.4	22473.7	9383.44	118896	22266.7
CL(16:0_18:2_22:6_22:6)	CL(78:14)	diacyl-diacyl	1520.97	12.0669	C87 H142 O17 P2	M-H	A	22057	13354.1	83542.1	27167.3	20748.8	8097.31	117196	20531.7
CL(18:2_18:2_20:4_22:6)	CL(78:14)	diacyl-diacyl	1520.97	11.5031	C87 H142 O17 P2	M-H	A	16263.1	12943.6	24091	41329.6	9318.73	3641.83	22770.4	25985.8
CL(18:2_18:2_20:4_22:6)	CL(78:14)	diacyl-diacyl	1520.97	11.6282	C87 H142 O17 P2	M-H	A	268051	150173	496824	153530	182943	115214	540433	252056
CL(18:2_18:2_20:4_22:6)	CL(78:14)	diacyl-diacyl	1520.97	11.713	C87 H142 O17 P2	M-H	B	165053	103790	279646	103755	74763.3	29321.7	321777	227677
CL(20:4_18:2_18:2_22:6)	CL(78:14)	diacyl-diacyl	1520.97	12.17	C87 H142 O17 P2	M-H	B	18264.4	11314.6	62384.3	13430.5	20164.8	7502.74	67866.5	13036.4
CL(16:1_18:2_22:6_22:6)	CL(78:15)	diacyl-diacyl	1518.96	11.3204	C87 H140 O17 P2	M-H	B	33438.1	27353.9	43086.5	20381.6	22349	21750.9	59619.4	63106.3
CL(16:1_18:2_22:6_22:6)	CL(78:15)	diacyl-diacyl	1518.96	11.4344	C87 H140 O17 P2	M-H	A	65236	45798	80546.6	25455.8	37234.7	29288.2	90404.8	50815.8
CL(16:1_18:2_22:6_22:6)	CL(78:15)	diacyl-diacyl	1518.96	11.7266	C87 H140 O17 P2	M-H	B	114155	35634.3	55602.5	18862.8	115685	25127.2	78673.5	35425.7
CL(42:1_18:2_18:2)	CL(78:5)	diacyl-diacyl	1539.11	9.6624	C87 H160 O17 P2	M-H	B	6543.3	8267.7	81552.5	38991.5	16485	12968.4	76276.9	23328.1
CL(20:0_18:1_18:2_22:6)	CL(78:9)	diacyl-diacyl	1531.05	13.0394	C87 H152 O17 P2	M-H	B	12478.7	5835.58	55736	10745.5	15064.9	7163.63	72172.2	16188.6
CL(20:1_20:1_18:2_22:6)	CL(80:10)	diacyl-diacyl	1557.07	13.0922	C89 H154 O17 P2	M-H	B	11579.1	6265.73	12792.3	5324.93	11101.9	6685.37	13484.7	4888.98
CL(20:1_18:2_20:2_22:6)	CL(80:11)	diacyl-diacyl	1555.05	12.7474	C89 H152 O17 P2	M-H	B	15807.2	8461.89	33394.5	9304.36	14502.3	10752.9	41260.7	16352.7
CL(20:1_18:2_20:2_22:6)	CL(80:11)	diacyl-diacyl	1555.05	12.7883	C89 H152 O17 P2	M-H	B	15755.9	8404.08	33394.5	9304.36	15044.2	11472.6	42650.3	15613.5
CL(20:1_18:2_20:3_22:6)	CL(80:12)	diacyl-diacyl	1553.03	12.6142	C89 H150 O17 P2	M-H	B	1341.52	1242.27	7701.26	3744.13	1156.58	1585.93	12947	6194.61
CL(18:2_20:2_20:3_22:6)	CL(80:13)	diacyl-diacyl	1551.02	12.2075	C89 H148 O17 P2	M-H	B	12593.9	10988	42751.3	20898.4	21056	12945.8	137583	56942.4
CL(18:2_20:2_20:3_22:6)	CL(80:13)	diacyl-diacyl	1551.02	12.3739	C89 H148 O17 P2	M-H	B	1546.06	2015.04	19608.4	9588.81	4001.72	3820.9	35839	9851.3
CL(18:0_18:2_22:6_22:6)	CL(80:14)	diacyl-diacyl	1549	11.8232	C89 H146 O17 P2	M-H	B	55062.8	39159.5	547663	142212	32560.2	19660.3	466999	111125
CL(18:1_18:1_22:6_22:6)	CL(80:14)	diacyl-diacyl	1549	11.7539	C89 H146 O17 P2	M-H	A	55062.8	39159.5	547663	142212	30165.6	20852.5	466999	111125
CL(18:2_20:3_20:3_22:6)	CL(80:14)	diacyl-diacyl	1549	12.0369	C89 H146 O17 P2	M-H	A	6180.96	4006.55	23642.1	10077.8	9932.74	4428.78	33237.3	15428.6
CL(18:1_18:2_22:6_22:6)	CL(80:15)	diacyl-diacyl	1546.99	11.7831	C89 H144 O17 P2	M-H	A	448004	269053	1.59077e+06	406290	267084	162037	1.66453e+06	560103
CL(18:1_18:2_22:6_22:6)	CL(80:15)	diacyl-diacyl	1546.99	12.1159	C89 H144 O17 P2	M-H	B	13375.2	9433.32	49443.9	9621.77	12230.8	7694.44	62701.8	24612.8
CL(18:2_18:2_22:6_22:6)	CL(80:16)	diacyl-diacyl	1544.97	11.4739	C89 H142 O17 P2	M-H	A	2.24895e+06	1.42314e+06	1.69812e+06	456188	1.35248e+06	1.02252e+06	1.99557e+06	1.02181e+06
CL(18:2_18:2_22:6_22:6)	CL(80:16)	diacyl-diacyl	1544.97	11.7826	C89 H142 O17 P2	M-H	A	37094.3	23585.6	50341.2	27767.8	31514.6	20335.1	75422	34236.8
CL(18:2_18:2_22:6_22:6)	CL(80:16)	diacyl-diacyl	1544.97	11.821	C89 H142 O17 P2	M-H	A	37094.3	23585.6	50341.2	27767.8	31514.6	20335.1	75422	34236.8
CL(18:2_18:2_22:6_22:6)	CL(80:16)	diacyl-diacyl	1544.97	11.9081	C89 H142 O17 P2	M-H	A	16070.4	12623.2	24254.6	9913.72	12837.4	16818.9	35128.5	17938.4
CL(18:2_18:2_22:6_22:6)	CL(80:16)	diacyl-diacyl	1544.97	12.0869	C89 H142 O17 P2	M-H	B	6188.52	5488.28	7133.67	5735.53	4355.14	4650.28	13696.6	7207.64
CL(18:1_20:1_22:6_22:6)	CL(82:14)	diacyl-diacyl	1577.03	12.4965	C91 H150 O17 P2	M-H	B	1076.74	1413.82	16812.2	5199.95	652.831	1071.33	20976.8	4233
CL(20:1_18:2_22:6_22:6)	CL(82:15)	diacyl-diacyl	1575.02	12.1416	C91 H148 O17 P2	M-H	A	14682	11556	103690	24737.1	8084.13	8830.82	104506	40633.8
CL(22:4_18:2_20:3_22:6)	CL(82:15)	diacyl-diacyl	1575.02	12.0182	C91 H148 O17 P2	M-H	A	2473.02	3597.82	27631.1	7930.76	980.561	1288.02	36040.9	19073.5
CL(18:2_20:2_22:6_22:6)	CL(82:16)	diacyl-diacyl	1573	11.8115	C91 H146 O17 P2	M-H	A	44245.8	33451.9	198313	51371.1	20114.1	19605.6	219667	73866.1
CL(18:2_20:3_22:6_22:6)	CL(82:17)	diacyl-diacyl	1570.99	11.5708	C91 H144 O17 P2	M-H	A	79538.7	59242.7	217379	58472.4	51078.2	48223	267147	117412
CL(16:0_22:6_22:6_22:6)	CL(82:18)	diacyl-diacyl	1568.97	11.7311	C91 H142 O17 P2	M-H	A	1429.89	1676.12	11995.4	5475.31	333.398	508.508	18531.9	6361.15
CL(18:2_20:4_22:6_22:6)	CL(82:18)	diacyl-diacyl	1568.97	11.353	C91 H142 O17 P2	M-H	A	14001.7	12980.1	78472.5	33349	6321.33	7018.48	83027.7	45715.3
CL(18:2_20:4_22:6_22:6)	CL(82:18)	diacyl-diacyl	1568.97	11.5726	C91 H142 O17 P2	M-H	A	394.658	709.795	11704.9	12586.5	495.82	499.541	12374	10381.5
CL(18:2_20:4_22:6_22:6)	CL(82:18)	diacyl-diacyl	1568.97	11.8225	C91 H142 O17 P2	M-H	B	1203.51	1443.03	11608.5	6443.84	227.513	296.071	15877.9	7094.43
CL(18:1_22:6_22:6_22:6)	CL(84:19)	diacyl-diacyl	1594.99	11.5431	C93 H144 O17 P2	M-H	A	13599.2	12120.7	129648	46378.1	4725.66	4631.72	139997	56062.7
CL(18:2_22:6_22:6_22:6)	CL(84:20)	diacyl-diacyl	1592.97	11.2283	C93 H142 O17 P2	M-H	A	111531	97151.7	235439	77956	43806	47898.2	287323	165917
CL(20:3_22:6_22:6_22:6)	CL(86:21)	diacyl-diacyl	1618.99	11.3236	C95 H144 O17 P2	M-H	A	406.138	671.46	11689	5661.79	116.17	232.34	13893.8	8487.79
CL(22:6_22:6_22:6_22:6)	CL(88:24)	diacyl-diacyl	1640.97	10.9844	C97 H142 O17 P2	M-H	A	597.398	589.185	6938.19	3550.62	0	0	6529.98	7902.98
LBPA(16:0_16:0)	LBPA(32:0)	Monoacylglycerophosphomonoradylglycerols	722.51	8.8039	C38 H75 O10 P1	M-H	B	43204.8	12720.7	9077.38	4238.91	3792.58	1927.53	1601.9	2285.99
LBPA(16:0_16:0)	LBPA(32:0)	Monoacylglycerophosphomonoradylglycerols	722.51	8.90741	C38 H75 O10 P1	M-H	B	36387.6	9968.26	8336.91	3645.23	4799.74	2936.41	2785.35	2699.76
LBPA(16:0_16:0)	LBPA(32:0)	Monoacylglycerophosphomonoradylglycerols	722.51	9.2536	C38 H75 O10 P1	M-H	B	19100.4	14044.4	21126.2	10505.9	22884.2	21930.1	22953.3	13558.2
LBPA(16:0_16:0)	LBPA(32:0)	Monoacylglycerophosphomonoradylglycerols	722.51	9.40046	C38 H75 O10 P1	M-H	B	66862.3	12458.3	59385.5	4567.15	79150.3	10564.3	59661.6	17759.2
LBPA(14:0_18:1)	LBPA(32:1)	Monoacylglycerophosphomonoradylglycerols	720.494	8.24743	C38 H73 O10 P1	M-H	B	10169.8	5946.58	4565.37	2469.71	1835.54	1902.61	1553.72	1951.53
LBPA(14:0_18:1)	LBPA(32:1)	Monoacylglycerophosphomonoradylglycerols	720.494	8.87533	C38 H73 O10 P1	M-H	A	24468	7167.96	24112.9	5929.99	42324.8	13966.7	18789.1	4399.58
LBPA(15:0_18:1)	LBPA(33:1)	Monoacylglycerophosphomonoradylglycerols	734.51	8.37853	C39 H75 O10 P1	M-H	B	9600.3	5890.46	1242.27	1469.8	504.608	593.927	0.153148	0.369673
LBPA(15:0_18:1)	LBPA(33:1)	Monoacylglycerophosphomonoradylglycerols	734.51	9.0732	C39 H75 O10 P1	M-H	B	16295.8	3674.61	11475.9	2436.84	15357.7	5408.93	9223.91	2230.24
LBPA(16:0_18:1)	LBPA(34:1)	Monoacylglycerophosphomonoradylglycerols	748.525	8.4636	C40 H77 O10 P1	M-H	B	431315	381418	293702	203535	10342	11855.7	5327.91	5920.31
LBPA(16:0_18:1)	LBPA(34:1)	Monoacylglycerophosphomonoradylglycerols	748.525	8.58624	C40 H77 O10 P1	M-H	B	817426	700032	387565	224848	19272.7	33187.7	6389.08	6600.78
LBPA(16:0_18:1)	LBPA(34:1)	Monoacylglycerophosphomonoradylglycerols	748.525	8.68038	C40 H77 O10 P1	M-H	B	3.22899e+06	1.35039e+06	871981	511611	31934.4	40808.6	11752.6	12648
LBPA(16:0_18:1)	LBPA(34:1)	Monoacylglycerophosphomonoradylglycerols	748.525	8.84873	C40 H77 O10 P1	M-H	B	4.04145e+06	1.80014e+06	1.27049e+06	828738	122577	121508	32159.6	41756.2
LBPA(16:0_18:1)	LBPA(34:1)	Monoacylglycerophosphomonoradylglycerols	748.525	9.07469	C40 H77 O10 P1	M-H	B	1.34446e+06	1.13815e+06	538332	169531	228043	243877	53959.6	52144.1
LBPA(16:0_18:1)	LBPA(34:1)	Monoacylglycerophosphomonoradylglycerols	748.525	9.35917	C40 H77 O10 P1	M-H	B	5.24062e+06	1.03502e+06	3.6913e+06	265650	4.70303e+06	1.12419e+06	2.72262e+06	1.71492e+06
LBPA(16:0_18:1)	LBPA(34:1)	Monoacylglycerophosphomonoradylglycerols	748.525	9.76656	C40 H77 O10 P1	M-H	B	424348	695411	703457	1.66968e+06	57169.9	32307.5	2.66276e+06	2.30626e+06
LBPA(16:0_18:1)	LBPA(34:1)	Monoacylglycerophosphomonoradylglycerols	748.525	10.2211	C40 H77 O10 P1	M-H	B	84207.5	22494.8	101531	20842.6	117539	20952.4	109867	53574.7
LBPA(16:0_18:2)	LBPA(34:2)	Monoacylglycerophosphomonoradylglycerols	746.51	7.69753	C40 H75 O10 P1	M-H	B	30929.6	22520.5	24509.1	8441.42	10787	5969.33	3538.07	3174.96
LBPA(16:0_18:2)	LBPA(34:2)	Monoacylglycerophosphomonoradylglycerols	746.51	7.82562	C40 H75 O10 P1	M-H	B	55940.5	29988.4	40627.5	6481.72	22321.8	23760.7	3576.99	3094
LBPA(16:0_18:2)	LBPA(34:2)	Monoacylglycerophosphomonoradylglycerols	746.51	7.95043	C40 H75 O10 P1	M-H	B	159918	134094	32075	6071.52	28979.7	22003.9	7356.85	6466.93
LBPA(16:0_18:2)	LBPA(34:2)	Monoacylglycerophosphomonoradylglycerols	746.51	8.07304	C40 H75 O10 P1	M-H	B	261459	174862	45720	13969.9	38392.5	37424.3	8368.55	6010.32
LBPA(16:0_18:2)	LBPA(34:2)	Monoacylglycerophosphomonoradylglycerols	746.51	8.20035	C40 H75 O10 P1	M-H	B	1.28942e+06	434050	395945	88322.6	289331	297393	63434.7	45924.5
LBPA(16:0_18:2)	LBPA(34:2)	Monoacylglycerophosphomonoradylglycerols	746.51	8.36659	C40 H75 O10 P1	M-H	B	1.24089e+06	420000	341855	80361.8	231354	225508	54905.3	34634.1
LBPA(16:0_18:2)	LBPA(34:2)	Monoacylglycerophosphomonoradylglycerols	746.51	8.42593	C40 H75 O10 P1	M-H	A	1.23806e+06	417022	341855	80361.8	230468	225641	52597.2	32030.7
LBPA(16:0_18:2)	LBPA(34:2)	Monoacylglycerophosphomonoradylglycerols	746.51	8.95408	C40 H75 O10 P1	M-H	B	1.17966e+06	286948	594821	48204.5	975880	958602	102645	70637.8
LBPA(16:1_18:2)	LBPA(34:3)	Monoacylglycerophosphomonoradylglycerols	744.494	7.59873	C40 H73 O10 P1	M-H	B	68169.4	60885	25543.3	9940.33	12779	8505.53	7829.02	3826.22
LBPA(16:1_18:2)	LBPA(34:3)	Monoacylglycerophosphomonoradylglycerols	744.494	7.63339	C40 H73 O10 P1	M-H	B	68169.4	60885	25543.3	9940.33	12779	8505.53	7829.02	3826.22
LBPA(16:1_18:2)	LBPA(34:3)	Monoacylglycerophosphomonoradylglycerols	744.494	8.07252	C40 H73 O10 P1	M-H	B	29353.7	6833.51	30328.7	7074.1	20871.8	9811.51	6152.61	1183.49
LBPA(16:0_19:1)	LBPA(35:1)	Monoacylglycerophosphomonoradylglycerols	762.541	9.04449	C41 H79 O10 P1	M-H	A	39947.8	21429.7	1202.87	2461.78	4.37885	6.47362	0.00805823	0.0125341
LBPA(16:0_19:1)	LBPA(35:1)	Monoacylglycerophosphomonoradylglycerols	762.541	9.13989	C41 H79 O10 P1	M-H	A	39611.6	19804.6	2808.81	4611.47	2050.83	2419.54	1.21818	2.63994
LBPA(16:0_19:1)	LBPA(35:1)	Monoacylglycerophosphomonoradylglycerols	762.541	9.60842	C41 H79 O10 P1	M-H	A	147856	19127.8	111147	21952.2	104816	46371.3	86931.6	122178
LBPA(16:0_19:1)	LBPA(35:1)	Monoacylglycerophosphomonoradylglycerols	762.541	9.82973	C41 H79 O10 P1	M-H	B	161404	37234.7	301697	79046.2	200236	26826.6	330538	68660.1
LBPA(17:0_18:1)	LBPA(35:1)	Monoacylglycerophosphomonoradylglycerols	762.541	9.00324	C41 H79 O10 P1	M-H	B	43619.9	23027	1959.59	2987.68	681.398	793.585	0.083859	0.185738
LBPA(19:0_16:1)	LBPA(35:1)	Monoacylglycerophosphomonoradylglycerols	762.541	10.0165	C41 H79 O10 P1	M-H	B	42528.9	21483.3	32744	38875.1	39206.2	34238.6	10594.6	14985.9
LBPA(17:0_18:2)	LBPA(35:2)	Monoacylglycerophosphomonoradylglycerols	760.525	8.63878	C41 H77 O10 P1	M-H	B	16579.1	7484.5	1269.47	1299.68	2305.51	1912.42	429.321	668.197
LBPA(17:0_18:2)	LBPA(35:2)	Monoacylglycerophosphomonoradylglycerols	760.525	9.02841	C41 H77 O10 P1	M-H	B	8179.09	3109.08	2720.42	1118.67	14023.2	6625.43	3794.07	2799.82
LBPA(17:0_18:2)	LBPA(35:2)	Monoacylglycerophosphomonoradylglycerols	760.525	9.1671	C41 H77 O10 P1	M-H	B	28096.1	5460.13	7132.84	2499.54	32829.8	7736.2	9442.72	6626.58
LBPA(18:2_17:3)	LBPA(35:5)	Monoacylglycerophosphomonoradylglycerols	754.478	7.69516	C41 H71 O10 P1	M-H	B	12794	9216.58	2541.56	1199.21	1174.71	1313.65	426.07	852.124
LBPA(18:2_17:3)	LBPA(35:5)	Monoacylglycerophosphomonoradylglycerols	754.478	8.49905	C41 H71 O10 P1	M-H	B	30774	16410.7	10825.4	3446.55	13752.8	15346.1	3312.83	2736.39
LBPA(18:0_18:1)	LBPA(36:1)	Monoacylglycerophosphomonoradylglycerols	776.557	9.80776	C42 H81 O10 P1	M-H	B	642597	586496	765706	61106.8	345410	160313	501805	136176
LBPA(18:0_18:1)	LBPA(36:1)	Monoacylglycerophosphomonoradylglycerols	776.557	9.85366	C42 H81 O10 P1	M-H	B	639940	586242	765706	61106.8	358534	171804	1.26974e+06	1.36734e+06
LBPA(18:0_18:1)	LBPA(36:1)	Monoacylglycerophosphomonoradylglycerols	776.557	9.99919	C42 H81 O10 P1	M-H	B	958121	1.23675e+06	898796	1.40429e+06	2.73317e+06	2.30577e+06	2.08348e+06	1.87391e+06
LBPA(16:0_20:2)	LBPA(36:2)	Monoacylglycerophosphomonoradylglycerols	774.541	9.40524	C42 H79 O10 P1	M-H	A	2.44712e+06	972622	1.25513e+06	1.23685e+06	1.86068e+06	1.8056e+06	1.73072e+06	1.31596e+06
LBPA(18:0_18:2)	LBPA(36:2)	Monoacylglycerophosphomonoradylglycerols	774.541	8.72295	C42 H79 O10 P1	M-H	A	317415	175187	37586.8	14403.1	7339.46	5279.44	6036.25	3928.72
LBPA(18:0_18:2)	LBPA(36:2)	Monoacylglycerophosphomonoradylglycerols	774.541	8.9848	C42 H79 O10 P1	M-H	B	1.02753e+06	369891	139975	70893.1	31804.7	22840.2	28506.3	19550.5
LBPA(18:0_18:2)	LBPA(36:2)	Monoacylglycerophosphomonoradylglycerols	774.541	9.50701	C42 H79 O10 P1	M-H	B	2.39386e+06	994408	2.31023e+06	1.47262e+06	2.9739e+06	1.91731e+06	2.57785e+06	405437
LBPA(18:0_18:2)	LBPA(36:2)	Monoacylglycerophosphomonoradylglycerols	774.541	9.59972	C42 H79 O10 P1	M-H	B	3.72042e+06	726390	3.09277e+06	468612	3.86911e+06	902924	2.82758e+06	500687
LBPA(18:1_18:1)	LBPA(36:2)	Monoacylglycerophosphomonoradylglycerols	774.541	10.6859	C42 H79 O10 P1	M-H	B	16233.5	8203.11	11142.6	3575.94	15710.7	5297.42	7978.45	2744.75
LBPA(16:0_20:3)	LBPA(36:3)	Monoacylglycerophosphomonoradylglycerols	772.525	9.04026	C42 H77 O10 P1	M-H	B	690907	144475	630682	51757.9	266155	330362	192333	76903.3
LBPA(18:1_18:2)	LBPA(36:3)	Monoacylglycerophosphomonoradylglycerols	772.525	8.07248	C42 H77 O10 P1	M-H	B	237193	107292	144521	41026.1	36056.5	19993.2	11867.1	11213
LBPA(18:1_18:2)	LBPA(36:3)	Monoacylglycerophosphomonoradylglycerols	772.525	8.10781	C42 H77 O10 P1	M-H	A	184149	77525.5	143361	45541.5	16157.4	17972.2	18.1518	25.0221
LBPA(18:1_18:2)	LBPA(36:3)	Monoacylglycerophosphomonoradylglycerols	772.525	8.5753	C42 H77 O10 P1	M-H	A	727953	124811	726143	70007	530118	96889.7	434244	121471
LBPA(18:1_18:2)	LBPA(36:3)	Monoacylglycerophosphomonoradylglycerols	772.525	8.97543	C42 H77 O10 P1	M-H	B	467381	141262	440009	53809.2	181071	254136	74138.6	86625.7
LBPA(18:1_18:3)	LBPA(36:4)	Monoacylglycerophosphomonoradylglycerols	770.51	7.65785	C42 H75 O10 P1	M-H	B	946017	628677	644246	185999	348222	292488	29079.4	23676.4
LBPA(18:2_18:2)	LBPA(36:4)	Monoacylglycerophosphomonoradylglycerols	770.51	8.17364	C42 H75 O10 P1	M-H	A	491570	80958.6	529026	68091	223483	206408	41310.4	26570.2
LBPA(18:2_18:2)	LBPA(36:4)	Monoacylglycerophosphomonoradylglycerols	770.51	8.53522	C42 H75 O10 P1	M-H	A	168680	61083.2	104218	25991.3	94747.4	120878	19201.8	11442.4
LBPA(18:2_18:2)	LBPA(36:4)	Monoacylglycerophosphomonoradylglycerols	770.51	8.67073	C42 H75 O10 P1	M-H	B	130276	77254	105402	31816.7	37649.2	56936.4	2733.13	6682.05
LBPA(18:2_18:3)	LBPA(36:5)	Monoacylglycerophosphomonoradylglycerols	768.494	7.04147	C42 H73 O10 P1	M-H	B	15041.3	14770.7	3283.99	2742.97	627.223	775.041	550.472	963.711
LBPA(18:2_18:3)	LBPA(36:5)	Monoacylglycerophosphomonoradylglycerols	768.494	7.83032	C42 H73 O10 P1	M-H	B	26404.1	16732.3	20115.1	6805.84	10550.8	8596.48	4780.06	3018.4
LBPA(18:0_20:1)	LBPA(38:1)	Monoacylglycerophosphomonoradylglycerols	804.588	10.2627	C44 H85 O10 P1	M-H	B	71140.6	41657.4	29940.4	18041.4	21047.1	36089.2	4478.53	3792.61
LBPA(18:0_20:2)	LBPA(38:2)	Monoacylglycerophosphomonoradylglycerols	802.572	9.44667	C44 H83 O10 P1	M-H	B	15496.8	7374.21	3256.86	2232.81	3857.03	1262.21	3010.18	2204.78
LBPA(18:0_20:2)	LBPA(38:2)	Monoacylglycerophosphomonoradylglycerols	802.572	9.50373	C44 H83 O10 P1	M-H	B	15496.8	7374.21	3256.86	2232.81	3857.03	1262.21	3010.18	2204.78
LBPA(18:0_20:3)	LBPA(38:3)	Monoacylglycerophosphomonoradylglycerols	800.557	9.60248	C44 H81 O10 P1	M-H	B	40526.6	14403.9	24914.2	13106.1	19880.6	15783.3	10436.4	4982.54
LBPA(18:0_20:4)	LBPA(38:4)	Monoacylglycerophosphomonoradylglycerols	798.541	9.06043	C44 H79 O10 P1	M-H	B	33853.5	11024.6	12761.3	4265.57	2692.22	2182.45	1101.15	1743.24
LBPA(18:0_20:4)	LBPA(38:4)	Monoacylglycerophosphomonoradylglycerols	798.541	9.38358	C44 H79 O10 P1	M-H	B	54142.2	11821.8	22407	3486.07	35426.5	14044.1	7757.49	1851.33
LBPA(16:0_22:5)	LBPA(38:5)	Monoacylglycerophosphomonoradylglycerols	796.525	8.30005	C44 H77 O10 P1	M-H	B	11893.9	6912.99	5516.53	3475.55	3401.93	3323.01	969.752	1614.83
LBPA(20:5_18:1)	LBPA(38:6)	Monoacylglycerophosphomonoradylglycerols	794.51	8.07452	C44 H75 O10 P1	M-H	B	113226	65019.3	42832.4	13463.3	19529.4	19822.4	3034.77	611.332
LBPA(16:1_22:6)	LBPA(38:7)	Monoacylglycerophosphomonoradylglycerols	792.494	9.14584	C44 H73 O10 P1	M-H	B	22678.2	9462.64	24164.2	5243.71	14137	6418.4	7498.55	5349.73
LBPA(21:6_18:1)	LBPA(39:7)	Monoacylglycerophosphomonoradylglycerols	806.51	9.12973	C45 H75 O10 P1	M-H	B	14505.9	4160.45	8132.52	3171.13	7101.73	2804.14	4112.5	3519
LBPA(21:6_18:1)	LBPA(39:7)	Monoacylglycerophosphomonoradylglycerols	806.51	9.15836	C45 H75 O10 P1	M-H	B	14506.4	4160.19	8132.52	3171.13	7101.73	2804.13	4112.71	3518.7
LBPA(18:1_22:6)	LBPA(40:7)	Monoacylglycerophosphomonoradylglycerols	820.525	7.66795	C46 H77 O10 P1	M-H	B	70569.7	96408.3	5207.15	6219.86	1479	1709.01	357.546	773.717
LBPA(18:2_22:6)	LBPA(40:8)	Monoacylglycerophosphomonoradylglycerols	818.51	7.91627	C46 H75 O10 P1	M-H	B	130465	71683.2	61918.6	32986	57081.6	59262.8	8486.55	5002.85
LPC(15:0)	LPC(15:0)	monoacyl	481.317	4.29061	C23 H48 N1 O7 P1	M+HCOO	A	64346.3	6242.28	71264.8	4702.22	62533.4	19141.5	37716.5	13060.9
LPC(16:0)	LPC(16:0)	monoacyl	495.332	1.92491	C24 H50 N1 O7 P1	M+HCOO	A	1.52755e+06	607922	2.26616e+06	283012	1.31567e+06	799669	1.23998e+06	1.38671e+06
LPC(16:0)	LPC(16:0)	monoacyl	495.332	2.30462	C24 H50 N1 O7 P1	M+HCOO	A	135871	55099.4	194515	37981.2	101570	74784	19273.5	26680.6
LPC(16:0)	LPC(16:0)	monoacyl	495.332	5.13227	C24 H50 N1 O7 P1	M+HCOO	A	1.6435e+06	655811	2.72535e+06	467715	1.88575e+06	881979	2.40147e+06	924043
LPC(16:1)	LPC(16:1)	monoacyl	493.317	3.76251	C24 H48 N1 O7 P1	M+HCOO	A	16802.5	13494.8	34420.1	9356.49	18183.3	14065.8	22150.8	8968.75
LPC(16:2)	LPC(16:2)	monoacyl	491.301	1.91109	C24 H46 N1 O7 P1	M+HCOO	A	75660.2	14962.7	91174.4	8806.58	66932.4	27226.6	47213.8	28890.3
LPC(17:0)	LPC(17:0)	monoacyl	509.348	5.89727	C25 H52 N1 O7 P1	M+HCOO	A	27150.1	12255.4	24262	6040.19	30128.2	24401.1	13600.6	7007.44
LPC(18:0)	LPC(18:0)	monoacyl	523.364	1.97347	C26 H54 N1 O7 P1	M+HCOO	A	1.85122e+06	432707	306663	119631	1.45949e+06	934793	45922.3	58598.5
LPC(18:0)	LPC(18:0)	monoacyl	523.364	2.32884	C26 H54 N1 O7 P1	M+HCOO	A	228724	137719	70741.3	35452.1	641572	455909	22057.8	19023.9
LPC(18:0)	LPC(18:0)	monoacyl	523.364	2.40723	C26 H54 N1 O7 P1	M+HCOO	A	219880	140689	72097.8	37465.4	643170	455201	25242.8	20436.8
LPC(18:0)	LPC(18:0)	monoacyl	523.364	2.66183	C26 H54 N1 O7 P1	M+HCOO	A	174688	139858	66505.6	41732.3	863911	634540	29185	19590.3
LPC(18:0)	LPC(18:0)	monoacyl	523.364	6.5027	C26 H54 N1 O7 P1	M+HCOO	A	1.66155e+06	661827	265726	36604.3	1.59475e+06	974399	139926	102960
LPC(18:1)	LPC(18:1)	monoacyl	521.348	1.94865	C26 H52 N1 O7 P1	M+HCOO	A	293908	186431	433734	138977	180528	195366	87987.7	146258
LPC(18:1)	LPC(18:1)	monoacyl	521.348	5.36676	C26 H52 N1 O7 P1	M+HCOO	A	246870	163806	434851	127145	279379	194770	366284	185650
LPC(18:1)+D7:(s)	LPC(18:1)+D7:(s)	Dlabeled FA	528.392	1.94621	C26 H45 D7 N1 O7 P1	M+HCOO	A	242354	39324.1	225275	12952.9	199779	53938.7	120992	75060
LPC(18:1)+D7:(s)	LPC(18:1)+D7:(s)	Dlabeled FA	528.392	5.32156	C26 H45 D7 N1 O7 P1	M+HCOO	A	184421	17650.6	196147	6403.24	176965	37850.8	96364.3	47264.8
LPC(18:2)	LPC(18:2)	monoacyl	519.332	1.92598	C26 H50 N1 O7 P1	M+HCOO	A	818098	263467	1.05484e+06	192230	630228	373039	543507	684730
LPC(18:2)	LPC(18:2)	monoacyl	519.332	3.85027	C26 H50 N1 O7 P1	M+HCOO	A	195065	73940.9	459890	91934.2	340658	191913	346698	142280
LPC(18:2)	LPC(18:2)	monoacyl	519.332	4.14535	C26 H50 N1 O7 P1	M+HCOO	A	206821	112138	463388	95098.9	277489	151851	483451	275925
LPC(19:0)	LPC(19:0)	monoacyl	537.379	7.04365	C27 H56 N1 O7 P1	M+HCOO	A	11754.1	8694.29	0.000992442	0.000150607	15439.6	7633.13	0.00161282	0.00202575
LPC(20:2)	LPC(20:2)	monoacyl	547.364	2.00073	C28 H54 N1 O7 P1	M+HCOO	A	379569	125387	61553.2	21558.6	85078.3	64745.9	5755.15	3619.67
LPC(20:2)	LPC(20:2)	monoacyl	547.364	2.04345	C28 H54 N1 O7 P1	M+HCOO	A	379569	125387	60483.3	22476.4	81864.5	66600	5176.35	3757.57
LPC(20:4)	LPC(20:4)	monoacyl	543.332	1.93017	C28 H50 N1 O7 P1	M+HCOO	A	219946	92510.3	314276	48262.7	177753	115332	119641	149543
LPC(20:4)	LPC(20:4)	monoacyl	543.332	3.71546	C28 H50 N1 O7 P1	M+HCOO	B	134673	81138.9	214058	38380.6	132202	100263	66142.6	33626.5
LPC(22:2)	LPC(22:2)	monoacyl	575.395	2.0123	C30 H58 N1 O7 P1	M+HCOO	A	34077.2	14974.5	2324.44	846.024	4370.36	3468.17	854.901	916.125
LPC(22:2)	LPC(22:2)	monoacyl	575.395	2.0265	C30 H58 N1 O7 P1	M+HCOO	A	34077.2	14974.5	2324.44	846.024	4370.36	3468.17	854.901	916.125
LPC(22:2)	LPC(22:2)	monoacyl	575.395	6.67991	C30 H58 N1 O7 P1	M+HCOO	A	26663.8	8895.76	2620.25	1871.58	14149.9	8560.44	1257.57	488.434
LPC(22:6)	LPC(22:6)	monoacyl	567.332	1.92243	C30 H50 N1 O7 P1	M+HCOO	A	775657	536991	696626	197776	702537	566666	301936	426285
LPC(22:6)	LPC(22:6)	monoacyl	567.332	2.35217	C30 H50 N1 O7 P1	M+HCOO	B	46524.6	35991.6	34724	25749.9	46383.6	45377.3	10468.9	5852.85
LPC(22:6)	LPC(22:6)	monoacyl	567.332	3.48312	C30 H50 N1 O7 P1	M+HCOO	A	642215	443009	675828	220817	707153	603319	321784	230222
LPC(23:4)	LPC(23:4)	monoacyl	585.379	6.83937	C31 H56 N1 O7 P1	M+HCOO	A	304012	45713.7	105158	20638.8	136026	125400	17898.2	8054.1
LPC(23:5)	LPC(23:5)	monoacyl	583.364	1.96382	C31 H54 N1 O7 P1	M+HCOO	A	62820.5	14274.5	176215	48233.7	24867.9	11806.5	41388.1	20822.8
LPC(23:5)	LPC(23:5)	monoacyl	583.364	1.99816	C31 H54 N1 O7 P1	M+HCOO	A	62820.5	14274.5	176215	48233.7	24867.9	11806.5	41388.1	20822.8
LPC(24:5)	LPC(24:5)	monoacyl	597.379	2.02761	C32 H56 N1 O7 P1	M+HCOO	A	47809.5	12760.8	64739.2	23286.2	16438.2	5638.7	18409.7	7534.98
LPC(24:5)	LPC(24:5)	monoacyl	597.379	2.03237	C32 H56 N1 O7 P1	M+HCOO	A	47131.2	12288.1	61217.3	25976.1	17213.4	5314.63	18383.1	5687.58
LPC(26:4)	LPC(26:4)	monoacyl	627.426	6.88098	C34 H62 N1 O7 P1	M+HCOO	A	12353.4	4248.22	2795.13	1790.52	4556.43	3626.09	1500.71	1134.54
LPC(26:5)	LPC(26:5)	monoacyl	625.411	5.6956	C34 H60 N1 O7 P1	M+HCOO	A	80353.8	26847.3	30413.1	6541.4	31770.7	18052.3	8193.16	2409.88
LPC(26:5)	LPC(26:5)	monoacyl	625.411	6.04713	C34 H60 N1 O7 P1	M+HCOO	A	41593.3	14144.7	34883	8335.42	35816.1	18445.6	6735.57	3793.69
LPC(26:5)	LPC(26:5)	monoacyl	625.411	7.17384	C34 H60 N1 O7 P1	M+HCOO	A	113797	23104.7	40217.2	4761.76	60062.2	49262.4	9447.79	4341.41
LPC(27:5)	LPC(27:5)	monoacyl	639.426	5.83496	C35 H62 N1 O7 P1	M+HCOO	A	18808.9	6499.98	11652.8	3551.05	8891.84	4697.84	5316.67	1172.04
LPC(27:5)	LPC(27:5)	monoacyl	639.426	6.05107	C35 H62 N1 O7 P1	M+HCOO	A	30112.9	5404.32	23470.7	9782.14	14604.5	6278.9	6366.14	2388.84
LPC(27:5)	LPC(27:5)	monoacyl	639.426	7.30864	C35 H62 N1 O7 P1	M+HCOO	A	51127.5	9546.99	53106.5	9618.4	22487.2	12926.6	10180.4	3422.02
LPC(27:5)	LPC(27:5)	monoacyl	639.426	7.89114	C35 H62 N1 O7 P1	M+HCOO	A	27724.8	10971.7	26091.1	5174.46	25990.2	15278.8	8378.92	6244.63
LPC(29:5)	LPC(29:5)	monoacyl	667.458	7.751	C37 H66 N1 O7 P1	M+HCOO	A	15654	3906.02	2704.26	1509.15	11731.2	3007.62	2439.49	1096.36
LPC(29:6)	LPC(29:6)	monoacyl	665.442	6.56311	C37 H64 N1 O7 P1	M+HCOO	A	65868.7	28868.4	40582.2	4739.8	15156	13917.7	10711.7	4234.51
LPC(29:6)	LPC(29:6)	monoacyl	665.442	6.57126	C37 H64 N1 O7 P1	M+HCOO	A	65868.7	28868.4	40582.2	4739.8	15156	13917.7	10711.7	4234.51
LPC(30:3)	LPC(30:3)	monoacyl	685.505	8.02447	C38 H72 N1 O7 P1	M+HCOO	A	44961.8	10685.8	63921.1	5235.43	43686.7	16282.1	11542	3995.06
LPC(O-15:2)	LPC(O-15:2)	monoalkyl	463.306	5.977	C23 H46 N1 O6 P1	M+HCOO	A	6920.56	5235.59	924.408	776.584	4569.27	4736.16	1241.93	567.285
LPC(O-16:1)	LPC(O-16:1)	monoalkyl	479.338	5.70957	C24 H50 N1 O6 P1	M+HCOO	A	27471.2	23033.9	28246.3	9967.07	31738.5	27985.2	18127.2	12211.7
LPC(O-28:2)	LPC(O-28:2)	monoalkyl	645.51	9.36251	C36 H72 N1 O6 P1	M+HCOO	A	9612.02	6410.39	8319.22	3695.03	4409.73	5213.65	8617.54	3850.37
LPC(O-28:2)	LPC(O-28:2)	monoalkyl	645.51	9.40176	C36 H72 N1 O6 P1	M+HCOO	A	9435.66	6074.63	8248.3	3872.16	4426.66	5210.3	8319.13	2707.69
LPC(O-29:7)	LPC(O-29:7)	monoalkyl	649.447	7.74279	C37 H64 N1 O6 P1	M+HCOO	A	18649.8	8108.2	19988	5909.65	11532.7	6917.55	5838.49	2292.97
LPC(O-30:2)	LPC(O-30:2)	monoalkyl	673.541	9.96433	C38 H76 N1 O6 P1	M+HCOO	A	292085	80004.8	576819	95671.6	120451	25058.5	81902.9	60373.8
LPC(O-30:2)	LPC(O-30:2)	monoalkyl	673.541	10.1371	C38 H76 N1 O6 P1	M+HCOO	A	47313.5	29026.1	47303.6	37752	18066.1	20434.5	6402.43	13926.9
LPC(O-30:3)	LPC(O-30:3)	monoalkyl	671.525	9.37396	C38 H74 N1 O6 P1	M+HCOO	A	27215	12657.1	36029.7	12475.3	24262.9	12368.5	9373.44	13399.3
LPC(O-30:3)	LPC(O-30:3)	monoalkyl	671.525	9.38774	C38 H74 N1 O6 P1	M+HCOO	A	27215	12657.1	36029.7	12475.3	24262.9	12368.5	9373.44	13399.3
LPC(O-30:4)	LPC(O-30:4)	monoalkyl	669.51	8.91331	C38 H72 N1 O6 P1	M+HCOO	A	16097	19440.5	15493	5809.03	4115.57	799.515	5609.22	2707.33
LPC(P-15:1)	LPC(P-15:1)	monoalkenyl	463.306	5.977	C23 H46 N1 O6 P1	M+HCOO	A	6920.56	5235.59	924.408	776.584	4569.27	4736.16	1241.93	567.285
LPC(P-16:0)	LPC(P-16:0)	monoalkenyl	479.338	5.70957	C24 H50 N1 O6 P1	M+HCOO	A	27471.2	23033.9	28246.3	9967.07	31738.5	27985.2	18127.2	12211.7
LPC(P-28:1)	LPC(P-28:1)	monoalkenyl	645.51	9.36251	C36 H72 N1 O6 P1	M+HCOO	A	9612.02	6410.39	8319.22	3695.03	4409.73	5213.65	8617.54	3850.37
LPC(P-28:1)	LPC(P-28:1)	monoalkenyl	645.51	9.40176	C36 H72 N1 O6 P1	M+HCOO	A	9435.66	6074.63	8248.3	3872.16	4426.66	5210.3	8319.13	2707.69
LPC(P-29:6)	LPC(P-29:6)	monoalkenyl	649.447	7.74279	C37 H64 N1 O6 P1	M+HCOO	A	18649.8	8108.2	19988	5909.65	11532.7	6917.55	5838.49	2292.97
LPC(P-30:1)	LPC(P-30:1)	monoalkenyl	673.541	9.96433	C38 H76 N1 O6 P1	M+HCOO	A	292085	80004.8	576819	95671.6	120451	25058.5	81902.9	60373.8
LPC(P-30:1)	LPC(P-30:1)	monoalkenyl	673.541	10.1371	C38 H76 N1 O6 P1	M+HCOO	A	47313.5	29026.1	47303.6	37752	18066.1	20434.5	6402.43	13926.9
LPC(P-30:2)	LPC(P-30:2)	monoalkenyl	671.525	9.37396	C38 H74 N1 O6 P1	M+HCOO	A	27215	12657.1	36029.7	12475.3	24262.9	12368.5	9373.44	13399.3
LPC(P-30:2)	LPC(P-30:2)	monoalkenyl	671.525	9.38774	C38 H74 N1 O6 P1	M+HCOO	A	27215	12657.1	36029.7	12475.3	24262.9	12368.5	9373.44	13399.3
LPC(P-30:3)	LPC(P-30:3)	monoalkenyl	669.51	8.91331	C38 H72 N1 O6 P1	M+HCOO	A	16097	19440.5	15493	5809.03	4115.57	799.515	5609.22	2707.33
LPE(16:0)	LPE(16:0)	monoacyl	453.286	1.89504	C21 H44 N1 O7 P1	M-H	A	199790	101193	221534	51658.8	185519	138576	80578.4	121033
LPE(16:0)	LPE(16:0)	monoacyl	453.286	4.98908	C21 H44 N1 O7 P1	M-H	A	33037.4	8636.68	52016.9	6796.4	33971.1	20058.5	20148.8	16683.1
LPE(16:0)	LPE(16:0)	monoacyl	453.286	5.3152	C21 H44 N1 O7 P1	M-H	A	197252	125162	226398	58392.6	203780	166464	66506.3	74289.1
LPE(17:0)	LPE(17:0)	monoacyl	467.301	6.0475	C22 H46 N1 O7 P1	M-H	A	7616.28	7104.27	7406.67	4215.46	11223.3	9932.18	6039.14	6003.75
LPE(18:0)	LPE(18:0)	monoacyl	481.317	1.93858	C23 H48 N1 O7 P1	M-H	A	1.37771e+06	687863	1.03302e+06	271554	1.73863e+06	1.46101e+06	825421	615855
LPE(18:0)	LPE(18:0)	monoacyl	481.317	5.13576	C23 H48 N1 O7 P1	M-H	A	424363	138803	680088	120162	490842	191599	579719	240329
LPE(18:0)	LPE(18:0)	monoacyl	481.317	6.65252	C23 H48 N1 O7 P1	M-H	A	950865	717424	345393	120549	1.14726e+06	751487	381878	303353
LPE(18:1)	LPE(18:1)	monoacyl	479.301	1.91914	C23 H46 N1 O7 P1	M-H	A	212442	131326	498778	157027	197036	135538	497415	420242
LPE(18:1)	LPE(18:1)	monoacyl	479.301	5.16562	C23 H46 N1 O7 P1	M-H	A	38368.1	11561.9	95811.1	18280.7	43592.7	21562.3	66817.3	30510.9
LPE(18:1)	LPE(18:1)	monoacyl	479.301	5.25411	C23 H46 N1 O7 P1	M-H	A	60318.3	22240.1	142967	53921.4	64141	49528.1	151366	92650.4
LPE(18:1)	LPE(18:1)	monoacyl	479.301	5.52439	C23 H46 N1 O7 P1	M-H	A	182915	159748	574389	258211	224287	183778	543758	498160
LPE(18:1)	LPE(18:1)	monoacyl	479.301	5.75568	C23 H46 N1 O7 P1	M-H	A	13294.9	6200.98	35140.7	14684.9	13161	9234.32	13371.4	4888.62
LPE(18:2)	LPE(18:2)	monoacyl	477.286	1.9301	C23 H44 N1 O7 P1	M-H	A	163390	40116.1	195978	23847.1	174951	84453.8	168317	128944
LPE(18:2)	LPE(18:2)	monoacyl	477.286	4.0678	C23 H44 N1 O7 P1	M-H	A	120610	33301.7	162285	31482.2	138659	26580.8	94877.7	36155
LPE(20:1)	LPE(20:1)	monoacyl	507.332	6.70476	C25 H50 N1 O7 P1	M-H	A	8334.55	5892.06	10557.1	6027.97	12281.7	8304.38	11657.1	7831.43
LPE(20:4)	LPE(20:4)	monoacyl	501.286	1.92156	C25 H44 N1 O7 P1	M-H	A	255604	49191	308505	35922.6	162155	108555	84316	99974.2
LPE(20:4)	LPE(20:4)	monoacyl	501.286	3.90956	C25 H44 N1 O7 P1	M-H	A	205652	39184	289460	38046.5	149359	101101	35346.8	25861.2
LPE(22:5)	LPE(22:5)	monoacyl	527.301	4.08394	C27 H46 N1 O7 P1	M-H	A	81941.3	12009.7	116950	14001.6	92695.7	19175.9	44309.1	18499.6
LPE(22:6)	LPE(22:6)	monoacyl	525.286	1.91751	C27 H44 N1 O7 P1	M-H	A	2.18216e+06	768972	2.03959e+06	370304	2.30796e+06	854816	1.34272e+06	1.13683e+06
LPE(22:6)	LPE(22:6)	monoacyl	525.286	2.41119	C27 H44 N1 O7 P1	M-H	B	45860.8	11384	46689.8	9426.63	42904.6	21849.9	16312.4	15266.5
LPE(22:6)	LPE(22:6)	monoacyl	525.286	3.64407	C27 H44 N1 O7 P1	M-H	A	1.54795e+06	502750	1.67468e+06	272936	1.86823e+06	592378	1.56735e+06	394929
LPE(24:6)	LPE(24:6)	monoacyl	553.317	1.92074	C29 H48 N1 O7 P1	M-H	A	114436	82631.1	97318.7	41191.9	87904.8	80039.4	37849.8	52505.6
PA(16:0_18:1)	PA(34:1)	diacyl	674.489	10.121	C37 H71 O8 P1	M-H	B	51153.7	26722	57034.1	36631.8	13058.2	6257.19	3535.69	3726.59
PA(16:0_18:1)	PA(34:1)	diacyl	674.489	10.2574	C37 H71 O8 P1	M-H	B	174042	92339.3	160724	39377.5	39349.4	24418.2	14239.5	6840.13
PA(16:0_18:2)	PA(34:2)	diacyl	672.473	9.73752	C37 H69 O8 P1	M-H	B	45481.3	30238.9	118878	47538.6	22389.4	21039.9	13479.2	3984.39
PA(16:0_18:2)	PA(34:2)	diacyl	672.473	10.0439	C37 H69 O8 P1	M-H	B	12928.5	10311.4	26668.8	17309.4	3867.18	4854.51	562.533	1298.58
PA(16:0_18:2)	PA(34:2)	diacyl	672.473	10.2298	C37 H69 O8 P1	M-H	B	17486.3	11214.8	30942.1	12406.9	6355.85	7875.72	1535.91	1143.54
PA(16:1_18:2)	PA(34:3)	diacyl	670.457	8.95704	C37 H67 O8 P1	M-H	B	2839.3	2868.2	4287.44	3735.62	3759.55	3393.32	25.9648	36.7195
PA(16:1_18:2)	PA(34:3)	diacyl	670.457	9.07026	C37 H67 O8 P1	M-H	B	7563.12	6600.07	7961.44	5209.64	5438.66	3519.81	683.896	967.175
PA(18:0_18:1)	PA(36:1)	diacyl	702.52	10.8136	C39 H75 O8 P1	M-H	B	23211.8	6756.49	10154	6767.5	5114.43	1854.33	2002.17	911.227
PA(18:0_18:1)	PA(36:1)	diacyl	702.52	10.9849	C39 H75 O8 P1	M-H	B	25761.7	11961	10344	5394.14	4440.17	1663.4	3196.39	1128.41
PA(18:0_18:1)	PA(36:1)	diacyl	702.52	11.3326	C39 H75 O8 P1	M-H	B	22606.1	6993.14	13190.6	5903.27	4175.83	1330.44	1349.31	779.508
PA(18:0_18:1)	PA(36:1)	diacyl	702.52	11.4416	C39 H75 O8 P1	M-H	B	18769.2	9602.5	11927	7171.73	5171.87	2902.78	1090.38	698.313
PA(18:0_18:2)	PA(36:2)	diacyl	700.504	10.269	C39 H73 O8 P1	M-H	B	77390.6	33455.8	63097	20830.6	10033.9	3575.15	5286.46	3046.97
PA(18:0_18:2)	PA(36:2)	diacyl	700.504	10.5644	C39 H73 O8 P1	M-H	B	35432.5	18370.5	42241.1	27732.4	7942.33	4067.32	2392.55	1984.53
PA(18:0_18:2)	PA(36:2)	diacyl	700.504	10.6685	C39 H73 O8 P1	M-H	B	34611.3	14750.2	38585.7	21056.1	8360.06	4212.19	2249.44	1862.94
PA(18:0_18:2)	PA(36:2)	diacyl	700.504	10.7669	C39 H73 O8 P1	M-H	B	32114.6	12379.5	37537.8	20670.9	7819.06	3560.19	2929.91	1672.75
PA(18:0_18:2)	PA(36:2)	diacyl	700.504	11.3365	C39 H73 O8 P1	M-H	B	11439.2	5899.59	10874.9	5200.03	3518.93	863.118	2303.03	1208.9
PA(18:1_18:2)	PA(36:3)	diacyl	698.489	9.5444	C39 H71 O8 P1	M-H	B	24244.5	15336	51965.8	15463.3	9494.24	6206.04	12739	3448.53
PA(18:1_18:2)	PA(36:3)	diacyl	698.489	9.64872	C39 H71 O8 P1	M-H	B	37078.5	22450.1	90008.6	38596.1	21075.1	15581.6	17947.7	4949.83
PA(18:1_18:2)	PA(36:3)	diacyl	698.489	9.69545	C39 H71 O8 P1	M-H	B	37860.3	22689.7	99244.9	38394.4	21085.6	15578.4	20331.3	5134.3
PA(18:1_18:2)	PA(36:3)	diacyl	698.489	9.80446	C39 H71 O8 P1	M-H	B	16748.9	12954.3	50713.1	17182.6	12912.6	10479.1	8149.63	3266.01
PA(18:1_18:2)	PA(36:3)	diacyl	698.489	10.1617	C39 H71 O8 P1	M-H	B	7708.36	5687.96	15610.7	8733.54	2528.38	2549.37	2246.99	2164.63
PA(18:2_18:2)	PA(36:4)	diacyl	696.473	8.54831	C39 H69 O8 P1	M-H	B	24051.6	9961.76	9569.81	4608.23	1436.73	1039.41	1502.47	1517.4
PA(18:2_18:2)	PA(36:4)	diacyl	696.473	8.67415	C39 H69 O8 P1	M-H	B	20569.6	11494.3	13356.1	5656.13	3449.56	1876.44	1874.01	1813.54
PA(18:2_18:2)	PA(36:4)	diacyl	696.473	8.91676	C39 H69 O8 P1	M-H	B	30302.3	12272.2	11718.2	6017.33	13237.9	7124.86	2931.08	1602.03
PA(18:2_18:2)	PA(36:4)	diacyl	696.473	8.99953	C39 H69 O8 P1	M-H	B	37398.6	19039.9	17400.7	10445.6	14783.9	5969.55	3006.18	1674.29
PA(18:2_18:2)	PA(36:4)	diacyl	696.473	9.16748	C39 H69 O8 P1	M-H	B	55493.2	29964.1	23018	7099.44	35034.4	19547.6	7070.45	3346.43
PA(18:0_20:4)	PA(38:4)	diacyl	724.504	10.2902	C41 H73 O8 P1	M-H	B	104093	30533.1	37915.1	19449.4	16688.4	13524.6	4541.87	2649.13
PA(18:0_20:4)	PA(38:4)	diacyl	724.504	10.703	C41 H73 O8 P1	M-H	B	27378.9	7073.37	11751.4	5541.11	4809.11	3398.5	2633.16	3162.9
PA(15:0_25:3)	PA(40:3)	diacyl	754.551	9.06072	C43 H79 O8 P1	M-H	A	10148.8	7488.46	10102.3	2843	27778.9	9327.19	22103.2	14292.5
PA(40:3)	PA(40:3)	diacyl	754.551	8.33966	C43 H79 O8 P1	M-H	B	14859.5	7758.01	9254.24	4710.55	14064	5464.6	14795.3	8262.34
PA(18:0_22:6)	PA(40:6)	diacyl	748.504	10.2598	C43 H73 O8 P1	M-H	A	124230	67910.8	46485.9	15003.8	31543	11312.1	4502.35	5258.23
PA(18:0_22:6)	PA(40:6)	diacyl	748.504	11.4011	C43 H73 O8 P1	M-H	B	63373.4	32095	19038	9677.38	14667.9	10559.1	3339.96	1993.3
PA(18:0_22:6)	PA(40:6)	diacyl	748.504	11.4376	C43 H73 O8 P1	M-H	B	68751.5	31780.2	22720.9	7242.75	17859.7	10849.3	4431.47	2630.91
PA(22:5_18:1)	PA(40:6)	diacyl	748.504	9.99041	C43 H73 O8 P1	M-H	B	78800.5	29180.5	26959.4	13244.4	20525.4	13354.6	4271.92	3240.14
PA(18:2_22:6)	PA(40:8)	diacyl	744.473	8.84316	C43 H69 O8 P1	M-H	B	19883.8	9025.13	26591.7	5164.81	8866.75	5192.8	8367.39	2354.44
PA(28:2_15:0)	PA(43:2)	diacyl	798.614	9.65354	C46 H87 O8 P1	M-H	A	247242	181692	494370	36724.4	330730	64384.3	502962	53808.1
PC(3:0_16:1)	PC(19:1)	diacyl	549.343	1.91562	C27 H52 N1 O8 P1	M+HCOO	B	305248	55712.1	310726	49276.2	150075	131651	37465.3	72198.5
PC(2:0_18:1)	PC(20:1)	diacyl	563.359	1.94228	C28 H54 N1 O8 P1	M+HCOO	B	329510	84014.5	223987	45366.3	96565.3	121714	2344.17	1934.5
PC(3:0_18:1)	PC(21:1)	diacyl	577.374	1.99133	C29 H56 N1 O8 P1	M+HCOO	B	305804	79759.9	75981.2	41176.7	114071	155909	3931.67	4203.7
PC(3:0_18:2)	PC(21:2)	diacyl	575.359	1.93775	C29 H54 N1 O8 P1	M+HCOO	B	292567	45228.5	186409	50563.3	114120	91771.6	17762.4	20398.2
PC(4:0_18:1)	PC(22:1)	diacyl	591.39	1.97124	C30 H58 N1 O8 P1	M+HCOO	B	207576	46837.8	77736.5	29356.9	56796.2	49093.1	12669.8	7107.31
PC(4:0_18:2)	PC(22:2)	diacyl	589.374	1.93796	C30 H56 N1 O8 P1	M+HCOO	B	127507	20468.5	108475	28947.1	47055.8	41328.7	5983.33	6357.57
PC(23:2)	PC(23:2)	diacyl	603.39	6.006	C31 H58 N1 O8 P1	M+HCOO	B	100224	17220.3	121006	7003.84	62234.8	47234.8	9248.65	3814.5
PC(5:0_18:2)	PC(23:2)	diacyl	603.39	1.95171	C31 H58 N1 O8 P1	M+HCOO	B	171610	20152.3	111124	31525.7	82908.1	47411.2	21788.8	28039.7
PC(25:3)	PC(25:3)	diacyl	629.406	1.93734	C33 H60 N1 O8 P1	M+HCOO	B	86738.7	14694.3	96433	11179.3	43983.6	33706.6	21789.3	15173.7
PC(10:3_16:0)	PC(26:3)	diacyl	643.421	1.98623	C34 H62 N1 O8 P1	M+HCOO	B	52446.8	14459.5	37838.6	15444.4	13607.9	5808.86	6806.28	3087.73
PC(14:0_16:0)	PC(30:0)	diacyl	705.531	9.05905	C38 H76 N1 O8 P1	M+HCOO	B	56006.1	25065.9	11302.7	4749.24	21801.9	18935.6	6648.33	4330.34
PC(14:0_16:0)	PC(30:0)	diacyl	705.531	9.3792	C38 H76 N1 O8 P1	M+HCOO	B	366239	91255.4	378909	58398.7	343572	49483.8	289259	121840
PC(14:1_16:1)	PC(30:2)	diacyl	701.5	7.8196	C38 H72 N1 O8 P1	M+HCOO	B	51837.5	23802.2	136912	21096.4	101002	30826.4	57638.4	32645.7
PC(30:2)	PC(30:2)	diacyl	701.5	7.19498	C38 H72 N1 O8 P1	M+HCOO	B	40409	18788.2	62546.8	25709.5	27552.5	11061.4	14930.2	3862.32
PC(15:0_16:0)	PC(31:0)	diacyl	719.547	9.65313	C39 H78 N1 O8 P1	M+HCOO	B	126528	50415.9	315986	44958.9	105733	47929.6	23974.2	16568.2
PC(15:1_16:1)	PC(31:2)	diacyl	715.515	9.42775	C39 H74 N1 O8 P1	M+HCOO	B	13786.8	9061.07	49214.8	15600.4	11783	8811.29	32742.4	26845.5
PC(16:0_16:0)	PC(32:0)	diacyl	733.562	9.95701	C40 H80 N1 O8 P1	M+HCOO	A	7.06179e+06	1.3717e+06	1.60174e+07	1.49958e+06	4.99348e+06	1.2311e+06	1.2633e+07	2.08926e+06
PC(16:0_16:0)	PC(32:0)	diacyl	733.562	10.342	C40 H80 N1 O8 P1	M+HCOO	A	503997	211046	3.1407e+06	4.34149e+06	109709	64221.8	321791	51448.8
PC(16:0_16:0)	PC(32:0)	diacyl	733.562	10.4333	C40 H80 N1 O8 P1	M+HCOO	B	459357	115316	1.43553e+06	909311	241557	103140	692143	162718
PC(16:0_16:1)	PC(32:1)	diacyl	731.547	9.43069	C40 H78 N1 O8 P1	M+HCOO	A	844019	177165	916376	136816	656161	219040	457023	312765
PC(14:0_18:2)	PC(32:2)	diacyl	729.531	8.38683	C40 H76 N1 O8 P1	M+HCOO	A	306075	96009.6	211975	128500	258203	229525	91258.6	46994.8
PC(16:1_16:1)	PC(32:2)	diacyl	729.531	7.39294	C40 H76 N1 O8 P1	M+HCOO	B	26655.1	9083.57	14948.3	7954.6	13605.8	11359.4	9853.56	4995.88
PC(32:2)	PC(32:2)	diacyl	729.531	6.90362	C40 H76 N1 O8 P1	M+HCOO	B	16955.8	4191.19	20498.1	6150.91	7386.3	3851.05	9254.81	4828.13
PC(32:2)	PC(32:2)	diacyl	729.531	7.78082	C40 H76 N1 O8 P1	M+HCOO	B	311390	54864.8	221165	58753.8	59319.6	56870.8	42571.7	20816.2
PC(14:1_18:2)	PC(32:3)	diacyl	727.515	7.83468	C40 H74 N1 O8 P1	M+HCOO	B	64767.3	31738.1	419394	42235	80076.9	34068.9	45664.2	24026.2
PC(16:0_17:0)	PC(33:0)	diacyl	747.578	10.3235	C41 H82 N1 O8 P1	M+HCOO	A	173633	60737.6	387138	70186.4	73365.6	48980.7	29843.8	20861.9
PC(16:0_17:1)	PC(33:1)	diacyl	745.562	9.60392	C41 H80 N1 O8 P1	M+HCOO	A	87577	35534.1	248536	54278.7	58010.6	49162.7	52103.5	33368
PC(15:0_18:1)+D7:(s)	PC(33:1)+D7:(s)	Dlabeled FA	752.606	9.662	C41 H73 D7 N1 O8 P1	M+HCOO	A	375687	110084	565195	48840.9	181252	132674	55901.9	40656.2
PC(15:0_18:2)	PC(33:2)	diacyl	743.547	9.10474	C41 H78 N1 O8 P1	M+HCOO	B	77087	46648.4	82201.9	18561.9	37437.7	11023.7	14133.1	21784.2
PC(15:0_18:2)	PC(33:2)	diacyl	743.547	10.5545	C41 H78 N1 O8 P1	M+HCOO	B	42098.5	24071.5	16560.6	3860.25	8401.88	4747.85	1126.09	2557.59
PC(15:1_18:1)	PC(33:2)	diacyl	743.547	10.1869	C41 H78 N1 O8 P1	M+HCOO	B	231797	95116	146260	51315.8	65593.2	60748.4	7941.28	13588.7
PC(15:1_18:1)	PC(33:2)	diacyl	743.547	10.2513	C41 H78 N1 O8 P1	M+HCOO	B	244988	97338.1	127845	26093.4	50240.9	43783.2	7104.65	13379.8
PC(15:1_18:1)	PC(33:2)	diacyl	743.547	10.6138	C41 H78 N1 O8 P1	M+HCOO	B	41731.7	23800.2	17939.5	5906.62	10089.9	6840.81	1983.39	2462
PC(15:1_18:1)	PC(33:2)	diacyl	743.547	10.887	C41 H78 N1 O8 P1	M+HCOO	B	21591.9	12692.6	12536	4518.35	7386.99	2002.15	4309.06	2301.86
PC(16:0_17:2)	PC(33:2)	diacyl	743.547	9.15922	C41 H78 N1 O8 P1	M+HCOO	A	86705.3	58740.3	86746.2	12467.5	37618.1	9991.66	15592.5	18492.3
PC(16:1_17:1)	PC(33:2)	diacyl	743.547	9.96775	C41 H78 N1 O8 P1	M+HCOO	A	515011	164809	444096	50959.6	171268	130436	54949.8	107368
PC(15:1_18:2)	PC(33:3)	diacyl	741.531	8.66886	C41 H76 N1 O8 P1	M+HCOO	B	229996	81101.8	92456.9	36553.4	23649.5	13670.5	16300	5975.11
PC(15:1_18:2)	PC(33:3)	diacyl	741.531	8.69443	C41 H76 N1 O8 P1	M+HCOO	B	232445	79513.2	94647.3	37093.5	30357.6	16479.8	28941.9	21907.4
PC(15:1_18:2)	PC(33:3)	diacyl	741.531	9.53205	C41 H76 N1 O8 P1	M+HCOO	B	482872	93841.8	458440	34905.4	335848	192270	122486	113681
PC(15:1_18:3)	PC(33:4)	diacyl	739.515	8.58479	C41 H74 N1 O8 P1	M+HCOO	B	4530.95	1801.23	17266.5	3681.71	7716.14	2437.42	12091.4	6267.87
PC(15:2_18:2)	PC(33:4)	diacyl	739.515	8.10976	C41 H74 N1 O8 P1	M+HCOO	B	29177.7	9848.2	97225.6	35524.6	25637	5705.54	27442.1	10957.2
PC(13:0_20:5)	PC(33:5)	diacyl	737.5	8.13139	C41 H72 N1 O8 P1	M+HCOO	B	61235.3	18401.4	37004.8	17776.7	44138.4	30672.8	13228	5755.97
PC(13:0_20:5)	PC(33:5)	diacyl	737.5	8.66519	C41 H72 N1 O8 P1	M+HCOO	B	19648.3	6986.32	72852.5	52203.7	20995.4	7646.76	22777.1	14885.1
PC(15:2_18:3)	PC(33:5)	diacyl	737.5	7.85841	C41 H72 N1 O8 P1	M+HCOO	B	66408.8	20810.4	66619.1	20577.9	39173.9	26247.4	18725.9	10204.7
PC(23:3_10:3)	PC(33:6)	diacyl	735.484	7.69177	C41 H70 N1 O8 P1	M+HCOO	B	23138.9	5625.21	49416.2	15922.6	11502.8	6029.72	19050.1	8184.49
PC(16:0_18:0)	PC(34:0)	diacyl	761.593	10.5708	C42 H84 N1 O8 P1	M+HCOO	B	3.40054e+06	349851	2.36534e+06	340465	1.38589e+06	1.13601e+06	102224	28232.7
PC(16:0_18:1)	PC(34:1)	diacyl	759.578	9.93954	C42 H82 N1 O8 P1	M+HCOO	A	1.44179e+07	1.82102e+06	2.77555e+07	403360	1.11776e+07	1.95479e+06	2.17317e+07	2.42578e+06
PC(16:0_18:1)	PC(34:1)	diacyl	759.578	10.3621	C42 H82 N1 O8 P1	M+HCOO	A	505268	303101	2.17438e+06	1.07448e+06	154324	176645	51.6199	28.0767
PC(16:0_18:1)	PC(34:1)	diacyl	759.578	10.6941	C42 H82 N1 O8 P1	M+HCOO	B	170918	33984.8	322942	154287	152994	65660.3	146546	64910.6
PC(16:0_18:1)	PC(34:1)	diacyl	759.578	10.7691	C42 H82 N1 O8 P1	M+HCOO	A	307509	85137.1	579977	112460	220663	70564.4	178714	41296.7
PC(16:0_18:1)	PC(34:1)	diacyl	759.578	10.8483	C42 H82 N1 O8 P1	M+HCOO	A	307509	85137.1	508312	92309.5	209288	85197.9	170838	49672.5
PC(16:0_18:2)	PC(34:2)	diacyl	757.562	9.49828	C42 H80 N1 O8 P1	M+HCOO	A	1.75643e+07	2.44486e+06	3.02118e+07	1.2805e+06	1.94493e+07	2.05905e+06	2.89172e+07	2.05103e+06
PC(16:0_18:2)	PC(34:2)	diacyl	757.562	10.228	C42 H80 N1 O8 P1	M+HCOO	A	252634	66075.6	574053	45503.3	249094	31298.5	289397	142188
PC(16:0_18:2)	PC(34:2)	diacyl	757.562	10.3231	C42 H80 N1 O8 P1	M+HCOO	A	250841	64982.2	574053	45503.3	249094	31298.5	299337	133875
PC(16:0_18:2)	PC(34:2)	diacyl	757.562	10.429	C42 H80 N1 O8 P1	M+HCOO	B	161240	44459.8	341027	53521.6	201183	42661.7	237337	124885
PC(16:1_18:2)	PC(34:3)	diacyl	755.547	9.01432	C42 H78 N1 O8 P1	M+HCOO	A	825683	193903	2.10408e+06	177542	399009	401932	269141	351612
PC(16:0_18:4)	PC(34:4)	diacyl	753.531	7.95415	C42 H76 N1 O8 P1	M+HCOO	A	382017	112427	93302.9	21628.3	16366.5	18348.8	65292.7	38956.8
PC(16:0_18:4)	PC(34:4)	diacyl	753.531	8.44056	C42 H76 N1 O8 P1	M+HCOO	A	833676	244636	618610	86546.7	522641	531245	47237.7	67059.8
PC(11:2_23:5)	PC(34:7)	diacyl	747.484	7.28466	C42 H70 N1 O8 P1	M+HCOO	B	103889	37493.3	228012	49635.9	39950.6	45694.4	18835	8570.69
PC(16:0_19:0)	PC(35:0)	diacyl	775.609	10.9026	C43 H86 N1 O8 P1	M+HCOO	B	44903.2	9895	22540.8	4696.49	50938.1	9237.84	22972.4	8050.73
PC(17:0_18:1)	PC(35:1)	diacyl	773.593	9.93437	C43 H84 N1 O8 P1	M+HCOO	B	70430.6	71821.9	12543.9	9713.55	4716.22	10367.3	1631.29	2545.52
PC(17:0_18:1)	PC(35:1)	diacyl	773.593	10.2467	C43 H84 N1 O8 P1	M+HCOO	A	418241	265201	747421	32304.6	63708	119977	23665.6	31379.2
PC(17:0_18:2)	PC(35:2)	diacyl	771.578	9.75922	C43 H82 N1 O8 P1	M+HCOO	B	261121	35277	576586	97037	179481	73725.8	61501.7	29060.1
PC(17:0_18:2)	PC(35:2)	diacyl	771.578	10.3852	C43 H82 N1 O8 P1	M+HCOO	B	26934.8	9393.89	58108.2	16533.4	16531.9	12601.3	29752.8	23651.2
PC(17:1_18:2)	PC(35:3)	diacyl	769.562	9.24612	C43 H80 N1 O8 P1	M+HCOO	B	65259.4	17861.9	95419.5	12714.1	38010.6	14284.2	51145	15889.3
PC(17:1_18:2)	PC(35:3)	diacyl	769.562	10.1911	C43 H80 N1 O8 P1	M+HCOO	B	16867.8	8387.38	15554.6	4638.56	13186.6	6566.22	4974.14	4232.5
PC(15:0_20:4)	PC(35:4)	diacyl	767.547	9.06531	C43 H78 N1 O8 P1	M+HCOO	B	188457	52142.1	196109	37312.8	65401.9	40462	41371	42040.6
PC(17:3_18:1)	PC(35:4)	diacyl	767.547	8.18449	C43 H78 N1 O8 P1	M+HCOO	B	14044.1	7481.71	8663.01	3295.03	8543.78	5814.33	4825.51	2878.16
PC(35:5)	PC(35:5)	diacyl	765.531	8.28558	C43 H76 N1 O8 P1	M+HCOO	B	96458.2	95931.6	25501.3	9056.85	15056.4	4174.31	23696.7	7126.26
PC(35:7)	PC(35:7)	diacyl	761.5	8.38423	C43 H72 N1 O8 P1	M+HCOO	B	16519.3	10065.3	48965.8	18969.5	22219.3	10696.8	16842.6	20955.3
PC(18:0_18:1)	PC(36:1)	diacyl	787.609	10.5209	C44 H86 N1 O8 P1	M+HCOO	B	1.42825e+07	2.38839e+06	3.34487e+06	402796	1.08382e+07	1.96428e+06	14174.7	6320.02
PC(18:0_18:1)	PC(36:1)	diacyl	787.609	11.0468	C44 H86 N1 O8 P1	M+HCOO	B	220824	147069	28695.2	9309.93	143.883	295.91	1075.32	2348.06
PC(18:0_18:1)	PC(36:1)	diacyl	787.609	11.183	C44 H86 N1 O8 P1	M+HCOO	B	210626	154794	37911.2	16626.4	4261.46	10080.5	8134.11	5322.6
PC(18:0_18:1)	PC(36:1)	diacyl	787.609	11.3027	C44 H86 N1 O8 P1	M+HCOO	B	181037	101808	21598	4286.1	6152.91	14989.7	10377.1	7466.13
PC(18:0_18:1)	PC(36:1)	diacyl	787.609	11.3853	C44 H86 N1 O8 P1	M+HCOO	B	173971	97432.4	20874.6	2659.21	8068.47	13351.5	6434.33	3257.7
PC(18:0_18:1)	PC(36:1)	diacyl	787.609	11.4786	C44 H86 N1 O8 P1	M+HCOO	B	152002	107814	14847.6	6664.29	9286.85	16035.2	7087.56	4384.89
PC(18:0_18:2)	PC(36:2)	diacyl	785.593	9.92427	C44 H84 N1 O8 P1	M+HCOO	B	1.20688e+07	6.35209e+06	2.03475e+06	796789	2.14225e+06	5.00111e+06	366.932	408.853
PC(18:0_18:2)	PC(36:2)	diacyl	785.593	10.6977	C44 H84 N1 O8 P1	M+HCOO	B	638048	153733	247942	43272.3	266190	227224	27886.2	23789.7
PC(18:0_18:2)	PC(36:2)	diacyl	785.593	10.8059	C44 H84 N1 O8 P1	M+HCOO	B	454717	73505.2	218282	51314.9	153894	113248	17229.7	17597.9
PC(18:1_18:1)	PC(36:2)	diacyl	785.593	10.083	C44 H84 N1 O8 P1	M+HCOO	A	1.80118e+07	2.24404e+06	9.8643e+06	941747	1.63792e+07	1.6806e+06	718320	468807
PC(16:0_20:3)	PC(36:3)	diacyl	783.578	9.50403	C44 H82 N1 O8 P1	M+HCOO	A	5.78207e+06	1.18846e+06	1.10086e+07	601011	5.17966e+06	1.50574e+06	6.00299e+06	1.51483e+06
PC(18:1_18:2)	PC(36:3)	diacyl	783.578	10.1274	C44 H82 N1 O8 P1	M+HCOO	B	33956.9	14422.7	76905.4	9558.6	15590	18704.9	0.15959	0.0989245
PC(16:0_20:4)	PC(36:4)	diacyl	781.562	8.78829	C44 H80 N1 O8 P1	M+HCOO	A	680916	648050	32077.7	30538.9	86174.5	59823.4	134581	97674.4
PC(16:0_20:4)	PC(36:4)	diacyl	781.562	9.35837	C44 H80 N1 O8 P1	M+HCOO	A	1.18293e+07	1.24079e+06	1.75299e+07	929749	1.05769e+07	1.65184e+06	1.3822e+07	1.37861e+06
PC(16:0_20:4)	PC(36:4)	diacyl	781.562	9.62271	C44 H80 N1 O8 P1	M+HCOO	B	3.05567e+06	4.90583e+06	840479	242013	727953	1.50052e+06	6464.02	6518.37
PC(16:0_20:4)	PC(36:4)	diacyl	781.562	9.67651	C44 H80 N1 O8 P1	M+HCOO	A	1.1718e+06	3.55629e+06	720880	318916	120658	86096.2	1507.16	2181.04
PC(16:0_20:4)	PC(36:4)	diacyl	781.562	9.76442	C44 H80 N1 O8 P1	M+HCOO	A	84624.1	36306.2	520126	79083.5	77594.7	33101.6	2755.73	6658.04
PC(16:0_20:4)	PC(36:4)	diacyl	781.562	10.2324	C44 H80 N1 O8 P1	M+HCOO	A	128118	36490.6	314212	80355.4	75495.7	19410	37335.6	26208
PC(18:1_18:3)	PC(36:4)	diacyl	781.562	8.61574	C44 H80 N1 O8 P1	M+HCOO	B	416815	450081	11700.4	7360.7	33392.4	21140.6	38503.7	33497.4
PC(18:2_18:2)	PC(36:4)	diacyl	781.562	9.03235	C44 H80 N1 O8 P1	M+HCOO	A	4.32254e+06	1.20792e+06	9.70169e+06	1.40502e+06	3.63802e+06	617932	1.02714e+07	2.04527e+06
PC(18:2_18:3)	PC(36:5)	diacyl	779.547	8.87966	C44 H78 N1 O8 P1	M+HCOO	B	329462	343720	1.21225e+06	346004	170043	76170.3	70024.2	9288.5
PC(14:0_22:6)	PC(36:6)	diacyl	777.531	8.30688	C44 H76 N1 O8 P1	M+HCOO	B	4.6292e+06	1.06387e+06	975631	170853	4.53742e+06	3.04061e+06	248432	35444.2
PC(20:5_16:1)	PC(36:6)	diacyl	777.531	7.26121	C44 H76 N1 O8 P1	M+HCOO	B	149539	65509.4	93359.9	30513.1	26636.8	36499.2	20562.9	14953.1
PC(36:6)	PC(36:6)	diacyl	777.531	7.78852	C44 H76 N1 O8 P1	M+HCOO	B	3.35602e+06	1.19703e+06	568257	81205.8	98855.9	184504	316506	44626.8
PC(36:6)	PC(36:6)	diacyl	777.531	7.80563	C44 H76 N1 O8 P1	M+HCOO	B	3.32275e+06	1.21103e+06	504239	151175	98726.7	184476	304162	59980
PC(36:6)	PC(36:6)	diacyl	777.531	8.32463	C44 H76 N1 O8 P1	M+HCOO	B	4.6292e+06	1.06387e+06	975631	170853	4.53742e+06	3.04061e+06	248432	35444.2
PC(36:7)	PC(36:7)	diacyl	775.515	7.78641	C44 H74 N1 O8 P1	M+HCOO	B	1.42095e+06	350970	3.47402e+06	563437	511208	592450	100966	247316
PC(36:7)	PC(36:7)	diacyl	775.515	8.4711	C44 H74 N1 O8 P1	M+HCOO	B	513376	154131	2.07948e+06	258795	283986	442121	38997.7	59221.3
PC(19:0_18:1)	PC(37:1)	diacyl	801.625	10.631	C45 H88 N1 O8 P1	M+HCOO	B	116412	28929.3	6733.44	2479.18	75499.3	89840.9	7119.75	3101.71
PC(19:0_18:1)	PC(37:1)	diacyl	801.625	10.7753	C45 H88 N1 O8 P1	M+HCOO	B	261908	59706.4	15773.2	6946.63	162293	168748	17890	11365.3
PC(19:0_18:2)	PC(37:2)	diacyl	799.609	10.0899	C45 H86 N1 O8 P1	M+HCOO	B	55046.7	48827.6	11301	4904.53	21545.9	26335.1	2531.16	4166.08
PC(19:0_18:2)	PC(37:2)	diacyl	799.609	10.1213	C45 H86 N1 O8 P1	M+HCOO	B	40626.5	34502.6	6547.31	2830.64	21225.6	26453.3	756.141	1762.67
PC(19:0_18:2)	PC(37:2)	diacyl	799.609	10.3688	C45 H86 N1 O8 P1	M+HCOO	B	326828	103525	246672	87592.6	160892	169932	19261.9	12790.9
PC(19:0_18:2)	PC(37:2)	diacyl	799.609	10.68	C45 H86 N1 O8 P1	M+HCOO	B	19470.9	8726.89	41524.6	12334.2	14450.1	16147.9	3889.9	4886.86
PC(19:0_18:2)	PC(37:2)	diacyl	799.609	10.8505	C45 H86 N1 O8 P1	M+HCOO	B	141000	34117.4	38411.9	8730.47	60075.4	48785	12597.3	6450.47
PC(19:0_18:2)	PC(37:2)	diacyl	799.609	11.1422	C45 H86 N1 O8 P1	M+HCOO	B	45595.9	15006.3	9156.93	2859.62	19172.2	11923.2	3425.35	3115.5
PC(19:1_18:2)	PC(37:3)	diacyl	797.593	9.73665	C45 H84 N1 O8 P1	M+HCOO	B	13608.2	7391.34	25729.9	22862.7	5941.82	4738.3	2194.86	3245.73
PC(37:3)	PC(37:3)	diacyl	797.593	10.2792	C45 H84 N1 O8 P1	M+HCOO	B	64625.2	27018.8	159539	66771.5	29772.4	20704.6	10794.1	7673.85
PC(17:0_20:4)	PC(37:4)	diacyl	795.578	9.6509	C45 H82 N1 O8 P1	M+HCOO	A	315098	41504.5	423845	50468.5	219275	139061	52541	27479.8
PC(15:0_22:5)	PC(37:5)	diacyl	793.562	9.67528	C45 H80 N1 O8 P1	M+HCOO	B	94019.1	29994.5	106198	19795.1	87315.2	14918.1	86951.8	42625.8
PC(17:1_20:4)	PC(37:5)	diacyl	793.562	9.00452	C45 H80 N1 O8 P1	M+HCOO	B	107235	36330.6	75688.6	12010.7	19060.9	10521.3	20914.7	18440.5
PC(17:1_20:4)	PC(37:5)	diacyl	793.562	9.04529	C45 H80 N1 O8 P1	M+HCOO	B	102288	34653.9	75688.6	12010.7	19038	10484.1	21787	16414.5
PC(15:0_22:6)	PC(37:6)	diacyl	791.547	8.92177	C45 H78 N1 O8 P1	M+HCOO	A	336330	152171	501644	59457.4	209503	134011	54397.9	25500.4
PC(15:0_22:6)	PC(37:6)	diacyl	791.547	9.43064	C45 H78 N1 O8 P1	M+HCOO	B	156767	30697.6	69638	8250.99	34831.3	74933.4	3237.18	3795.04
PC(16:0_21:6)	PC(37:6)	diacyl	791.547	7.78689	C45 H78 N1 O8 P1	M+HCOO	A	11255.9	7825.15	357.241	596.996	32150.6	18799.5	17256.1	14046.3
PC(16:0_21:6)	PC(37:6)	diacyl	791.547	8.09923	C45 H78 N1 O8 P1	M+HCOO	A	31522.4	19975.3	16795.4	3271.63	49710.9	14177.6	20630.1	8771.54
PC(16:0_22:0)	PC(38:0)	diacyl	817.656	11.7121	C46 H92 N1 O8 P1	M+HCOO	B	14891.4	4223.73	7544	3584.57	9440.93	6279.88	4673.45	1892.47
PC(18:0_20:0)	PC(38:0)	diacyl	817.656	11.7653	C46 H92 N1 O8 P1	M+HCOO	B	15490.6	4579.6	9643.43	2156.09	9506.05	3413.78	6167.92	1583.71
PC(18:0_20:1)	PC(38:1)	diacyl	815.64	11.0171	C46 H90 N1 O8 P1	M+HCOO	A	811166	76599.4	108819	14368.1	315618	406598	13272.2	10195.1
PC(18:0_20:2)	PC(38:2)	diacyl	813.625	10.5391	C46 H88 N1 O8 P1	M+HCOO	A	1.13504e+06	205539	384138	71399.3	369263	503018	6747.03	7487.48
PC(18:0_20:2)	PC(38:2)	diacyl	813.625	11.1922	C46 H88 N1 O8 P1	M+HCOO	B	15955	5178.93	10050.3	7182.9	2573.08	2136.33	2569.55	3692.85
PC(18:0_20:2)	PC(38:2)	diacyl	813.625	11.2312	C46 H88 N1 O8 P1	M+HCOO	B	13063.5	3942.49	13085.7	7771.94	3730.21	3274.15	3038.61	4257.37
PC(18:0_20:3)	PC(38:3)	diacyl	811.609	10.2139	C46 H86 N1 O8 P1	M+HCOO	A	1.64301e+06	664627	322948	133174	430025	652139	36234.8	25974.7
PC(16:0_22:4)	PC(38:4)	diacyl	809.593	9.61978	C46 H84 N1 O8 P1	M+HCOO	B	463642	763929	248865	74985.3	105742	87402.2	6688.73	10401.4
PC(16:0_22:4)	PC(38:4)	diacyl	809.593	9.65433	C46 H84 N1 O8 P1	M+HCOO	A	463642	763929	243378	78677.9	102195	91556.9	6688.73	10401.4
PC(18:0_20:4)	PC(38:4)	diacyl	809.593	9.92435	C46 H84 N1 O8 P1	M+HCOO	A	1.39314e+07	1.22313e+06	3.83719e+06	663888	1.07362e+07	1.57967e+06	463329	586359
PC(18:0_20:4)	PC(38:4)	diacyl	809.593	10.2342	C46 H84 N1 O8 P1	M+HCOO	A	861201	170124	164672	41795.3	232909	306567	2745.31	2830.86
PC(18:0_20:4)	PC(38:4)	diacyl	809.593	10.3908	C46 H84 N1 O8 P1	M+HCOO	A	765374	282225	162411	82335.1	261086	368445	6740.04	6419.31
PC(18:0_20:4)	PC(38:4)	diacyl	809.593	10.5013	C46 H84 N1 O8 P1	M+HCOO	B	291282	65364.5	100185	36297.3	140568	124447	9496.45	8397.6
PC(18:0_20:4)	PC(38:4)	diacyl	809.593	10.7158	C46 H84 N1 O8 P1	M+HCOO	A	315646	98682.3	53712.3	18915.6	131158	146580	12847.2	5443.07
PC(18:1_20:4)	PC(38:5)	diacyl	807.578	9.37335	C46 H82 N1 O8 P1	M+HCOO	A	4.28507e+06	667622	4.0232e+06	303083	2.83824e+06	1.6722e+06	1.32713e+06	918864
PC(16:0_22:6)	PC(38:6)	diacyl	805.562	9.52541	C46 H80 N1 O8 P1	M+HCOO	A	753982	295110	1.25235e+06	359274	756110	697310	97080.5	92745.5
PC(16:0_22:6)	PC(38:6)	diacyl	805.562	9.61582	C46 H80 N1 O8 P1	M+HCOO	A	540928	177836	747747	173097	500547	656721	79216.9	99866.6
PC(16:0_22:6)	PC(38:6)	diacyl	805.562	9.69867	C46 H80 N1 O8 P1	M+HCOO	A	294963	243875	570024	215409	176342	142720	15887.3	38175.2
PC(16:0_22:6)	PC(38:6)	diacyl	805.562	9.75816	C46 H80 N1 O8 P1	M+HCOO	A	198852	56279	532881	205412	131328	43019.5	31422.5	51458.8
PC(18:2_20:4)	PC(38:6)	diacyl	805.562	9.15381	C46 H80 N1 O8 P1	M+HCOO	A	5.32142e+07	1.33733e+07	4.64883e+07	6.98405e+06	4.24624e+07	6.18022e+06	4.206e+07	2.86358e+06
PC(16:1_22:6)	PC(38:7)	diacyl	803.547	8.06193	C46 H78 N1 O8 P1	M+HCOO	B	208681	144366	53635.3	17954.8	35532.2	16760	35730.7	22734.9
PC(16:1_22:6)	PC(38:7)	diacyl	803.547	8.6753	C46 H78 N1 O8 P1	M+HCOO	A	1.27556e+06	411161	1.93576e+06	301389	902693	778181	700655	608810
PC(16:1_22:6)	PC(38:7)	diacyl	803.547	9.08189	C46 H78 N1 O8 P1	M+HCOO	B	110612	26501.6	140920	25372.7	88715.1	67171.7	79086.3	55484.7
PC(27:6_11:1)	PC(38:7)	diacyl	803.547	7.94272	C46 H78 N1 O8 P1	M+HCOO	A	128961	104902	36027.6	6046.18	32269.5	11740.4	28644.9	12898.8
PC(18:3_20:5)	PC(38:8)	diacyl	801.531	8.13407	C46 H76 N1 O8 P1	M+HCOO	B	18959.3	10752.8	17030.2	5018.29	6681.11	8250.38	3047.6	3256.74
PC(20:5_18:3)	PC(38:8)	diacyl	801.531	8.0789	C46 H76 N1 O8 P1	M+HCOO	B	13677.1	8166.55	12484.4	5087.97	4261.83	2754.28	1985.68	3337.94
PC(38:8)	PC(38:8)	diacyl	801.531	7.80631	C46 H76 N1 O8 P1	M+HCOO	B	10195.9	8882.11	9748.19	6005.95	3371.81	4542.98	2710.86	2713.97
PC(38:8)	PC(38:8)	diacyl	801.531	8.72078	C46 H76 N1 O8 P1	M+HCOO	B	46046.7	23643.5	82571.1	24686.9	16568.2	14111.9	16419.7	9136
PC(21:0_18:2)	PC(39:2)	diacyl	827.64	11.7182	C47 H90 N1 O8 P1	M+HCOO	B	19938	12430.3	40305.9	14291.6	5402.63	3910.56	3271.23	1684.33
PC(24:0_15:2)	PC(39:2)	diacyl	827.64	11.3491	C47 H90 N1 O8 P1	M+HCOO	B	155726	32590.5	323906	70017	50251.2	44557.1	18174.6	8104.79
PC(24:1_15:2)	PC(39:3)	diacyl	825.625	10.808	C47 H88 N1 O8 P1	M+HCOO	B	34130.7	7894.83	92720.6	32449.8	21643.9	6197.57	10055	4185.22
PC(19:0_20:4)	PC(39:4)	diacyl	823.609	10.21	C47 H86 N1 O8 P1	M+HCOO	B	258068	102049	27730.7	9578.68	113910	163986	7019.18	3238.19
PC(17:0_22:5)	PC(39:5)	diacyl	821.593	10.3743	C47 H84 N1 O8 P1	M+HCOO	B	21495.1	11152.1	33007.7	12242.1	15071.9	6455.37	11969.3	11114.6
PC(19:1_20:4)	PC(39:5)	diacyl	821.593	10.284	C47 H84 N1 O8 P1	M+HCOO	B	26173.8	8571.23	28216.9	8149.4	15061.2	6504.53	15845.1	10634.9
PC(17:0_22:6)	PC(39:6)	diacyl	819.578	9.47382	C47 H82 N1 O8 P1	M+HCOO	A	941148	235973	264293	53331.3	589441	570270	50299.2	22993.8
PC(17:1_22:6)	PC(39:7)	diacyl	817.562	8.98531	C47 H80 N1 O8 P1	M+HCOO	A	206199	71849.2	215285	70270.4	234116	78090.3	52262.1	23747.8
PC(17:2_22:6)	PC(39:8)	diacyl	815.547	9.23132	C47 H78 N1 O8 P1	M+HCOO	B	97725.8	80685.6	24431.6	12154	27803	15004.5	28690.4	11379.4
PC(16:0_24:0)	PC(40:0)	diacyl	845.687	12.4364	C48 H96 N1 O8 P1	M+HCOO	B	20513.8	4187.14	14613.5	7102.99	9579.43	3425.1	5473.97	1949.68
PC(22:0_18:1)	PC(40:1)	diacyl	843.672	11.6088	C48 H94 N1 O8 P1	M+HCOO	A	63365	11364.7	37392.4	10548.6	40157.4	12746.4	13827.9	3590.91
PC(18:1_22:1)	PC(40:2)	diacyl	841.656	11.1177	C48 H92 N1 O8 P1	M+HCOO	B	71077.4	22937.7	36730.4	8166.87	29247.5	21138.5	12733.7	7135.25
PC(22:0_18:2)	PC(40:2)	diacyl	841.656	10.9776	C48 H92 N1 O8 P1	M+HCOO	B	37535.3	8325.43	21092.9	7022.3	17879	12433.2	8374.91	5151.63
PC(22:0_18:2)	PC(40:2)	diacyl	841.656	11.0621	C48 H92 N1 O8 P1	M+HCOO	B	76039.5	26904.7	43698.7	6961.81	35464.9	20279.6	13446.7	4799.1
PC(18:0_22:3)	PC(40:3)	diacyl	839.64	10.5024	C48 H90 N1 O8 P1	M+HCOO	B	37536.5	12997.8	42776.1	5083.55	25340.7	13936.1	10045.2	4338.61
PC(22:1_18:2)	PC(40:3)	diacyl	839.64	10.6496	C48 H90 N1 O8 P1	M+HCOO	B	40505.2	19053.6	27308.5	9983.67	21789.3	10568	9623.67	3485.08
PC(16:0_24:4)	PC(40:4)	diacyl	837.625	10.1927	C48 H88 N1 O8 P1	M+HCOO	B	87842.2	127487	25816.7	8749.53	13182.6	19683.1	3775.84	4624.18
PC(18:0_22:4)	PC(40:4)	diacyl	837.625	10.3467	C48 H88 N1 O8 P1	M+HCOO	B	559663	239672	53427.9	14149.6	93003.3	103591	11591.9	6648.61
PC(18:0_22:4)	PC(40:4)	diacyl	837.625	10.3797	C48 H88 N1 O8 P1	M+HCOO	B	559663	239672	53427.9	14149.6	93003.3	103591	11591.9	6648.61
PC(18:0_22:5)	PC(40:5)	diacyl	835.609	9.92026	C48 H86 N1 O8 P1	M+HCOO	A	1.57906e+06	272888	244190	36388.2	558675	705174	20886	17330.7
PC(18:0_22:5)	PC(40:5)	diacyl	835.609	10.1617	C48 H86 N1 O8 P1	M+HCOO	A	1.44147e+06	399556	75097.3	20494.2	399369	593933	7679.01	5130.98
PC(18:0_22:6)	PC(40:6)	diacyl	833.593	9.54329	C48 H84 N1 O8 P1	M+HCOO	B	1.21692e+07	1.06609e+07	356157	66194.2	1.53376e+06	3.49842e+06	21350.8	32214.7
PC(18:0_22:6)	PC(40:6)	diacyl	833.593	9.72738	C48 H84 N1 O8 P1	M+HCOO	A	4.09291e+07	5.69221e+06	4.44349e+06	812847	3.6503e+07	5.07535e+06	1.91074e+06	922279
PC(18:1_22:5)	PC(40:6)	diacyl	833.593	9.42205	C48 H84 N1 O8 P1	M+HCOO	B	4.33419e+06	7.2949e+06	337276	45522.6	212406	250478	33424.3	55577
PC(18:1_22:5)	PC(40:6)	diacyl	833.593	9.47952	C48 H84 N1 O8 P1	M+HCOO	A	4.38939e+06	7.26199e+06	307016	48939.6	189883	268033	14550.1	24002.1
PC(18:1_22:6)	PC(40:7)	diacyl	831.578	9.16492	C48 H82 N1 O8 P1	M+HCOO	A	4.62694e+06	1.1899e+06	4.99735e+06	655941	3.45023e+06	1.32108e+06	2.81628e+06	1.2119e+06
PC(18:1_22:6)	PC(40:7)	diacyl	831.578	9.58502	C48 H82 N1 O8 P1	M+HCOO	B	258979	564294	72552	22094.4	87802.7	52061.4	56378.5	14683.2
PC(18:1_22:6)	PC(40:7)	diacyl	831.578	9.62465	C48 H82 N1 O8 P1	M+HCOO	B	75991.8	34624.5	74891.3	23948.2	81111.9	33022.6	58303.7	8245.44
PC(18:1_22:6)	PC(40:7)	diacyl	831.578	10.0702	C48 H82 N1 O8 P1	M+HCOO	B	7531.34	5165.24	18976.7	6172.37	4755.26	3382.41	13530	1776.95
PC(18:2_22:6)	PC(40:8)	diacyl	829.562	8.75025	C48 H80 N1 O8 P1	M+HCOO	A	1.30779e+07	6.41853e+06	2.61228e+07	4.54067e+06	1.7535e+07	5.19209e+06	3.02932e+07	7.49695e+06
PC(18:2_22:6)	PC(40:8)	diacyl	829.562	9.73945	C48 H80 N1 O8 P1	M+HCOO	B	11135.3	7977.42	46670.5	7494.99	15962.1	9102.17	39954.7	19141
PC(18:3_22:6)	PC(40:9)	diacyl	827.547	8.36071	C48 H78 N1 O8 P1	M+HCOO	B	129308	78855.8	205388	49377.3	132235	86897.8	69034.7	23545
PC(18:3_22:6)	PC(40:9)	diacyl	827.547	8.65544	C48 H78 N1 O8 P1	M+HCOO	B	32699.9	19038.1	37961.5	6949.21	17831.6	8530.04	24653.3	7373.79
PC(18:3_22:6)	PC(40:9)	diacyl	827.547	8.77252	C48 H78 N1 O8 P1	M+HCOO	B	21134.2	9597.7	26021.4	11430.1	10684.5	2487.67	15913.3	11255.4
PC(18:3_22:6)	PC(40:9)	diacyl	827.547	8.87136	C48 H78 N1 O8 P1	M+HCOO	B	25712.9	12721.3	37052.7	6546.85	12012.4	1944.35	19908.1	13801.4
PC(21:1_20:4)	PC(41:5)	diacyl	849.625	10.8493	C49 H88 N1 O8 P1	M+HCOO	B	11781.8	4625.52	4705.09	1447.29	9482.18	3680.27	3618.92	2017.73
PC(18:0_23:6)	PC(41:6)	diacyl	847.609	9.65164	C49 H86 N1 O8 P1	M+HCOO	A	16290.8	15958.5	3075.31	3825.6	4204.52	4155.31	2919.48	3077.93
PC(19:0_22:6)	PC(41:6)	diacyl	847.609	10.0208	C49 H86 N1 O8 P1	M+HCOO	A	488121	161158	23713.7	6961.2	344191	389781	18857.2	9653.09
PC(24:0_18:1)	PC(42:1)	diacyl	871.703	12.1349	C50 H98 N1 O8 P1	M+HCOO	B	17921	8874.34	13901.6	13981.6	5885.38	2588.17	5354.29	3120.51
PC(24:0_18:1)	PC(42:1)	diacyl	871.703	12.2631	C50 H98 N1 O8 P1	M+HCOO	B	24450.1	15386.6	18333	14398.6	7475.14	4275.22	5585.2	2762.16
PC(24:0_18:1)	PC(42:1)	diacyl	871.703	12.3947	C50 H98 N1 O8 P1	M+HCOO	B	17047.8	11092.4	13059.3	11177.2	4842.51	2915.18	3643.49	1740.68
PC(20:4_22:6)	PC(42:10)	diacyl	853.562	8.33964	C50 H80 N1 O8 P1	M+HCOO	B	10102.3	13403.5	8964.4	7186.54	10.1645	22.3971	845.378	2051.95
PC(20:4_22:6)	PC(42:10)	diacyl	853.562	8.58278	C50 H80 N1 O8 P1	M+HCOO	B	119080	103068	432456	134731	84548.3	110614	12632.6	9549.57
PC(20:5_22:6)	PC(42:11)	diacyl	851.547	8.53495	C50 H78 N1 O8 P1	M+HCOO	B	6333.82	8773.46	5675.95	3326.81	7151.9	7169.08	4883.24	3657.19
PC(24:0_18:2)	PC(42:2)	diacyl	869.687	11.6266	C50 H96 N1 O8 P1	M+HCOO	B	24130	11425.4	23218.6	5194.85	11104.8	5383.6	5747.96	3797.36
PC(24:1_18:2)	PC(42:3)	diacyl	867.672	11.0394	C50 H94 N1 O8 P1	M+HCOO	B	14446.4	5672.94	12364.9	4685.89	9925.77	3361.71	6008.16	2723.2
PC(20:0_22:5)	PC(42:5)	diacyl	863.64	10.3663	C50 H90 N1 O8 P1	M+HCOO	B	54531	28016.4	23289.4	8905.78	29641.1	19656.7	7105.3	1236.08
PC(18:0_24:6)	PC(42:6)	diacyl	861.625	10.3078	C50 H88 N1 O8 P1	M+HCOO	A	471881	248772	18684.3	6212.51	183895	362846	11693.9	2979.02
PC(20:1_22:6)	PC(42:7)	diacyl	859.609	9.80143	C50 H86 N1 O8 P1	M+HCOO	B	711359	86356.9	298294	46342.1	291578	339914	23285.8	19207.3
PC(20:2_22:6)	PC(42:8)	diacyl	857.593	9.29542	C50 H84 N1 O8 P1	M+HCOO	A	227474	54099	310587	41909.2	100053	52570.5	45514.2	27369.8
PC(20:3_22:6)	PC(42:9)	diacyl	855.578	8.86208	C50 H82 N1 O8 P1	M+HCOO	A	207948	74860.8	511252	90780.5	128216	131563	48890	36593.7
PC(22:5_22:6)	PC(44:11)	diacyl	879.578	8.61223	C52 H82 N1 O8 P1	M+HCOO	B	33765.5	21461.9	37275.5	13021.3	40113.6	32216.1	23194.5	14034.2
PC(22:6_22:6)	PC(44:12)	diacyl	877.562	8.42222	C52 H80 N1 O8 P1	M+HCOO	B	163467	118134	475303	150670	118505	143776	28738.5	21780.9
PC(22:0_22:6)	PC(44:6)	diacyl	889.656	10.5161	C52 H92 N1 O8 P1	M+HCOO	B	9668.75	6732.96	2757.1	1563.26	6804.45	6177.98	2453.74	1489.12
PC(22:0_22:6)	PC(44:6)	diacyl	889.656	10.6816	C52 H92 N1 O8 P1	M+HCOO	B	5759.09	7105.46	2035.17	1133.86	3434.78	2022.02	1230.37	807.308
PC(28:6_17:3)	PC(45:9)	diacyl	897.625	9.52952	C53 H88 N1 O8 P1	M+HCOO	B	84519.4	16217.8	128963	21795.2	49412	25900.3	65912.2	24616.2
PC(28:6_18:1)	PC(46:7)	diacyl	915.672	10.3898	C54 H94 N1 O8 P1	M+HCOO	B	71570.1	26378.4	30032.8	13056.2	45273.1	11000.2	16367.9	6610.04
PC(O-9:0_6:0)	PC(O-15:0)	alkyl-acyl	481.317	4.28498	C23 H48 N1 O7 P1	M+HCOO	B	65921.7	7773.88	72357.2	3994.18	57561	14674.3	38260.9	12235
PC(O-14:0_2:0)	PC(O-16:0)	alkyl-acyl	495.332	5.13594	C24 H50 N1 O7 P1	M+HCOO	B	1.76447e+06	619323	3.07745e+06	559292	2.08028e+06	1.0283e+06	2.41859e+06	952297
PC(O-15:0_2:0)	PC(O-17:0)	alkyl-acyl	509.348	5.89614	C25 H52 N1 O7 P1	M+HCOO	B	27494	12410.7	24163	5860.04	31587	27925.5	13903.7	7267.25
PC(O-16:0_2:0)	PC(O-18:0)	alkyl-acyl	523.364	1.97922	C26 H54 N1 O7 P1	M+HCOO	B	1.85122e+06	432707	306663	119631	1.45949e+06	934793	45922.3	58598.5
PC(O-16:0_2:0)	PC(O-18:0)	alkyl-acyl	523.364	2.65392	C26 H54 N1 O7 P1	M+HCOO	B	174688	139858	66505.6	41732.3	863911	634540	29185	19590.3
PC(O-18:0)	PC(O-18:0)	alkyl-acyl	523.364	6.50316	C26 H54 N1 O7 P1	M+HCOO	B	1.66155e+06	661827	265726	36604.3	1.59475e+06	974399	139926	102960
PC(O-18:1)	PC(O-18:1)	alkyl-acyl	521.348	5.36694	C26 H52 N1 O7 P1	M+HCOO	B	246870	163806	434851	127145	279379	194770	366284	185650
PC(O-16:2_2:0)	PC(O-18:2)	alkyl-acyl	519.332	1.92488	C26 H50 N1 O7 P1	M+HCOO	B	849548	238753	1.05511e+06	188570	634410	379546	544182	675329
PC(O-16:2_2:0)	PC(O-18:2)	alkyl-acyl	519.332	3.84775	C26 H50 N1 O7 P1	M+HCOO	B	194626	73006.8	457551	101297	313606	196327	348177	139611
PC(O-16:2_2:0)	PC(O-18:2)	alkyl-acyl	519.332	4.14426	C26 H50 N1 O7 P1	M+HCOO	B	202770	107985	456309	94249.9	269750	141999	489290	278300
PC(O-17:0_2:0)	PC(O-19:0)	alkyl-acyl	537.379	7.03967	C27 H56 N1 O7 P1	M+HCOO	B	11420	8141.3	0.000992442	0.000150607	15439.6	7633.13	0.00161282	0.00202575
PC(O-18:4_2:0)	PC(O-20:4)	alkyl-acyl	543.332	1.94283	C28 H50 N1 O7 P1	M+HCOO	B	217745	91384.9	307500	46272.4	176317	114656	117285	148135
PC(O-20:6_2:0)	PC(O-22:6)	alkyl-acyl	567.332	1.92243	C30 H50 N1 O7 P1	M+HCOO	B	775657	536991	696626	197776	702537	566666	301936	426285
PC(O-16:1_16:0)	PC(O-32:1)	alkyl-acyl	717.567	10.3432	C40 H80 N1 O7 P1	M+HCOO	B	327672	31397.7	490681	62984.1	103591	92720.5	21969.4	6402.38
PC(O-16:1_16:0)	PC(O-32:1)	alkyl-acyl	717.567	10.3699	C40 H80 N1 O7 P1	M+HCOO	B	327672	31397.7	493065	61472.9	119851	100395	24305.2	4996.08
PC(O-16:2_17:3)	PC(O-33:5)	alkyl-acyl	723.52	10.3597	C41 H74 N1 O7 P1	M+HCOO	B	478.241	819.965	2248.49	1418.14	1242.95	1124.57	7235.29	3939.51
PC(O-14:0_20:1)	PC(O-34:1)	alkyl-acyl	745.599	10.868	C42 H84 N1 O7 P1	M+HCOO	B	55674	17633.3	53126.4	25965.5	17979.2	18075.1	4.44898	6.9915
PC(O-16:0_18:1)	PC(O-34:1)	alkyl-acyl	745.599	10.4142	C42 H84 N1 O7 P1	M+HCOO	B	603220	139581	327796	108353	231921	91477.2	136903	53355
PC(O-16:0_18:2)	PC(O-34:2)	alkyl-acyl	743.583	9.85457	C42 H82 N1 O7 P1	M+HCOO	B	148457	57760.9	168988	59427.5	95976.9	129653	57049.2	49985.1
PC(O-16:0_18:2)	PC(O-34:2)	alkyl-acyl	743.583	9.91946	C42 H82 N1 O7 P1	M+HCOO	B	141835	60743.9	145211	31888.5	97536.3	127264	46678.8	28968.5
PC(O-16:1_18:1)	PC(O-34:2)	alkyl-acyl	743.583	10.2777	C42 H82 N1 O7 P1	M+HCOO	B	515598	164645	1.0471e+06	266036	216453	103286	215330	272929
PC(O-16:1_18:1)	PC(O-34:2)	alkyl-acyl	743.583	10.3185	C42 H82 N1 O7 P1	M+HCOO	B	516013	172371	1.0471e+06	266036	214365	105003	177745	181814
PC(O-16:1_18:1)	PC(O-34:2)	alkyl-acyl	743.583	10.8339	C42 H82 N1 O7 P1	M+HCOO	B	29659.5	9958.61	68680.8	17290	45516.7	39599.2	20046.7	16958.9
PC(O-16:1_18:2)	PC(O-34:3)	alkyl-acyl	741.567	9.77089	C42 H80 N1 O7 P1	M+HCOO	B	192203	24554.5	367502	52740.6	131758	78214.8	47166.2	28048.9
PC(O-16:1_18:4)	PC(O-34:5)	alkyl-acyl	737.536	8.73766	C42 H76 N1 O7 P1	M+HCOO	B	163072	61356.5	97508.5	40877.5	54224.2	53154.3	37092.3	10443.2
PC(O-16:1_18:4)	PC(O-34:5)	alkyl-acyl	737.536	8.75848	C42 H76 N1 O7 P1	M+HCOO	B	146690	47701.1	98144	37366	59520.3	52103	35950.7	11143.2
PC(O-14:1_20:6)	PC(O-34:7)	alkyl-acyl	733.505	7.9861	C42 H72 N1 O7 P1	M+HCOO	B	1.05985e+06	260064	1.16773e+06	126782	631748	699154	22043.2	26025.7
PC(O-13:0_22:4)	PC(O-35:4)	alkyl-acyl	753.567	9.64264	C43 H80 N1 O7 P1	M+HCOO	B	6772.46	5029.87	13115	4438.6	4658.97	1585.28	6344.1	2907.99
PC(O-12:0_23:6)	PC(O-35:6)	alkyl-acyl	749.536	8.08922	C43 H76 N1 O7 P1	M+HCOO	B	32497.4	10705.6	52011.6	15839.8	16985	9524.22	22074.3	7357.88
PC(O-14:0_21:6)	PC(O-35:6)	alkyl-acyl	749.536	10.4067	C43 H76 N1 O7 P1	M+HCOO	B	3443.72	2105.7	12959.1	4042.17	5722.08	1156.79	5032.17	8653.27
PC(O-35:7)	PC(O-35:7)	alkyl-acyl	747.52	8.85124	C43 H74 N1 O7 P1	M+HCOO	B	57119.7	15899.3	213473	35057.8	54290.6	29372.2	47444	19534.1
PC(O-18:0_18:2)	PC(O-36:2)	alkyl-acyl	771.614	10.4814	C44 H86 N1 O7 P1	M+HCOO	B	329261	147599	202533	56426.7	168324	114252	32061.1	6420.18
PC(O-18:0_18:2)	PC(O-36:2)	alkyl-acyl	771.614	11.0479	C44 H86 N1 O7 P1	M+HCOO	B	34598.3	6036.89	52452.8	21527.1	24456.5	9868.55	16795.2	9182.45
PC(O-18:1_18:2)	PC(O-36:3)	alkyl-acyl	769.599	10.3753	C44 H84 N1 O7 P1	M+HCOO	B	121752	33027.6	133815	22534.8	48911.7	35948.1	19774.5	11505.3
PC(O-16:0_20:4)	PC(O-36:4)	alkyl-acyl	767.583	9.77846	C44 H82 N1 O7 P1	M+HCOO	B	111438	41682.9	179667	62999.1	19947.1	18441.9	44344.9	18389.6
PC(O-16:0_20:5)	PC(O-36:5)	alkyl-acyl	765.567	9.87544	C44 H80 N1 O7 P1	M+HCOO	B	11180.4	9506.79	65320.2	110633	24328.3	10965.1	4813.86	5254.69
PC(O-16:1_20:4)	PC(O-36:5)	alkyl-acyl	765.567	9.64731	C44 H80 N1 O7 P1	M+HCOO	B	518687	74879.7	1.05074e+06	128986	274286	193632	35813.9	18911.8
PC(O-16:1_20:5)	PC(O-36:6)	alkyl-acyl	763.552	8.71851	C44 H78 N1 O7 P1	M+HCOO	B	16574	13839.1	37488.9	14612.5	22329.2	19026.1	35880.4	12729.8
PC(O-14:0_22:7)	PC(O-36:7)	alkyl-acyl	761.536	8.54155	C44 H76 N1 O7 P1	M+HCOO	B	1.24563e+06	278862	1.00937e+06	237219	356960	712462	90847.9	74724.6
PC(O-16:1_20:6)	PC(O-36:7)	alkyl-acyl	761.536	9.05769	C44 H76 N1 O7 P1	M+HCOO	B	645989	129815	356431	97969.3	192169	288345	13140.2	14492.5
PC(O-14:0_23:7)	PC(O-37:7)	alkyl-acyl	775.552	8.93421	C45 H78 N1 O7 P1	M+HCOO	B	64797.7	23821.3	45499	18852.9	54104.8	26644.1	29098.5	13132.6
PC(O-37:7)	PC(O-37:7)	alkyl-acyl	775.552	8.82217	C45 H78 N1 O7 P1	M+HCOO	B	67794.8	23871.3	35003.8	15133.5	44933.3	16113.5	24924.1	14803.5
PC(O-15:2_22:6)	PC(O-37:8)	alkyl-acyl	773.536	9.20253	C45 H76 N1 O7 P1	M+HCOO	B	548565	126236	200618	29552.8	191647	160835	36577.8	11327.9
PC(O-16:2_21:6)	PC(O-37:8)	alkyl-acyl	773.536	7.58106	C45 H76 N1 O7 P1	M+HCOO	B	64709.8	22434.9	44594.4	22574.7	16013.3	29879.2	944.306	1778.56
PC(O-16:2_21:6)	PC(O-37:8)	alkyl-acyl	773.536	7.72603	C45 H76 N1 O7 P1	M+HCOO	B	87367.1	33711.5	80989	33559	23115.2	30655.5	13241.1	9715.44
PC(O-16:0_22:5)	PC(O-38:5)	alkyl-acyl	793.599	9.79664	C46 H84 N1 O7 P1	M+HCOO	B	132507	18353.9	366185	25008.5	80723.5	24197	151176	48471.5
PC(O-18:1_20:4)	PC(O-38:5)	alkyl-acyl	793.599	10.2688	C46 H84 N1 O7 P1	M+HCOO	B	178174	46393.4	224483	48232.6	64478.1	29522.2	12483.8	7665.51
PC(O-16:0_22:6)	PC(O-38:6)	alkyl-acyl	791.583	9.59292	C46 H82 N1 O7 P1	M+HCOO	B	1.69526e+06	250132	2.63057e+06	277889	1.19139e+06	893671	605161	635664
PC(O-16:1_22:6)	PC(O-38:7)	alkyl-acyl	789.567	9.44996	C46 H80 N1 O7 P1	M+HCOO	B	3.7195e+06	976145	2.72052e+06	461094	2.65814e+06	2.03177e+06	346865	360775
PC(O-16:1_22:6)	PC(O-38:7)	alkyl-acyl	789.567	9.69055	C46 H80 N1 O7 P1	M+HCOO	B	275191	552048	304637	368835	64908.5	40172	18.3446	16.3954
PC(O-16:1_22:6)	PC(O-38:7)	alkyl-acyl	789.567	10.2743	C46 H80 N1 O7 P1	M+HCOO	B	27742	15019.2	9605.77	4045.47	12347.1	7744.6	2651.51	3122.46
PC(O-23:4_16:2)	PC(O-39:6)	alkyl-acyl	805.599	9.83478	C47 H84 N1 O7 P1	M+HCOO	B	14048.1	4851.26	32983.3	6859.9	17672.8	8925.78	39490.2	6469.28
PC(O-17:1_22:6)	PC(O-39:7)	alkyl-acyl	803.583	9.75167	C47 H82 N1 O7 P1	M+HCOO	B	74513.1	26942.9	159423	30831.9	40550	19973.9	35784	17630.7
PC(O-18:0_22:6)	PC(O-40:6)	alkyl-acyl	819.614	10.2353	C48 H86 N1 O7 P1	M+HCOO	B	367364	123943	327142	73961.4	109894	170895	15994.6	5275.96
PC(O-18:1_22:6)	PC(O-40:7)	alkyl-acyl	817.599	9.58167	C48 H84 N1 O7 P1	M+HCOO	B	234274	105601	279856	31286.4	88092	65697.8	15590.7	17418.5
PC(O-18:1_22:6)	PC(O-40:7)	alkyl-acyl	817.599	10.0352	C48 H84 N1 O7 P1	M+HCOO	B	465631	154512	512241	111728	182206	171781	32081.9	33178.6
PC(O-18:2_22:6)	PC(O-40:8)	alkyl-acyl	815.583	9.47619	C48 H82 N1 O7 P1	M+HCOO	B	640826	166387	430826	67436.7	368363	319862	27987.4	17126.4
PC(O-18:3_22:6)	PC(O-40:9)	alkyl-acyl	813.567	9.00345	C48 H80 N1 O7 P1	M+HCOO	B	60581.1	54535.9	12832.3	5885.78	16103.5	19369.6	4891.53	2704.24
PC(P-16:0_2:0)	PC(P-18:0)	alkenyl-acyl	521.348	5.36536	C26 H52 N1 O7 P1	M+HCOO	B	246870	163806	434851	127145	279379	194770	366284	185650
PC(P-16:1_2:0)	PC(P-18:1)	alkenyl-acyl	519.332	1.92578	C26 H50 N1 O7 P1	M+HCOO	B	835203	253662	1.06114e+06	184581	626303	357680	541676	688466
PC(P-16:1_2:0)	PC(P-18:1)	alkenyl-acyl	519.332	3.8498	C26 H50 N1 O7 P1	M+HCOO	B	194498	73503.5	463973	89025.3	367097	216543	347870	137384
PC(P-16:1_2:0)	PC(P-18:1)	alkenyl-acyl	519.332	4.14648	C26 H50 N1 O7 P1	M+HCOO	B	207826	109132	462516	95941.4	282937	154237	498210	283630
PC(P-18:3_2:0)	PC(P-20:3)	alkenyl-acyl	543.332	1.94283	C28 H50 N1 O7 P1	M+HCOO	B	217745	91384.9	307500	46272.4	176317	114656	117285	148135
PC(P-20:5_2:0)	PC(P-22:5)	alkenyl-acyl	567.332	1.92243	C30 H50 N1 O7 P1	M+HCOO	B	775657	536991	696626	197776	702537	566666	301936	426285
PC(P-4:0_23:4)	PC(P-27:4)	alkenyl-acyl	639.426	7.30535	C35 H62 N1 O7 P1	M+HCOO	B	51127.5	9546.99	53106.5	9618.4	22487.2	12926.6	10180.4	3422.02
PC(P-16:0_16:0)	PC(P-32:0)	alkenyl-acyl	717.567	10.3408	C40 H80 N1 O7 P1	M+HCOO	B	327672	31397.7	490681	62984.1	103591	92720.5	21969.4	6402.38
PC(P-16:0_16:0)	PC(P-32:0)	alkenyl-acyl	717.567	10.3709	C40 H80 N1 O7 P1	M+HCOO	B	327672	31397.7	493065	61472.9	119851	100395	24305.2	4996.08
PC(P-16:1_17:3)	PC(P-33:4)	alkenyl-acyl	723.52	10.3597	C41 H74 N1 O7 P1	M+HCOO	B	478.241	819.965	2248.49	1418.14	1242.95	1124.57	7235.29	3939.51
PC(P-18:0_16:0)	PC(P-34:0)	alkenyl-acyl	745.599	10.415	C42 H84 N1 O7 P1	M+HCOO	B	601445	136737	327796	108353	231921	91477.2	136903	53355
PC(P-16:0_18:1)	PC(P-34:1)	alkenyl-acyl	743.583	10.2749	C42 H82 N1 O7 P1	M+HCOO	B	515598	164645	1.0471e+06	266036	216453	103286	215330	272929
PC(P-16:0_18:1)	PC(P-34:1)	alkenyl-acyl	743.583	10.3195	C42 H82 N1 O7 P1	M+HCOO	B	516013	172371	1.0471e+06	266036	214365	105003	177745	181814
PC(P-16:0_18:1)	PC(P-34:1)	alkenyl-acyl	743.583	10.8339	C42 H82 N1 O7 P1	M+HCOO	B	29659.5	9958.61	68680.8	17290	45516.7	39599.2	20046.7	16958.9
PC(P-16:0_18:2)	PC(P-34:2)	alkenyl-acyl	741.567	9.77143	C42 H80 N1 O7 P1	M+HCOO	B	192203	24554.5	367502	52740.6	131758	78214.8	47166.2	28048.9
PC(P-16:0_18:4)	PC(P-34:4)	alkenyl-acyl	737.536	8.73817	C42 H76 N1 O7 P1	M+HCOO	B	163072	61356.5	97508.5	40877.5	54224.2	53154.3	37092.3	10443.2
PC(P-16:0_18:4)	PC(P-34:4)	alkenyl-acyl	737.536	8.7573	C42 H76 N1 O7 P1	M+HCOO	B	146690	47701.1	98144	37366	59520.3	52103	35950.7	11143.2
PC(P-14:0_20:6)	PC(P-34:6)	alkenyl-acyl	733.505	7.98599	C42 H72 N1 O7 P1	M+HCOO	B	1.05985e+06	260064	1.16773e+06	126782	631748	699154	22043.2	26025.7
PC(P-35:5)	PC(P-35:5)	alkenyl-acyl	749.536	8.09457	C43 H76 N1 O7 P1	M+HCOO	B	31628.5	10582.8	37571.6	15306.1	15688.6	8838.3	15678.4	6906.17
PC(P-15:2_20:4)	PC(P-35:6)	alkenyl-acyl	747.52	8.84897	C43 H74 N1 O7 P1	M+HCOO	B	57119.7	15899.3	213473	35057.8	54290.6	29372.2	47444	19534.1
PC(P-13:1_22:6)	PC(P-35:7)	alkenyl-acyl	745.505	8.67427	C43 H72 N1 O7 P1	M+HCOO	B	227595	58457.9	167244	44826.2	67833.8	61548.5	28525.7	28307.4
PC(P-18:0_18:2)	PC(P-36:2)	alkenyl-acyl	769.599	10.3751	C44 H84 N1 O7 P1	M+HCOO	B	121752	33027.6	133815	22534.8	48911.7	35948.1	19774.5	11505.3
PC(P-16:0_20:4)	PC(P-36:4)	alkenyl-acyl	765.567	9.64765	C44 H80 N1 O7 P1	M+HCOO	B	518687	74879.7	1.05074e+06	128986	274286	193632	35813.9	18911.8
PC(P-18:1_18:3)	PC(P-36:4)	alkenyl-acyl	765.567	9.87544	C44 H80 N1 O7 P1	M+HCOO	B	11180.4	9506.79	65320.2	110633	24328.3	10965.1	4813.86	5254.69
PC(P-16:0_20:5)	PC(P-36:5)	alkenyl-acyl	763.552	8.71851	C44 H78 N1 O7 P1	M+HCOO	B	16574	13839.1	37488.9	14612.5	22329.2	19026.1	35880.4	12729.8
PC(P-16:1_20:5)	PC(P-36:6)	alkenyl-acyl	761.536	8.53928	C44 H76 N1 O7 P1	M+HCOO	B	1.24563e+06	278862	1.00937e+06	237219	356960	712462	90847.9	74724.6
PC(P-19:4_18:2)	PC(P-37:6)	alkenyl-acyl	775.552	8.8223	C45 H78 N1 O7 P1	M+HCOO	B	67794.8	23871.3	35003.8	15133.5	44933.3	16113.5	24924.1	14803.5
PC(P-15:1_22:6)	PC(P-37:7)	alkenyl-acyl	773.536	9.20254	C45 H76 N1 O7 P1	M+HCOO	B	548565	126236	200618	29552.8	191647	160835	36577.8	11327.9
PC(P-16:1_21:6)	PC(P-37:7)	alkenyl-acyl	773.536	7.58106	C45 H76 N1 O7 P1	M+HCOO	B	64709.8	22434.9	44594.4	22574.7	16013.3	29879.2	944.306	1778.56
PC(P-16:1_21:6)	PC(P-37:7)	alkenyl-acyl	773.536	7.72591	C45 H76 N1 O7 P1	M+HCOO	B	87367.1	33711.5	80989	33559	23115.2	30655.5	13241.1	9715.44
PC(P-15:2_22:6)	PC(P-37:8)	alkenyl-acyl	771.52	8.67403	C45 H74 N1 O7 P1	M+HCOO	B	169369	58834.3	383462	83370.1	79366	88418.7	17973.2	21067.4
PC(P-18:0_20:4)	PC(P-38:4)	alkenyl-acyl	793.599	9.79566	C46 H84 N1 O7 P1	M+HCOO	B	132507	18353.9	366185	25008.5	80723.5	24197	151176	48471.5
PC(P-18:0_20:4)	PC(P-38:4)	alkenyl-acyl	793.599	10.2692	C46 H84 N1 O7 P1	M+HCOO	B	178174	46393.4	224483	48232.6	64478.1	29522.2	12483.8	7665.51
PC(P-16:0_22:5)	PC(P-38:5)	alkenyl-acyl	791.583	9.59331	C46 H82 N1 O7 P1	M+HCOO	B	1.69526e+06	250132	2.63057e+06	277889	1.19139e+06	893671	605161	635664
PC(P-16:0_22:6)	PC(P-38:6)	alkenyl-acyl	789.567	9.44983	C46 H80 N1 O7 P1	M+HCOO	B	3.7195e+06	976145	2.72052e+06	461094	2.65814e+06	2.03177e+06	346865	360775
PC(P-16:0_22:6)	PC(P-38:6)	alkenyl-acyl	789.567	9.69055	C46 H80 N1 O7 P1	M+HCOO	B	275191	552048	304637	368835	64908.5	40172	18.3446	16.3954
PC(P-16:0_22:6)	PC(P-38:6)	alkenyl-acyl	789.567	10.2738	C46 H80 N1 O7 P1	M+HCOO	B	27742	15019.2	9605.77	4045.47	12347.1	7744.6	2651.51	3122.46
PC(P-23:7_15:0)	PC(P-38:7)	alkenyl-acyl	787.552	8.47274	C46 H78 N1 O7 P1	M+HCOO	B	60321.8	30485.8	22386.7	7361.93	48767.1	25087.4	6611.76	5707.04
PC(P-23:3_16:2)	PC(P-39:5)	alkenyl-acyl	805.599	9.83314	C47 H84 N1 O7 P1	M+HCOO	B	14048.1	4851.26	32983.3	6859.9	17672.8	8925.78	39490.2	6469.28
PC(P-17:0_22:6)	PC(P-39:6)	alkenyl-acyl	803.583	9.75064	C47 H82 N1 O7 P1	M+HCOO	B	74513.1	26942.9	159423	30831.9	40550	19973.9	35784	17630.7
PC(P-16:0_24:5)	PC(P-40:5)	alkenyl-acyl	819.614	10.2353	C48 H86 N1 O7 P1	M+HCOO	B	367364	123943	327142	73961.4	109894	170895	15994.6	5275.96
PC(P-18:0_22:6)	PC(P-40:6)	alkenyl-acyl	817.599	9.58135	C48 H84 N1 O7 P1	M+HCOO	B	234274	105601	279856	31286.4	88092	65697.8	15590.7	17418.5
PC(P-18:0_22:6)	PC(P-40:6)	alkenyl-acyl	817.599	10.0347	C48 H84 N1 O7 P1	M+HCOO	B	465631	154512	512241	111728	182206	171781	32081.9	33178.6
PC(P-18:1_22:6)	PC(P-40:7)	alkenyl-acyl	815.583	9.4768	C48 H82 N1 O7 P1	M+HCOO	B	640826	166387	430826	67436.7	368363	319862	27987.4	17126.4
PC(P-18:2_22:6)	PC(P-40:8)	alkenyl-acyl	813.567	9.00345	C48 H80 N1 O7 P1	M+HCOO	B	60581.1	54535.9	12832.3	5885.78	16103.5	19369.6	4891.53	2704.24
PE(3:0_18:0)	PE(21:0)	diacyl	537.343	7.21401	C26 H52 N1 O8 P1	M-H	B	6195.4	3431.43	932.997	745.949	3929.49	3381.47	909.317	1108.88
PE(7:0_15:1)	PE(22:1)	diacyl	549.343	6.88539	C27 H52 N1 O8 P1	M-H	B	49166	9565.79	61789.6	4119.15	21559.2	14703.8	17403.8	8765.31
PE(21:6_2:0)	PE(23:6)	diacyl	553.28	1.88038	C28 H44 N1 O8 P1	M-H	B	122761	35835.1	90033.5	42580.7	25262.5	30925.1	9735.85	17891.8
PE(24:1)	PE(24:1)	diacyl	577.374	7.12166	C29 H56 N1 O8 P1	M-H	B	30277.3	7157.5	30440.4	2034.71	16804.2	9604.38	12368.2	8296.51
PE(16:0_16:0)	PE(32:0)	diacyl	691.515	10.0709	C37 H74 N1 O8 P1	M-H	A	74716.2	17634.5	324298	20462	52483	16379.4	50402.9	54900.1
PE(16:0_16:1)	PE(32:1)	diacyl	689.5	9.51388	C37 H72 N1 O8 P1	M-H	A	20761.8	6843.96	41719	5524.75	23578.3	12145.5	24175.1	14076.6
PE(16:0_17:0)	PE(33:0)	diacyl	705.531	10.262	C38 H76 N1 O8 P1	M-H	A	9543.25	3086.99	30666.4	4098.8	4989.66	3519.98	9093	4747.67
PE(15:0_18:1)	PE(33:1)	diacyl	703.515	9.71773	C38 H74 N1 O8 P1	M-H	B	1249.2	898.795	15553.7	4253.72	NaN	NaN	8092.25	6783.44
PE(16:0_18:0)	PE(34:0)	diacyl	719.547	10.5351	C39 H78 N1 O8 P1	M-H	A	378530	37146	510125	30194.9	210666	135692	9036.1	10059.7
PE(16:0_18:1)	PE(34:1)	diacyl	717.531	10.0286	C39 H76 N1 O8 P1	M-H	A	513340	101107	1.40275e+06	57591.1	219466	228015	66635.7	118388
PE(16:0_18:1)	PE(34:1)	diacyl	717.531	10.4873	C39 H76 N1 O8 P1	M-H	B	3447.11	1684.97	11608.2	2592.57	2096.14	2234.71	1996.86	3089.31
PE(16:0_18:2)	PE(34:2)	diacyl	715.515	9.6096	C39 H74 N1 O8 P1	M-H	A	943294	246487	1.49933e+06	104990	698993	445864	312129	375210
PE(16:1_18:2)	PE(34:3)	diacyl	713.5	9.06027	C39 H72 N1 O8 P1	M-H	A	31916.3	12422.8	176756	7338.78	18078.8	11169.4	38725	28919.5
PE(14:0_20:4)	PE(34:4)	diacyl	711.484	8.9076	C39 H70 N1 O8 P1	M-H	A	815.344	831.49	10436.1	2000.22	1274.32	823.506	4548.1	1935.83
PE(17:0_18:1)	PE(35:1)	diacyl	731.547	10.2479	C40 H78 N1 O8 P1	M-H	A	44790.3	16238.2	93213.5	29667.2	15498.7	14657.9	8003.09	5265.61
PE(17:0_18:2)	PE(35:2)	diacyl	729.531	9.82043	C40 H76 N1 O8 P1	M-H	A	24758.8	8551.65	63224.1	8350.55	12574.5	8316.76	5149.4	2927.45
PE(18:0_18:0)	PE(36:0)	diacyl	747.578	10.669	C41 H82 N1 O8 P1	M-H	A	33746.8	11263.6	18211.6	16275	11037.9	8934.66	0.152563	0.285235
PE(18:0_18:0)	PE(36:0)	diacyl	747.578	10.7121	C41 H82 N1 O8 P1	M-H	A	22665.2	8002.8	14703.1	14418.6	5294.39	3616.37	0.152563	0.285235
PE(18:0_18:0)	PE(36:0)	diacyl	747.578	11.0191	C41 H82 N1 O8 P1	M-H	A	148136	23036.7	28329.5	9566.64	26022.4	34567.6	12725.8	6655.14
PE(18:0_18:1)	PE(36:1)	diacyl	745.562	10.538	C41 H80 N1 O8 P1	M-H	A	1.49539e+06	130284	1.32552e+06	111030	619125	548750	75939.1	46509.2
PE(18:0_18:1)	PE(36:1)	diacyl	745.562	10.8493	C41 H80 N1 O8 P1	M-H	B	24443	12164.2	33342.8	14480.4	9046.45	6719.84	4426.31	8245.88
PE(18:0_18:2)	PE(36:2)	diacyl	743.547	9.49344	C41 H78 N1 O8 P1	M-H	B	823760	131791	1.194e+06	245646	426054	261660	51162.7	125283
PE(18:0_18:2)	PE(36:2)	diacyl	743.547	10.1432	C41 H78 N1 O8 P1	M-H	A	4.69074e+06	1.01753e+06	3.01728e+06	254715	4.17392e+06	1.03211e+06	236331	90631.9
PE(18:0_18:2)	PE(36:2)	diacyl	743.547	10.3566	C41 H78 N1 O8 P1	M-H	B	38927.1	20690.6	133618	208584	36683.5	50121.8	2244.86	3462.93
PE(18:0_18:2)	PE(36:2)	diacyl	743.547	10.4574	C41 H78 N1 O8 P1	M-H	B	48898	24204.3	33896.1	13867.1	20707.7	15711.9	63.1176	88.157
PE(18:0_18:3)	PE(36:3)	diacyl	741.531	8.9635	C41 H76 N1 O8 P1	M-H	B	32548.2	10003.7	99888.5	18461.9	33441.7	21016.6	32290.8	17189.2
PE(18:1_18:2)	PE(36:3)	diacyl	741.531	9.61536	C41 H76 N1 O8 P1	M-H	A	704396	198639	3.38003e+06	414388	342957	287726	913623	838575
PE(16:0_20:4)	PE(36:4)	diacyl	739.515	9.48857	C41 H74 N1 O8 P1	M-H	A	1.12786e+06	164937	2.49748e+06	227554	764399	581042	808097	665981
PE(18:2_18:2)	PE(36:4)	diacyl	739.515	8.60297	C41 H74 N1 O8 P1	M-H	A	41283	36063.5	19714.8	3285.05	5668.86	3397.12	5205.18	4173.82
PE(18:2_18:2)	PE(36:4)	diacyl	739.515	9.13616	C41 H74 N1 O8 P1	M-H	A	319169	144268	444099	38626.8	111119	93089.7	70558.6	65685
PE(18:2_18:2)	PE(36:4)	diacyl	739.515	9.22024	C41 H74 N1 O8 P1	M-H	A	249960	100759	366383	121202	105672	94899.6	66168.9	74757.8
PE(16:1_20:4)	PE(36:5)	diacyl	737.5	8.97942	C41 H72 N1 O8 P1	M-H	A	125261	37816.5	738071	76546	88905.1	55477.5	69418.3	47878.8
PE(14:0_22:6)	PE(36:6)	diacyl	735.484	8.74727	C41 H70 N1 O8 P1	M-H	A	21707.7	14106.5	54519.3	18199.6	12862.5	12782.3	8794.07	4320.09
PE(22:6_14:0)	PE(36:6)	diacyl	735.484	8.04981	C41 H70 N1 O8 P1	M-H	A	21018.2	7788.98	25155	4904.37	10138.8	8180.51	7052.45	1651.02
PE(10:0_26:7)	PE(36:7)	diacyl	733.468	7.50895	C41 H68 N1 O8 P1	M-H	B	4169.23	2560.02	4232.58	2535.19	1659.87	1727.5	1376.75	606.394
PE(19:0_18:1)	PE(37:1)	diacyl	759.578	10.7538	C42 H82 N1 O8 P1	M-H	B	38253.4	5853.43	19816.3	2944.49	30510.6	19156	9688.81	4619.93
PE(19:0_18:2)	PE(37:2)	diacyl	757.562	10.2804	C42 H80 N1 O8 P1	M-H	A	96361.5	20214.7	49248.4	6406.86	69980.1	56692.9	24468.6	8835.22
PE(19:0_18:2)	PE(37:2)	diacyl	757.562	10.3477	C42 H80 N1 O8 P1	M-H	A	95943	20391.8	49248.4	6406.86	70053.5	56610	24913	8893.65
PE(17:0_20:4)	PE(37:4)	diacyl	753.531	9.76054	C42 H76 N1 O8 P1	M-H	A	88177.1	18821.8	419051	51386.2	101406	21801.6	36827.2	54892.2
PE(15:0_22:6)	PE(37:6)	diacyl	749.5	9.01077	C42 H72 N1 O8 P1	M-H	A	17475.9	7652.29	23928.4	9508.81	30481.1	31476.7	13469.5	8385.88
PE(18:0_20:1)	PE(38:1)	diacyl	773.593	10.9554	C43 H84 N1 O8 P1	M-H	A	316307	23374.2	15655.9	27533.2	110413	157439	6619.78	2068.07
PE(18:1_20:1)	PE(38:2)	diacyl	771.578	10.5693	C43 H82 N1 O8 P1	M-H	A	302982	31289.1	325370	101089	238184	93063.7	57323.6	32561.6
PE(20:0_18:2)	PE(38:2)	diacyl	771.578	10.0781	C43 H82 N1 O8 P1	M-H	B	680796	97271	298060	64470.7	424853	145242	118916	26947.2
PE(18:0_20:3)	PE(38:3)	diacyl	769.562	10.2351	C43 H80 N1 O8 P1	M-H	A	430111	256537	173414	138362	107957	208108	47383.5	22957.6
PE(18:0_20:4)	PE(38:4)	diacyl	767.547	9.36105	C43 H78 N1 O8 P1	M-H	A	405419	63321.9	604544	59198.9	250778	108797	154990	120419
PE(18:0_20:4)	PE(38:4)	diacyl	767.547	9.71828	C43 H78 N1 O8 P1	M-H	A	176073	459292	292352	55488.9	36716.7	10663.4	55438.7	38912.6
PE(18:0_20:4)	PE(38:4)	diacyl	767.547	10.0267	C43 H78 N1 O8 P1	M-H	A	1.13567e+07	1.71009e+06	8.7668e+06	1.14485e+06	1.07111e+07	1.46738e+06	7.4932e+06	838334
PE(18:0_20:4)	PE(38:4)	diacyl	767.547	10.2571	C43 H78 N1 O8 P1	M-H	A	2.41641e+06	5.02882e+06	155010	118105	65254.9	53466.4	11437	8553.38
PE(18:1_20:4)	PE(38:5)	diacyl	765.531	9.5047	C43 H76 N1 O8 P1	M-H	A	1.92088e+06	290419	7.51784e+06	803541	1.10167e+06	778827	5.76473e+06	1.04473e+06
PE(16:0_22:6)	PE(38:6)	diacyl	763.515	8.47779	C43 H74 N1 O8 P1	M-H	A	494180	493440	251648	61580.6	59139.5	80112.9	28340.7	9818.79
PE(16:0_22:6)	PE(38:6)	diacyl	763.515	8.56661	C43 H74 N1 O8 P1	M-H	A	445243	472705	156388	28371.1	29128	34123.5	30448.9	9261.8
PE(16:0_22:6)	PE(38:6)	diacyl	763.515	8.61906	C43 H74 N1 O8 P1	M-H	A	712914	936782	112549	28398.9	55681.8	33063.9	36494.8	16385.6
PE(16:0_22:6)	PE(38:6)	diacyl	763.515	9.31188	C43 H74 N1 O8 P1	M-H	A	1.22507e+07	2.44266e+06	7.91695e+06	745162	1.32853e+07	2.26306e+06	6.97528e+06	1.09104e+06
PE(16:0_22:6)	PE(38:6)	diacyl	763.515	9.52852	C43 H74 N1 O8 P1	M-H	A	121261	45126.6	509563	709101	324725	487520	65583.5	71447.5
PE(16:0_22:6)	PE(38:6)	diacyl	763.515	9.59708	C43 H74 N1 O8 P1	M-H	A	126207	46537.1	93743.1	29548.1	272552	507534	36220	18712.6
PE(16:0_22:6)	PE(38:6)	diacyl	763.515	9.65611	C43 H74 N1 O8 P1	M-H	B	78268.2	26246.7	135831	14132.1	66203.9	42934.3	24148.4	7409.6
PE(18:2_20:4)	PE(38:6)	diacyl	763.515	9.02449	C43 H74 N1 O8 P1	M-H	A	2.73477e+06	2.30805e+06	1.48621e+06	135082	273403	268738	571882	614051
PE(16:1_22:6)	PE(38:7)	diacyl	761.5	8.07318	C43 H72 N1 O8 P1	M-H	A	169338	101061	118792	17356.6	45833.2	36666.4	50568.7	21411.8
PE(16:1_22:6)	PE(38:7)	diacyl	761.5	8.52276	C43 H72 N1 O8 P1	M-H	A	96862	47049.5	250715	236917	14878.9	11624	7331.55	8735.76
PE(16:1_22:6)	PE(38:7)	diacyl	761.5	8.79575	C43 H72 N1 O8 P1	M-H	A	547955	160144	1.68854e+06	247885	423813	373497	549069	565724
PE(16:1_22:6)	PE(38:7)	diacyl	761.5	9.06573	C43 H72 N1 O8 P1	M-H	A	43445.2	20424.6	57116.1	17648.2	33620.7	33830.7	61371.3	41707.9
PE(38:7)	PE(38:7)	diacyl	761.5	7.48887	C43 H72 N1 O8 P1	M-H	B	15878.3	7962.29	13617.2	3413.64	5472.53	3005.01	6626.86	3323.12
PE(8:0_30:7)	PE(38:7)	diacyl	761.5	7.37491	C43 H72 N1 O8 P1	M-H	B	13359.6	8291.07	13338.8	3988.09	4890.82	2603.75	3641.28	2065.61
PE(19:0_20:4)	PE(39:4)	diacyl	781.562	10.2527	C44 H80 N1 O8 P1	M-H	A	294355	108381	47024.4	11787.5	598548	90249.6	55955.4	34703.1
PE(17:0_22:5)	PE(39:5)	diacyl	779.547	9.7125	C44 H78 N1 O8 P1	M-H	A	7027.41	4892.97	33912.7	6379.37	11757	4414.43	8876.08	6253.33
PE(17:0_22:6)	PE(39:6)	diacyl	777.531	8.56686	C44 H76 N1 O8 P1	M-H	B	12139	4356.13	10214.3	3810.61	3982.58	3706.06	2167.11	1782
PE(17:0_22:6)	PE(39:6)	diacyl	777.531	9.57588	C44 H76 N1 O8 P1	M-H	A	770357	168908	588131	116577	416706	434088	83084.3	109207
PE(18:1_21:5)	PE(39:6)	diacyl	777.531	9.31145	C44 H76 N1 O8 P1	M-H	B	59455.6	99287.9	8228.81	4701.34	8254.11	5468.31	9263.59	10372.6
PE(17:1_22:6)	PE(39:7)	diacyl	775.515	8.73819	C44 H74 N1 O8 P1	M-H	B	39139.1	20513.2	95619.7	52874.9	46993.4	37625.9	21668.2	16392.9
PE(17:1_22:6)	PE(39:7)	diacyl	775.515	8.94735	C44 H74 N1 O8 P1	M-H	A	245234	74549.8	369007	33980.3	183495	146215	110650	99972.3
PE(21:5_18:2)	PE(39:7)	diacyl	775.515	8.20591	C44 H74 N1 O8 P1	M-H	B	58172.7	45253.7	9493.69	5398.03	0.930813	2.25091	302.63	533
PE(21:5_18:2)	PE(39:7)	diacyl	775.515	8.24095	C44 H74 N1 O8 P1	M-H	A	58172.7	45253.7	9493.69	5398.03	0.930813	2.25091	302.63	533
PE(21:6_18:1)	PE(39:7)	diacyl	775.515	8.43294	C44 H74 N1 O8 P1	M-H	A	140753	80983.9	47929	16919.1	12327.5	7619.86	14533.1	8158.51
PE(22:0_18:1)	PE(40:1)	diacyl	801.625	11.4422	C45 H88 N1 O8 P1	M-H	A	44833.7	4178.35	44554.7	4298.21	18004.4	15164.7	6432.37	3687.19
PE(18:0_22:4)	PE(40:4)	diacyl	795.578	10.342	C45 H82 N1 O8 P1	M-H	A	473769	114525	212804	31721.8	238647	125791	207308	29517.4
PE(20:1_20:3)	PE(40:4)	diacyl	795.578	9.91523	C45 H82 N1 O8 P1	M-H	A	392413	63735.3	68020.5	29057.9	122827	103820	27185.3	13922
PE(18:0_22:5)	PE(40:5)	diacyl	793.562	10.2162	C45 H80 N1 O8 P1	M-H	A	2.53344e+06	877349	414446	71740.1	1.01289e+06	1.00273e+06	40742.3	20795.5
PE(40:5)	PE(40:5)	diacyl	793.562	9.35327	C45 H80 N1 O8 P1	M-H	B	78304.6	46294.8	103476	18171.5	51132	30701	28317	19767.8
PE(18:0_22:6)	PE(40:6)	diacyl	791.547	9.17707	C45 H78 N1 O8 P1	M-H	A	2.20399e+06	695043	1.73976e+06	262862	1.24844e+06	431396	505430	278649
PE(18:0_22:6)	PE(40:6)	diacyl	791.547	9.86199	C45 H78 N1 O8 P1	M-H	A	3.18111e+07	5.96067e+06	1.17261e+07	1.83348e+06	2.8571e+07	4.18699e+06	1.08941e+07	1.77069e+06
PE(18:0_22:6)	PE(40:6)	diacyl	791.547	10.6712	C45 H78 N1 O8 P1	M-H	A	1.28592e+06	418171	140455	29561.7	475517	577940	25540.9	6416.54
PE(18:1_22:5)	PE(40:6)	diacyl	791.547	9.54264	C45 H78 N1 O8 P1	M-H	A	3.15016e+06	5.14477e+06	227029	215909	277767	265678	52639.4	78552
PE(18:1_22:5)	PE(40:6)	diacyl	791.547	9.63337	C45 H78 N1 O8 P1	M-H	A	3.15016e+06	5.14477e+06	227027	215909	277767	265678	50586.9	79963.1
PE(20:2_20:4)	PE(40:6)	diacyl	791.547	8.93653	C45 H78 N1 O8 P1	M-H	A	545309	284301	309514	52516.8	58064.4	38259.7	46704.7	30087.7
PE(20:2_20:4)	PE(40:6)	diacyl	791.547	8.9485	C45 H78 N1 O8 P1	M-H	A	667282	375507	309514	52516.8	217520	418008	54725.5	33314.1
PE(18:1_22:6)	PE(40:7)	diacyl	789.531	8.56327	C45 H76 N1 O8 P1	M-H	A	324986	446323	296435	23226.5	134073	83462.8	53194.4	31679.8
PE(18:1_22:6)	PE(40:7)	diacyl	789.531	8.61242	C45 H76 N1 O8 P1	M-H	A	324986	446323	296435	23226.5	134073	83462.8	53194.4	31679.8
PE(18:1_22:6)	PE(40:7)	diacyl	789.531	9.32583	C45 H76 N1 O8 P1	M-H	A	9.15539e+06	1.73481e+06	1.74721e+07	1.94465e+06	9.53042e+06	1.51987e+06	1.73685e+07	2.425e+06
PE(18:1_22:6)	PE(40:7)	diacyl	789.531	9.64902	C45 H76 N1 O8 P1	M-H	A	124517	30781.8	337453	109898	140926	16890.2	222906	126577
PE(18:2_22:5)	PE(40:7)	diacyl	789.531	9.05293	C45 H76 N1 O8 P1	M-H	A	1.26709e+06	1.17692e+06	199398	67659.9	100460	16790.8	87203.5	38490.6
PE(18:2_22:6)	PE(40:8)	diacyl	787.515	8.06711	C45 H74 N1 O8 P1	M-H	A	352240	335399	59297.2	7638.63	20979.9	20497.6	4136.13	3941.61
PE(18:2_22:6)	PE(40:8)	diacyl	787.515	8.39301	C45 H74 N1 O8 P1	M-H	B	625286	548848	25648.7	10615.1	14645.8	7310.57	15177.1	8339.59
PE(18:2_22:6)	PE(40:8)	diacyl	787.515	8.57477	C45 H74 N1 O8 P1	M-H	A	631304	462262	17353.8	12353.7	17417.9	5412.72	12417.2	4191.56
PE(18:2_22:6)	PE(40:8)	diacyl	787.515	8.86524	C45 H74 N1 O8 P1	M-H	A	5.13198e+06	2.21251e+06	7.10354e+06	1.23921e+06	6.82564e+06	2.5024e+06	7.80908e+06	2.76644e+06
PE(18:2_22:6)	PE(40:8)	diacyl	787.515	9.06588	C45 H74 N1 O8 P1	M-H	A	378967	1.26216e+06	19634.6	17330.5	30933.5	22570.1	25439.5	17603.2
PE(18:2_22:6)	PE(40:8)	diacyl	787.515	9.11794	C45 H74 N1 O8 P1	M-H	B	14914.7	5560.37	21017.9	5195.69	37648.5	24417.8	21638.3	11621.6
PE(22:6_18:2)	PE(40:8)	diacyl	787.515	7.85091	C45 H74 N1 O8 P1	M-H	B	14062	9020.8	6571.55	2799.74	4817.15	5225.73	720.264	1199.68
PE(18:3_22:6)	PE(40:9)	diacyl	785.5	8.54409	C45 H72 N1 O8 P1	M-H	A	116276	65550.3	196278	31812.2	80013.7	96692.9	10968.1	6736.03
PE(18:1_23:6)	PE(41:7)	diacyl	803.547	8.92219	C46 H78 N1 O8 P1	M-H	A	44055	35213.8	8822	3628.5	11186.8	5922.14	5327.16	2181.89
PE(24:0_18:1)	PE(42:1)	diacyl	829.656	11.9018	C47 H92 N1 O8 P1	M-H	A	25303.5	7449.41	68202.3	9835.04	9383.84	7713.9	7342.91	6820.42
PE(24:0_18:2)	PE(42:2)	diacyl	827.64	11.5311	C47 H90 N1 O8 P1	M-H	B	15326.5	5159	25935.3	4305.66	8567.8	4665.81	6460.66	3209.67
PE(20:0_22:4)	PE(42:4)	diacyl	823.609	10.3833	C47 H86 N1 O8 P1	M-H	B	14093.7	5715.27	2647.41	1366.43	9524.6	3181.92	1247.78	1736.31
PE(22:0_20:4)	PE(42:4)	diacyl	823.609	10.9627	C47 H86 N1 O8 P1	M-H	A	20364.1	8064.77	37704.4	8062.32	15614	5832.42	13689.5	5821.05
PE(18:0_24:6)	PE(42:6)	diacyl	819.578	9.72154	C47 H82 N1 O8 P1	M-H	B	1.77526e+06	221037	81297.7	20983.5	1.16815e+06	458982	41226.7	15065.9
PE(20:0_22:6)	PE(42:6)	diacyl	819.578	10.147	C47 H82 N1 O8 P1	M-H	A	128902	107448	30667	7230.59	154594	281941	10085.1	10132.7
PE(20:0_22:6)	PE(42:6)	diacyl	819.578	10.256	C47 H82 N1 O8 P1	M-H	A	383345	176480	54885	14669.1	172705	276886	11175.6	10613.4
PE(20:0_22:6)	PE(42:6)	diacyl	819.578	10.3333	C47 H82 N1 O8 P1	M-H	A	417922	186176	45178.8	18996.7	167830	284849	14684.1	12905.8
PE(20:1_22:5)	PE(42:6)	diacyl	819.578	9.97647	C47 H82 N1 O8 P1	M-H	B	63821.5	43108.1	13427.7	8475.02	25344.2	9758.09	11108.3	8184.11
PE(20:1_22:5)	PE(42:6)	diacyl	819.578	10.0855	C47 H82 N1 O8 P1	M-H	A	135548	112861	30667	7230.59	160233	279387	10549.7	10285.6
PE(20:1_22:6)	PE(42:7)	diacyl	817.562	9.14941	C47 H80 N1 O8 P1	M-H	B	142655	46637.1	158698	19862.1	73877.7	34506.2	82667.4	28643.2
PE(20:1_22:6)	PE(42:7)	diacyl	817.562	9.58669	C47 H80 N1 O8 P1	M-H	B	33607.5	25513.9	12708.9	3225.05	10090	4584.18	2548.68	2089.29
PE(20:1_22:6)	PE(42:7)	diacyl	817.562	9.81235	C47 H80 N1 O8 P1	M-H	A	217451	32156.3	535485	97603.2	181152	125313	45134.9	60878.9
PE(24:5_18:2)	PE(42:7)	diacyl	817.562	9.47669	C47 H80 N1 O8 P1	M-H	B	29291.4	14330.4	15251.6	7366.36	14143.6	9563.2	16253.8	17633.5
PE(20:2_22:6)	PE(42:8)	diacyl	815.547	8.62443	C47 H78 N1 O8 P1	M-H	B	54711.4	56370.4	4237.81	5402.24	40660.4	98729.6	15752	34900.1
PE(20:2_22:6)	PE(42:8)	diacyl	815.547	9.28207	C47 H78 N1 O8 P1	M-H	B	33160.7	16474.6	40803.9	31008.8	13979.4	8215.33	19599	16042.2
PE(20:2_22:6)	PE(42:8)	diacyl	815.547	9.62627	C47 H78 N1 O8 P1	M-H	A	79745.7	24504.1	41750.9	4804.52	61487.2	57460.7	11681.4	11029.9
PE(24:6_18:2)	PE(42:8)	diacyl	815.547	8.97949	C47 H78 N1 O8 P1	M-H	A	439498	221004	1.08751e+06	197138	278340	365420	310127	381905
PE(20:3_22:6)	PE(42:9)	diacyl	813.531	8.99845	C47 H76 N1 O8 P1	M-H	A	77088.8	24691.4	111932	22370.9	54921.1	66857.1	17349.9	18210.7
PE(22:6_22:6)	PE(44:12)	diacyl	835.515	10.2841	C49 H74 N1 O8 P1	M-H	A	12189	3181.99	17648.8	2706.87	10159.3	2455.3	15960.5	4267.17
PE(24:0_20:4)	PE(44:4)	diacyl	851.64	11.4256	C49 H90 N1 O8 P1	M-H	A	23772.8	7093.8	43535.6	7945.7	14830.4	8069.12	9028.24	5688.67
PE(24:1_20:4)	PE(44:5)	diacyl	849.625	10.8657	C49 H88 N1 O8 P1	M-H	A	5732.11	3227.97	26997.2	6916.7	6157.9	2004.61	21995.1	6246.65
PE(O-4:0_12:0)	PE(O-16:0)	alkyl-acyl	453.286	5.31522	C21 H44 N1 O7 P1	M-H	B	197252	125162	226398	58392.6	203780	166464	66506.3	74289.1
PE(O-18:4_2:0)	PE(O-20:4)	alkyl-acyl	501.286	1.92156	C25 H44 N1 O7 P1	M-H	B	254788	48255	308505	35922.6	162155	108555	84316	99974.2
PE(O-20:5_2:0)	PE(O-22:5)	alkyl-acyl	527.301	4.08437	C27 H46 N1 O7 P1	M-H	B	81876.7	12010.6	116761	14065.8	91938.9	20277.9	45193.3	19023.5
PE(O-20:6_2:0)	PE(O-22:6)	alkyl-acyl	525.286	1.91751	C27 H44 N1 O7 P1	M-H	B	2.18216e+06	768972	2.03959e+06	370304	2.30796e+06	854816	1.34272e+06	1.13683e+06
PE(O-20:6_2:0)	PE(O-22:6)	alkyl-acyl	525.286	3.64426	C27 H44 N1 O7 P1	M-H	B	1.54795e+06	502750	1.67468e+06	272936	1.86823e+06	592378	1.56735e+06	394929
PE(O-22:6_2:0)	PE(O-24:6)	alkyl-acyl	553.317	1.9195	C29 H48 N1 O7 P1	M-H	B	115233	83403.5	99114.9	40537.4	87107.8	78670.1	39051.9	53940.8
PE(O-16:1_16:0)	PE(O-32:1)	alkyl-acyl	675.52	10.3454	C37 H74 N1 O7 P1	M-H	B	84120.9	9014.8	192688	19149.2	57495.5	24448.8	11657.6	5606.02
PE(O-18:1_16:0)	PE(O-34:1)	alkyl-acyl	703.552	10.8279	C39 H78 N1 O7 P1	M-H	B	225876	34032.1	474319	99638.5	88962.5	82081.6	9594.07	10229.6
PE(O-16:1_18:1)	PE(O-34:2)	alkyl-acyl	701.536	10.3091	C39 H76 N1 O7 P1	M-H	B	798552	81893.1	1.14299e+06	107148	289837	321987	7372.16	2864.23
PE(O-16:1_18:2)	PE(O-34:3)	alkyl-acyl	699.52	9.93093	C39 H74 N1 O7 P1	M-H	B	292484	29724	408127	45605.3	219335	114228	86891.8	90267.4
PE(O-17:1_18:1)	PE(O-35:2)	alkyl-acyl	715.552	10.553	C40 H78 N1 O7 P1	M-H	B	21499.6	7235.51	37360.4	6943.68	23771.5	12978.8	17877.5	9282.61
PE(O-17:1_18:2)	PE(O-35:3)	alkyl-acyl	713.536	10.2115	C40 H76 N1 O7 P1	M-H	B	44613.2	4912.07	60314.2	12089	45362.3	18551.7	18233.8	7410.45
PE(O-20:1_16:0)	PE(O-36:1)	alkyl-acyl	731.583	10.3408	C41 H82 N1 O7 P1	M-H	B	22447	5177.62	22002.1	4480.76	4627.52	6497.48	1.30989	3.1421
PE(O-20:1_16:0)	PE(O-36:1)	alkyl-acyl	731.583	10.8843	C41 H82 N1 O7 P1	M-H	B	66257.1	34387.6	44635.3	27187.6	24533.6	25893.7	9386.44	3877.79
PE(O-18:0_18:2)	PE(O-36:2)	alkyl-acyl	729.567	10.5133	C41 H80 N1 O7 P1	M-H	B	100309	45475.2	66403.7	25013	35330.4	48529.2	3729.14	3512.24
PE(O-18:1_18:1)	PE(O-36:2)	alkyl-acyl	729.567	10.8036	C41 H80 N1 O7 P1	M-H	B	512441	99334.4	616107	99529	156419	196007	25325.4	26405.1
PE(O-18:1_18:2)	PE(O-36:3)	alkyl-acyl	727.552	10.4087	C41 H78 N1 O7 P1	M-H	B	1.82343e+06	312642	1.87645e+06	358426	888671	902361	8707.49	3391.42
PE(O-18:1_18:2)	PE(O-36:3)	alkyl-acyl	727.552	10.712	C41 H78 N1 O7 P1	M-H	B	23492.4	8536.4	22819.5	6668.26	12459.6	12286.7	2461.59	1908.61
PE(O-18:2_18:2)	PE(O-36:4)	alkyl-acyl	725.536	9.95553	C41 H76 N1 O7 P1	M-H	B	198176	21082.9	321836	39942.9	76940.3	64026.7	37959.6	20831.6
PE(O-16:1_20:4)	PE(O-36:5)	alkyl-acyl	723.52	9.78847	C41 H74 N1 O7 P1	M-H	B	895192	138877	2.07309e+06	177042	417731	375162	280083	489254
PE(O-18:2_18:3)	PE(O-36:5)	alkyl-acyl	723.52	9.53445	C41 H74 N1 O7 P1	M-H	B	169797	154342	29214.6	6585.21	12594.2	9981.99	4639.74	8278.74
PE(O-16:1_20:5)	PE(O-36:6)	alkyl-acyl	721.505	9.41209	C41 H72 N1 O7 P1	M-H	B	65214.7	23434	48642.5	6587.62	37138.5	25909.8	20969.5	4218.01
PE(O-19:1_18:2)	PE(O-37:3)	alkyl-acyl	741.567	10.6625	C42 H80 N1 O7 P1	M-H	B	19586.6	5473.92	19079.2	4598.82	17685.1	10144	11558	6839.88
PE(O-17:1_20:4)	PE(O-37:5)	alkyl-acyl	737.536	10.0474	C42 H76 N1 O7 P1	M-H	B	52899.4	13025.7	71378.6	16423.9	16027.4	13115.8	8416.17	6832.15
PE(O-15:1_22:6)	PE(O-37:7)	alkyl-acyl	733.505	9.30264	C42 H72 N1 O7 P1	M-H	B	22833.1	6410.94	15654.8	4719.32	21889.8	7419.65	10370.7	6181.23
PE(O-20:0_18:1)	PE(O-38:1)	alkyl-acyl	759.614	11.379	C43 H86 N1 O7 P1	M-H	B	78018.4	30214.5	61355.9	14920.8	21539.9	28726.3	4321	1235.67
PE(O-18:1_20:1)	PE(O-38:2)	alkyl-acyl	757.599	11.2701	C43 H84 N1 O7 P1	M-H	B	125885	19732.3	141401	40722.7	63186	43309.2	17941.4	5914.53
PE(O-20:0_18:2)	PE(O-38:2)	alkyl-acyl	757.599	10.9894	C43 H84 N1 O7 P1	M-H	B	65459.9	26990.9	45913.6	18262.1	23214.8	16289.2	8642.27	7820.35
PE(O-20:1_18:2)	PE(O-38:3)	alkyl-acyl	755.583	10.89	C43 H82 N1 O7 P1	M-H	B	414966	75192.9	365094	104029	215900	179790	33146.8	18852.7
PE(O-18:1_20:4)	PE(O-38:5)	alkyl-acyl	751.552	10.2691	C43 H78 N1 O7 P1	M-H	B	3.72492e+06	796320	3.96025e+06	382406	1.90925e+06	1.41703e+06	298340	630048
PE(O-16:1_22:5)	PE(O-38:6)	alkyl-acyl	749.536	9.75457	C43 H76 N1 O7 P1	M-H	B	776750	81033	2.3239e+06	321606	486706	369278	881771	868664
PE(O-16:1_22:5)	PE(O-38:6)	alkyl-acyl	749.536	9.95737	C43 H76 N1 O7 P1	M-H	B	155188	85639.3	201166	58896.2	78887.1	66449.8	17971.7	11674.3
PE(O-16:1_22:6)	PE(O-38:7)	alkyl-acyl	747.52	9.62134	C43 H74 N1 O7 P1	M-H	B	1.03101e+07	2.37762e+06	1.12495e+07	1.82362e+06	1.14293e+07	2.37632e+06	1.01292e+07	2.57758e+06
PE(O-18:3_20:4)	PE(O-38:7)	alkyl-acyl	747.52	9.27194	C43 H74 N1 O7 P1	M-H	B	1.17864e+06	2.49253e+06	43906.1	15847.1	16684	13669.8	10399.2	6523.85
PE(O-20:5_18:2)	PE(O-38:7)	alkyl-acyl	747.52	10.0251	C43 H74 N1 O7 P1	M-H	B	47351.5	14678	47494	17348.3	51802.9	18507.1	15679.3	25274
PE(O-20:5_18:2)	PE(O-38:7)	alkyl-acyl	747.52	10.2491	C43 H74 N1 O7 P1	M-H	B	100518	58628.9	112106	39893.8	25814.1	30310.2	527.381	1258.95
PE(O-20:6_18:1)	PE(O-38:7)	alkyl-acyl	747.52	9.37304	C43 H74 N1 O7 P1	M-H	B	5.99834e+06	5.85788e+06	84558.4	31299.1	73304.8	113316	87978	81091.5
PE(O-20:6_18:1)	PE(O-38:7)	alkyl-acyl	747.52	9.89012	C43 H74 N1 O7 P1	M-H	B	62123.5	48542.8	31126.5	12412.9	106090	111309	13141.3	16717.4
PE(O-20:6_18:1)	PE(O-38:7)	alkyl-acyl	747.52	10.2715	C43 H74 N1 O7 P1	M-H	B	84273.5	61877.4	73965.6	33288.1	29006.3	43280.7	101.578	231.988
PE(O-20:6_18:1)	PE(O-38:7)	alkyl-acyl	747.52	10.5674	C43 H74 N1 O7 P1	M-H	B	47782	25448.1	31623.3	5252.17	18238.8	14520.5	3435.79	4137.85
PE(O-20:6_18:1)	PE(O-38:7)	alkyl-acyl	747.52	10.6531	C43 H74 N1 O7 P1	M-H	B	46814.2	26233.8	29918.6	9380.53	17577.2	11159.8	3331.66	2127.61
PE(O-20:6_18:1)	PE(O-38:7)	alkyl-acyl	747.52	10.9192	C43 H74 N1 O7 P1	M-H	B	36954	15526.9	26737.4	10302	13345.8	12248.7	3777.96	3608.51
PE(O-38:7)	PE(O-38:7)	alkyl-acyl	747.52	10.0816	C43 H74 N1 O7 P1	M-H	B	44534.5	13633.6	53093.5	9337.87	24305.9	17166.6	3086.97	5038.6
PE(O-23:5_16:1)	PE(O-39:6)	alkyl-acyl	763.552	10.0589	C44 H78 N1 O7 P1	M-H	B	27372.6	12356.8	23662.8	7962.51	13854.2	9162	15272.4	4362.67
PE(O-17:1_22:6)	PE(O-39:7)	alkyl-acyl	761.536	9.91406	C44 H76 N1 O7 P1	M-H	B	378934	100015	572979	101041	147716	159061	19947.2	22620.1
PE(O-17:2_22:6)	PE(O-39:8)	alkyl-acyl	759.52	9.3649	C44 H74 N1 O7 P1	M-H	B	25925.5	10495.2	9304.3	7056.61	23600.7	12975.4	7939.6	5004.45
PE(O-18:4_22:6)	PE(O-40:10)	alkyl-acyl	769.505	8.75744	C45 H72 N1 O7 P1	M-H	B	22720.4	14994.5	18888.1	5630.79	27094	14736.8	11465.1	4078.52
PE(O-20:0_20:4)	PE(O-40:4)	alkyl-acyl	781.599	10.8597	C45 H84 N1 O7 P1	M-H	B	135804	46598.9	134076	37803.5	40304.5	13635.9	65002.9	18291.3
PE(O-20:1_20:4)	PE(O-40:5)	alkyl-acyl	779.583	10.7741	C45 H82 N1 O7 P1	M-H	B	395590	213855	461198	83392.6	55374.5	65963.1	10835.3	6689.57
PE(O-18:0_22:6)	PE(O-40:6)	alkyl-acyl	777.567	9.63538	C45 H80 N1 O7 P1	M-H	B	19666	11623.4	34062.4	9912.71	15296.8	12540	1245.55	1930
PE(O-18:1_22:5)	PE(O-40:6)	alkyl-acyl	777.567	10.2676	C45 H80 N1 O7 P1	M-H	B	1.8854e+06	703725	2.54923e+06	246490	671805	875421	153193	232781
PE(O-18:1_22:6)	PE(O-40:7)	alkyl-acyl	775.552	10.1276	C45 H78 N1 O7 P1	M-H	B	1.49725e+07	4.53586e+06	1.47567e+07	2.91026e+06	1.27926e+07	4.34629e+06	1.36802e+07	3.95498e+06
PE(O-22:6_18:1)	PE(O-40:7)	alkyl-acyl	775.552	9.77646	C45 H78 N1 O7 P1	M-H	B	101168	75036.5	148189	90081.6	40907.7	30585.1	72674.3	22986.9
PE(O-22:6_18:1)	PE(O-40:7)	alkyl-acyl	775.552	10.3591	C45 H78 N1 O7 P1	M-H	B	121163	51489.5	151290	26994.5	68958.3	98393.7	14198.2	10846.9
PE(O-22:6_18:1)	PE(O-40:7)	alkyl-acyl	775.552	10.4262	C45 H78 N1 O7 P1	M-H	B	121963	60404	121787	28622.9	47067	62756.5	2800.74	4422.08
PE(O-22:6_18:2)	PE(O-40:8)	alkyl-acyl	773.536	9.97237	C45 H76 N1 O7 P1	M-H	B	18109.7	6276.75	24680.4	12045.5	19407.7	11390.1	7914.39	5964.04
PE(O-22:7_18:1)	PE(O-40:8)	alkyl-acyl	773.536	10.9301	C45 H76 N1 O7 P1	M-H	B	6100.35	4760.99	5349.96	2336.82	2594.01	1642.4	1803.85	1215.29
PE(O-24:7_16:1)	PE(O-40:8)	alkyl-acyl	773.536	9.59308	C45 H76 N1 O7 P1	M-H	B	4.94583e+06	1.40918e+06	5.03871e+06	913187	4.84968e+06	1.56827e+06	3.09715e+06	1.65711e+06
PE(O-24:8_16:0)	PE(O-40:8)	alkyl-acyl	773.536	10.2274	C45 H76 N1 O7 P1	M-H	B	26232.5	12107.6	19489.8	6011.21	10056.9	8302.06	382.528	934.154
PE(O-18:3_22:6)	PE(O-40:9)	alkyl-acyl	771.52	9.15081	C45 H74 N1 O7 P1	M-H	B	850615	303178	700326	107980	509679	405579	151814	172976
PE(O-23:5_18:2)	PE(O-41:7)	alkyl-acyl	789.567	10.3875	C46 H80 N1 O7 P1	M-H	B	125765	87986.8	83443.3	43421.8	68621.9	127030	498.469	863.374
PE(O-24:4_18:2)	PE(O-42:6)	alkyl-acyl	805.599	10.7466	C47 H84 N1 O7 P1	M-H	B	128743	73285.1	67670.3	77541.5	101782	0	NaN	NaN
PE(O-24:5_18:2)	PE(O-42:7)	alkyl-acyl	803.583	10.5895	C47 H82 N1 O7 P1	M-H	B	2.29145e+06	889233	1.26515e+06	639154	869342	857912	1104.08	328.869
PE(O-20:2_22:6)	PE(O-42:8)	alkyl-acyl	801.567	10.0998	C47 H80 N1 O7 P1	M-H	B	352306	114405	228676	61526.5	100592	122054	4591.11	4423.12
PE(O-23:1_20:4)	PE(O-43:5)	alkyl-acyl	821.63	10.6187	C48 H88 N1 O7 P1	M-H	B	19308.1	6441.58	25370.7	9366.1	20700	4978.99	68683	12090
PE(P-8:0_10:0)	PE(P-18:0)	alkenyl-acyl	479.301	5.52484	C23 H46 N1 O7 P1	M-H	B	182915	159748	574389	258211	224287	183778	543758	498160
PE(P-4:0_16:3)	PE(P-20:3)	alkenyl-acyl	501.286	1.92156	C25 H44 N1 O7 P1	M-H	B	254788	48255	308505	35922.6	162155	108555	84316	99974.2
PE(P-20:4_2:0)	PE(P-22:4)	alkenyl-acyl	527.301	4.08437	C27 H46 N1 O7 P1	M-H	B	81876.7	12010.6	116761	14065.8	91938.9	20277.9	45193.3	19023.5
PE(P-20:5_2:0)	PE(P-22:5)	alkenyl-acyl	525.286	1.91751	C27 H44 N1 O7 P1	M-H	B	2.18216e+06	768972	2.03959e+06	370304	2.30796e+06	854816	1.34272e+06	1.13683e+06
PE(P-20:5_2:0)	PE(P-22:5)	alkenyl-acyl	525.286	3.64426	C27 H44 N1 O7 P1	M-H	B	1.54795e+06	502750	1.67468e+06	272936	1.86823e+06	592378	1.56735e+06	394929
PE(P-22:5_2:0)	PE(P-24:5)	alkenyl-acyl	553.317	1.92074	C29 H48 N1 O7 P1	M-H	B	115233	83403.5	99114.9	40537.4	87107.8	78670.1	39051.9	53940.8
PE(P-16:0_16:0)	PE(P-32:0)	alkenyl-acyl	675.52	10.3449	C37 H74 N1 O7 P1	M-H	B	84120.9	9014.8	192688	19149.2	57495.5	24448.8	11657.6	5606.02
PE(P-18:0_16:0)	PE(P-34:0)	alkenyl-acyl	703.552	10.827	C39 H78 N1 O7 P1	M-H	B	226321	34005.6	479431	105473	86236.2	84360.3	10437.7	10454.2
PE(P-16:0_18:1)	PE(P-34:1)	alkenyl-acyl	701.536	10.3096	C39 H76 N1 O7 P1	M-H	B	798552	81893.1	1.14299e+06	107148	289837	321987	7372.16	2864.23
PE(P-16:0_18:2)	PE(P-34:2)	alkenyl-acyl	699.52	9.93055	C39 H74 N1 O7 P1	M-H	B	292484	29724	408127	45605.3	219335	114228	86891.8	90267.4
PE(P-17:0_18:1)	PE(P-35:1)	alkenyl-acyl	715.552	10.5529	C40 H78 N1 O7 P1	M-H	B	21499.6	7235.51	37360.4	6943.68	23771.5	12978.8	17877.5	9282.61
PE(P-17:0_18:2)	PE(P-35:2)	alkenyl-acyl	713.536	10.2104	C40 H76 N1 O7 P1	M-H	B	44613.2	4912.07	60314.2	12089	45362.3	18551.7	18233.8	7410.45
PE(P-20:0_16:0)	PE(P-36:0)	alkenyl-acyl	731.583	10.3408	C41 H82 N1 O7 P1	M-H	B	22447	5177.62	22002.1	4480.76	4627.52	6497.48	1.30989	3.1421
PE(P-20:0_16:0)	PE(P-36:0)	alkenyl-acyl	731.583	10.8849	C41 H82 N1 O7 P1	M-H	B	66257.1	34387.6	44635.3	27187.6	24533.6	25893.7	9386.44	3877.79
PE(P-18:0_18:1)	PE(P-36:1)	alkenyl-acyl	729.567	10.8036	C41 H80 N1 O7 P1	M-H	B	512441	99334.4	616107	99529	156419	196007	25325.4	26405.1
PE(P-18:0_18:2)	PE(P-36:2)	alkenyl-acyl	727.552	10.4088	C41 H78 N1 O7 P1	M-H	B	1.82343e+06	312642	1.87645e+06	358426	888671	902361	8707.49	3391.42
PE(P-18:0_18:2)	PE(P-36:2)	alkenyl-acyl	727.552	10.712	C41 H78 N1 O7 P1	M-H	B	23492.4	8536.4	22819.5	6668.26	12459.6	12286.7	2461.59	1908.61
PE(P-18:1_18:2)	PE(P-36:3)	alkenyl-acyl	725.536	9.95606	C41 H76 N1 O7 P1	M-H	B	198176	21082.9	321836	39942.9	76940.3	64026.7	37959.6	20831.6
PE(P-16:0_20:4)	PE(P-36:4)	alkenyl-acyl	723.52	9.78852	C41 H74 N1 O7 P1	M-H	B	895192	138877	2.07309e+06	177042	417731	375162	280083	489254
PE(P-18:1_18:3)	PE(P-36:4)	alkenyl-acyl	723.52	9.53445	C41 H74 N1 O7 P1	M-H	B	169797	154342	29214.6	6585.21	12594.2	9981.99	4639.74	8278.74
PE(P-16:0_20:5)	PE(P-36:5)	alkenyl-acyl	721.505	9.4117	C41 H72 N1 O7 P1	M-H	B	65214.7	23434	48642.5	6587.62	37138.5	25909.8	20969.5	4218.01
PE(P-19:0_18:2)	PE(P-37:2)	alkenyl-acyl	741.567	10.6632	C42 H80 N1 O7 P1	M-H	B	19586.6	5473.92	19079.2	4598.82	17685.1	10144	11558	6839.88
PE(P-17:0_20:4)	PE(P-37:4)	alkenyl-acyl	737.536	10.0482	C42 H76 N1 O7 P1	M-H	B	52899.4	13025.7	71378.6	16423.9	16027.4	13115.8	8416.17	6832.15
PE(P-15:0_22:6)	PE(P-37:6)	alkenyl-acyl	733.505	9.30264	C42 H72 N1 O7 P1	M-H	B	22833.1	6410.94	15654.8	4719.32	21889.8	7419.65	10370.7	6181.23
PE(P-18:0_20:1)	PE(P-38:1)	alkenyl-acyl	757.599	11.2703	C43 H84 N1 O7 P1	M-H	B	125885	19732.3	141401	40722.7	63186	43309.2	17941.4	5914.53
PE(P-20:0_18:2)	PE(P-38:2)	alkenyl-acyl	755.583	10.8897	C43 H82 N1 O7 P1	M-H	B	414966	75192.9	365094	104029	215900	179790	33146.8	18852.7
PE(P-18:0_20:4)	PE(P-38:4)	alkenyl-acyl	751.552	10.2694	C43 H78 N1 O7 P1	M-H	B	3.72492e+06	796320	3.96025e+06	382406	1.90925e+06	1.41703e+06	298340	630048
PE(P-16:0_22:5)	PE(P-38:5)	alkenyl-acyl	749.536	9.75507	C43 H76 N1 O7 P1	M-H	B	776750	81033	2.3239e+06	321606	486706	369278	881771	868664
PE(P-16:0_22:5)	PE(P-38:5)	alkenyl-acyl	749.536	9.95737	C43 H76 N1 O7 P1	M-H	B	155188	85639.3	201166	58896.2	78887.1	66449.8	17971.7	11674.3
PE(P-16:0_22:6)	PE(P-38:6)	alkenyl-acyl	747.52	9.62134	C43 H74 N1 O7 P1	M-H	B	1.03101e+07	2.37762e+06	1.12495e+07	1.82362e+06	1.14293e+07	2.37632e+06	1.01292e+07	2.57758e+06
PE(P-18:2_20:4)	PE(P-38:6)	alkenyl-acyl	747.52	9.27275	C43 H74 N1 O7 P1	M-H	B	1.17864e+06	2.49253e+06	43906.1	15847.1	16684	13669.8	10399.2	6523.85
PE(P-20:4_18:2)	PE(P-38:6)	alkenyl-acyl	747.52	10.0268	C43 H74 N1 O7 P1	M-H	B	47351.5	14678	47494	17348.3	51802.9	18507.1	15679.3	25274
PE(P-20:4_18:2)	PE(P-38:6)	alkenyl-acyl	747.52	10.2497	C43 H74 N1 O7 P1	M-H	B	100518	58628.9	112106	39893.8	25814.1	30310.2	527.381	1258.95
PE(P-20:5_18:1)	PE(P-38:6)	alkenyl-acyl	747.52	9.37304	C43 H74 N1 O7 P1	M-H	B	5.99834e+06	5.85788e+06	84558.4	31299.1	73304.8	113316	87978	81091.5
PE(P-20:5_18:1)	PE(P-38:6)	alkenyl-acyl	747.52	9.89192	C43 H74 N1 O7 P1	M-H	B	62123.5	48542.8	31126.5	12412.9	106090	111309	13141.3	16717.4
PE(P-20:5_18:1)	PE(P-38:6)	alkenyl-acyl	747.52	10.9189	C43 H74 N1 O7 P1	M-H	B	36954	15526.9	26737.4	10302	13345.8	12248.7	3777.96	3608.51
PE(P-22:6_16:0)	PE(P-38:6)	alkenyl-acyl	747.52	10.083	C43 H74 N1 O7 P1	M-H	B	44534.5	13633.6	53093.5	9337.87	24305.9	17166.6	3086.97	5038.6
PE(P-22:6_16:0)	PE(P-38:6)	alkenyl-acyl	747.52	10.2723	C43 H74 N1 O7 P1	M-H	B	84273.5	61877.4	73965.6	33288.1	29006.3	43280.7	101.578	231.988
PE(P-22:6_16:0)	PE(P-38:6)	alkenyl-acyl	747.52	10.5674	C43 H74 N1 O7 P1	M-H	B	47782	25448.1	31623.3	5252.17	18238.8	14520.5	3435.79	4137.85
PE(P-22:6_16:0)	PE(P-38:6)	alkenyl-acyl	747.52	10.6498	C43 H74 N1 O7 P1	M-H	B	46814.2	26233.8	29918.6	9380.53	17577.2	11159.8	3331.66	2127.61
PE(P-23:4_16:1)	PE(P-39:5)	alkenyl-acyl	763.552	10.0586	C44 H78 N1 O7 P1	M-H	B	27372.6	12356.8	23662.8	7962.51	13854.2	9162	15272.4	4362.67
PE(P-17:0_22:6)	PE(P-39:6)	alkenyl-acyl	761.536	9.91406	C44 H76 N1 O7 P1	M-H	B	378934	100015	572979	101041	147716	159061	19947.2	22620.1
PE(P-17:1_22:6)	PE(P-39:7)	alkenyl-acyl	759.52	9.36377	C44 H74 N1 O7 P1	M-H	B	25925.5	10495.2	9304.3	7056.61	23600.7	12975.4	7939.6	5004.45
PE(P-20:0_20:4)	PE(P-40:4)	alkenyl-acyl	779.583	10.7741	C45 H82 N1 O7 P1	M-H	B	395590	213855	461198	83392.6	55374.5	65963.1	10835.3	6689.57
PE(P-18:0_22:5)	PE(P-40:5)	alkenyl-acyl	777.567	10.2675	C45 H80 N1 O7 P1	M-H	B	1.8854e+06	703725	2.54923e+06	246490	671805	875421	153193	232781
PE(P-23:5_17:0)	PE(P-40:5)	alkenyl-acyl	777.567	9.63872	C45 H80 N1 O7 P1	M-H	B	19666	11623.4	34062.4	9912.71	15296.8	12540	1245.55	1930
PE(P-18:0_22:6)	PE(P-40:6)	alkenyl-acyl	775.552	10.1268	C45 H78 N1 O7 P1	M-H	B	1.49725e+07	4.53586e+06	1.47567e+07	2.91026e+06	1.27926e+07	4.34629e+06	1.36802e+07	3.95498e+06
PE(P-22:5_18:1)	PE(P-40:6)	alkenyl-acyl	775.552	9.77646	C45 H78 N1 O7 P1	M-H	B	101168	75036.5	148189	90081.6	40907.7	30585.1	72674.3	22986.9
PE(P-22:5_18:1)	PE(P-40:6)	alkenyl-acyl	775.552	10.3591	C45 H78 N1 O7 P1	M-H	B	121163	51489.5	151290	26994.5	68958.3	98393.7	14198.2	10846.9
PE(P-22:5_18:1)	PE(P-40:6)	alkenyl-acyl	775.552	10.4262	C45 H78 N1 O7 P1	M-H	B	121963	60404	121787	28622.9	47067	62756.5	2800.74	4422.08
PE(P-22:5_18:2)	PE(P-40:7)	alkenyl-acyl	773.536	9.97297	C45 H76 N1 O7 P1	M-H	B	18109.7	6276.75	24680.4	12045.5	19407.7	11390.1	7914.39	5964.04
PE(P-22:6_18:1)	PE(P-40:7)	alkenyl-acyl	773.536	10.9301	C45 H76 N1 O7 P1	M-H	B	6100.35	4760.99	5349.96	2336.82	2594.01	1642.4	1803.85	1215.29
PE(P-24:6_16:1)	PE(P-40:7)	alkenyl-acyl	773.536	9.59305	C45 H76 N1 O7 P1	M-H	B	4.94583e+06	1.40918e+06	5.03871e+06	913187	4.84968e+06	1.56827e+06	3.09715e+06	1.65711e+06
PE(P-24:7_16:0)	PE(P-40:7)	alkenyl-acyl	773.536	10.2242	C45 H76 N1 O7 P1	M-H	B	26232.5	12107.6	19489.8	6011.21	10056.9	8302.06	382.528	934.154
PE(P-18:2_22:6)	PE(P-40:8)	alkenyl-acyl	771.52	9.1499	C45 H74 N1 O7 P1	M-H	B	850615	303178	700326	107980	509679	405579	151814	172976
PE(P-22:7_18:2)	PE(P-40:9)	alkenyl-acyl	769.505	8.75684	C45 H72 N1 O7 P1	M-H	B	22720.4	14994.5	18888.1	5630.79	27094	14736.8	11465.1	4078.52
PE(P-23:4_18:2)	PE(P-41:6)	alkenyl-acyl	789.567	10.3875	C46 H80 N1 O7 P1	M-H	B	125765	87986.8	83443.3	43421.8	68621.9	127030	498.469	863.374
PE(P-26:3_16:0)	PE(P-42:3)	alkenyl-acyl	809.63	11.1949	C47 H88 N1 O7 P1	M-H	B	37549.2	11123.4	40349.3	9861.53	17111.7	10284.3	8246.71	1627.49
PE(P-24:3_18:2)	PE(P-42:5)	alkenyl-acyl	805.599	10.7468	C47 H84 N1 O7 P1	M-H	B	128743	73285.1	67670.3	77541.5	101782	0	NaN	NaN
PE(P-24:4_18:2)	PE(P-42:6)	alkenyl-acyl	803.583	10.5895	C47 H82 N1 O7 P1	M-H	B	2.29145e+06	889233	1.26515e+06	639154	869342	857912	1104.08	328.869
PE(P-20:1_22:6)	PE(P-42:7)	alkenyl-acyl	801.567	10.0998	C47 H80 N1 O7 P1	M-H	B	352306	114405	228676	61526.5	100592	122054	4591.11	4423.12
PE(P-23:0_20:4)	PE(P-43:4)	alkenyl-acyl	821.63	10.6198	C48 H88 N1 O7 P1	M-H	B	19415.1	6839.72	25370.7	9366.1	21108.6	4319.03	70644	13176.8
PG(16:0_16:0)	PG(32:0)	diacyl	722.51	9.40045	C38 H75 O10 P1	M-H	A	66862.3	12458.3	59385.5	4567.15	79150.3	10564.3	59661.6	17759.2
PG(15:0_18:1)	PG(33:1)	diacyl	734.51	9.07305	C39 H75 O10 P1	M-H	B	16295.8	3674.61	11475.9	2436.84	15357.7	5408.93	9223.91	2230.24
PG(16:0_18:1)	PG(34:1)	diacyl	748.525	8.4636	C40 H77 O10 P1	M-H	B	431315	381418	293702	203535	10342	11855.7	5327.91	5920.31
PG(16:0_18:1)	PG(34:1)	diacyl	748.525	8.68038	C40 H77 O10 P1	M-H	B	3.22899e+06	1.35039e+06	871981	511611	31934.4	40808.6	11752.6	12648
PG(16:0_18:1)	PG(34:1)	diacyl	748.525	8.84873	C40 H77 O10 P1	M-H	B	4.04145e+06	1.80014e+06	1.27049e+06	828738	122577	121508	32159.6	41756.2
PG(16:0_18:1)	PG(34:1)	diacyl	748.525	9.07469	C40 H77 O10 P1	M-H	B	1.34446e+06	1.13815e+06	538332	169531	228043	243877	53959.6	52144.1
PG(16:0_18:1)	PG(34:1)	diacyl	748.525	9.35917	C40 H77 O10 P1	M-H	B	5.24062e+06	1.03502e+06	3.6913e+06	265650	4.70303e+06	1.12419e+06	2.72262e+06	1.71492e+06
PG(16:0_18:2)	PG(34:2)	diacyl	746.51	7.69753	C40 H75 O10 P1	M-H	B	30929.6	22520.5	24509.1	8441.42	10787	5969.33	3538.07	3174.96
PG(16:0_18:2)	PG(34:2)	diacyl	746.51	8.20035	C40 H75 O10 P1	M-H	B	1.28942e+06	434050	395945	88322.6	289331	297393	63434.7	45924.5
PG(16:0_18:2)	PG(34:2)	diacyl	746.51	8.36962	C40 H75 O10 P1	M-H	B	1.24089e+06	420000	341855	80361.8	231354	225508	54905.3	34634.1
PG(16:0_18:2)	PG(34:2)	diacyl	746.51	8.42339	C40 H75 O10 P1	M-H	B	1.23806e+06	417022	341855	80361.8	230468	225641	52597.2	32030.7
PG(16:0_18:2)	PG(34:2)	diacyl	746.51	8.95377	C40 H75 O10 P1	M-H	B	1.17966e+06	286948	594821	48204.5	975880	958602	102645	70637.8
PG(16:1_18:2)	PG(34:3)	diacyl	744.494	7.63339	C40 H73 O10 P1	M-H	B	68169.4	60885	25543.3	9940.33	12779	8505.53	7829.02	3826.22
PG(19:0_16:1)	PG(35:1)	diacyl	762.541	9.04449	C41 H79 O10 P1	M-H	B	39947.8	21429.7	1202.87	2461.78	4.37885	6.47362	0.00805823	0.0125341
PG(18:2_17:3)	PG(35:5)	diacyl	754.478	7.69516	C41 H71 O10 P1	M-H	B	12794	9216.58	2541.56	1199.21	1174.71	1313.65	426.07	852.124
PG(18:2_17:3)	PG(35:5)	diacyl	754.478	8.49905	C41 H71 O10 P1	M-H	B	30774	16410.7	10825.4	3446.55	13752.8	15346.1	3312.83	2736.39
PG(18:0_18:1)	PG(36:1)	diacyl	776.557	9.80776	C42 H81 O10 P1	M-H	B	642597	586496	765706	61106.8	345410	160313	501805	136176
PG(18:0_18:2)	PG(36:2)	diacyl	774.541	8.9855	C42 H79 O10 P1	M-H	B	1.02753e+06	369891	139975	70893.1	31804.7	22840.2	28506.3	19550.5
PG(18:0_18:2)	PG(36:2)	diacyl	774.541	9.59972	C42 H79 O10 P1	M-H	B	3.72042e+06	726390	3.09277e+06	468612	3.86911e+06	902924	2.82758e+06	500687
PG(18:1_18:2)	PG(36:3)	diacyl	772.525	8.97543	C42 H77 O10 P1	M-H	B	467381	141262	440009	53809.2	181071	254136	74138.6	86625.7
PG(18:2_18:2)	PG(36:4)	diacyl	770.51	8.1732	C42 H75 O10 P1	M-H	B	491570	80958.6	529026	68091	223483	206408	41310.4	26570.2
PG(18:2_18:2)	PG(36:4)	diacyl	770.51	8.53549	C42 H75 O10 P1	M-H	B	168680	61083.2	104218	25991.3	94747.4	120878	19201.8	11442.4
PG(18:2_18:3)	PG(36:5)	diacyl	768.494	7.04555	C42 H73 O10 P1	M-H	B	15041.3	14770.7	3283.99	2742.97	627.223	775.041	550.472	963.711
PG(18:0_20:3)	PG(38:3)	diacyl	800.557	9.60459	C44 H81 O10 P1	M-H	A	40526.6	14403.9	24914.2	13106.1	19880.6	15783.3	10436.4	4982.54
PG(16:1_22:5)	PG(38:6)	diacyl	794.51	8.07452	C44 H75 O10 P1	M-H	B	113226	65019.3	42832.4	13463.3	19529.4	19822.4	3034.77	611.332
PG(17:1_22:6)	PG(39:7)	diacyl	806.51	9.15974	C45 H75 O10 P1	M-H	B	14506.4	4160.19	8132.52	3171.13	7101.73	2804.13	4112.71	3518.7
PI(15:0_18:1)+D7:(s)	PI(33:1)+D7:(s)	Dlabeled FA	829.57	8.01254	C42 H72 D7 O13 P1	M-H	B	15595	9015.87	8231.62	2893.12	5911.25	5242.5	4514.55	2147.03
PI(15:2_18:1)	PI(33:3)	diacyl	818.495	6.89325	C42 H75 O13 P1	M-H	B	6782.4	1890.21	22287	3001.33	13390.3	6596.54	22688.6	11221
PI(16:0_18:0)	PI(34:0)	diacyl	838.557	9.65308	C43 H83 O13 P1	M-H	B	53636.9	26115.7	57453.3	9979.45	65426.3	22203.1	39636	22457.5
PI(16:0_18:1)	PI(34:1)	diacyl	836.541	7.99971	C43 H81 O13 P1	M-H	B	182913	227882	64877.3	25504.9	139711	46077.3	116892	91920.5
PI(18:0_16:1)	PI(34:1)	diacyl	836.541	9.72782	C43 H81 O13 P1	M-H	B	60535.7	40674.7	42373.4	11818.1	28459.1	9505.14	21427.9	7585.4
PI(16:0_18:2)	PI(34:2)	diacyl	834.526	7.60012	C43 H79 O13 P1	M-H	B	154279	137538	59740.7	50533.9	67363.3	32570.6	57257.3	28921.7
PI(16:0_18:2)	PI(34:2)	diacyl	834.526	7.73467	C43 H79 O13 P1	M-H	B	510751	221341	224855	112049	123324	62683	176546	177683
PI(16:0_18:2)	PI(34:2)	diacyl	834.526	7.897	C43 H79 O13 P1	M-H	B	781967	266678	502146	88900	578998	74929.7	440313	189646
PI(16:0_18:2)	PI(34:2)	diacyl	834.526	8.03643	C43 H79 O13 P1	M-H	A	434841	185963	429010	74664.1	483633	49902.4	359568	212755
PI(16:0_18:2)	PI(34:2)	diacyl	834.526	8.81081	C43 H79 O13 P1	M-H	A	388193	73770.2	462341	27752	370229	197046	454997	179451
PI(18:1_16:1)	PI(34:2)	diacyl	834.526	7.40853	C43 H79 O13 P1	M-H	B	70881.4	85313.5	23775	7849.49	36577.8	17814.5	34989.3	14128.9
PI(16:1_18:2)	PI(34:3)	diacyl	832.51	7.65258	C43 H77 O13 P1	M-H	B	26382.2	16284	140594	43123.2	50445.5	20846.7	166913	49866.2
PI(17:0_18:2)	PI(35:2)	diacyl	848.541	9.02961	C44 H81 O13 P1	M-H	B	24563.7	8297.63	21944.2	2699.97	23598.6	7978.28	22297.1	5969.22
PI(18:0_18:1)	PI(36:1)	diacyl	864.573	9.71333	C45 H85 O13 P1	M-H	A	113993	23905.8	407008	69075.1	95266.5	14522.8	13451.8	20639.5
PI(18:0_18:2)	PI(36:2)	diacyl	862.557	8.32451	C45 H83 O13 P1	M-H	A	797681	438150	107534	62731.5	150646	33451.3	168370	111813
PI(18:0_18:2)	PI(36:2)	diacyl	862.557	8.473	C45 H83 O13 P1	M-H	A	2.75206e+06	1.01736e+06	2.01629e+06	471724	745519	487428	707243	659761
PI(18:0_18:2)	PI(36:2)	diacyl	862.557	8.54734	C45 H83 O13 P1	M-H	A	2.80707e+06	1.00187e+06	1.95523e+06	491023	808426	444665	693416	609806
PI(18:0_18:2)	PI(36:2)	diacyl	862.557	8.57542	C45 H83 O13 P1	M-H	A	2.89995e+06	821775	1.93475e+06	466997	772421	482267	650814	560733
PI(18:0_18:2)	PI(36:2)	diacyl	862.557	8.81235	C45 H83 O13 P1	M-H	A	749683	296714	384756	113736	209624	120961	205621	80185.2
PI(18:0_18:2)	PI(36:2)	diacyl	862.557	9.33481	C45 H83 O13 P1	M-H	A	1.843e+06	167909	1.5989e+06	164598	1.81523e+06	347228	882354	949803
PI(18:1_18:2)	PI(36:3)	diacyl	860.541	7.51343	C45 H81 O13 P1	M-H	B	219217	244478	67615.5	31482.9	61598.1	40500.5	93906.1	52825.9
PI(18:1_18:2)	PI(36:3)	diacyl	860.541	7.69136	C45 H81 O13 P1	M-H	A	548433	380751	75804.7	29683.9	71610.8	39815.7	142482	81794.7
PI(18:1_18:2)	PI(36:3)	diacyl	860.541	7.85153	C45 H81 O13 P1	M-H	A	1.10814e+06	582290	606977	98943.3	512040	265640	377630	262026
PI(18:1_18:2)	PI(36:3)	diacyl	860.541	7.91336	C45 H81 O13 P1	M-H	A	821133	400383	539470	86875.9	420739	200627	314853	225688
PI(18:1_18:2)	PI(36:3)	diacyl	860.541	7.98607	C45 H81 O13 P1	M-H	A	944580	408269	537250	90941.5	465584	197243	354729	220604
PI(18:1_18:2)	PI(36:3)	diacyl	860.541	8.02406	C45 H81 O13 P1	M-H	A	769117	342314	537621	91227.5	479828	205128	330201	183311
PI(18:1_18:2)	PI(36:3)	diacyl	860.541	8.81185	C45 H81 O13 P1	M-H	A	819744	228389	751414	118330	614962	416388	245991	280665
PI(20:3_16:0)	PI(36:3)	diacyl	860.541	6.95194	C45 H81 O13 P1	M-H	B	20170.9	14107.4	27361.5	24515.9	18993.7	17237.2	13661.3	13901.1
PI(16:0_20:4)	PI(36:4)	diacyl	858.526	7.70884	C45 H79 O13 P1	M-H	A	523159	371011	134748	63815.7	63310.7	31371.9	128668	80445.1
PI(16:0_20:4)	PI(36:4)	diacyl	858.526	7.84279	C45 H79 O13 P1	M-H	B	306904	180463	190505	67704.9	194520	52782.7	169720	107352
PI(16:0_20:4)	PI(36:4)	diacyl	858.526	8.37477	C45 H79 O13 P1	M-H	B	119563	47859	109201	15769.5	184477	87200	129628	64909
PI(16:0_20:4)	PI(36:4)	diacyl	858.526	8.51154	C45 H79 O13 P1	M-H	B	40827	50109.6	76680	113392	257321	260971	41319.3	30271
PI(16:0_20:4)	PI(36:4)	diacyl	858.526	8.67357	C45 H79 O13 P1	M-H	A	428935	96279.8	268459	23066.9	422194	179009	169425	122959
PI(19:0_18:2)	PI(37:2)	diacyl	876.573	9.61719	C46 H85 O13 P1	M-H	B	35510.7	27856.5	35282.7	12344.5	29706.4	8049.37	45002.9	10970.5
PI(17:0_20:4)	PI(37:4)	diacyl	872.541	8.39021	C46 H81 O13 P1	M-H	B	31471.7	19869.9	33901	10128.1	20969.3	9467.09	19847.3	13292.7
PI(17:0_20:4)	PI(37:4)	diacyl	872.541	8.95514	C46 H81 O13 P1	M-H	A	87690.5	25541.2	77736	11799.7	66009.1	69920.7	40883.7	34203
PI(18:0_20:1)	PI(38:1)	diacyl	892.604	10.1965	C47 H89 O13 P1	M-H	B	21929.5	6295.85	63652.6	12497.6	31508.6	8612.07	62697.7	39099.2
PI(18:0_20:2)	PI(38:2)	diacyl	890.588	9.76403	C47 H87 O13 P1	M-H	B	10165.6	3963.45	53784.7	15064.4	18257.4	5948.46	11069.7	6983.64
PI(18:0_20:3)	PI(38:3)	diacyl	888.573	8.9564	C47 H85 O13 P1	M-H	B	324827	205679	187504	104363	122058	91221.7	65709.3	57203.4
PI(18:0_20:3)	PI(38:3)	diacyl	888.573	9.42512	C47 H85 O13 P1	M-H	A	746051	208875	569281	71751.5	402705	434353	42693.1	35509.9
PI(18:0_20:4)	PI(38:4)	diacyl	886.557	8.36856	C47 H83 O13 P1	M-H	A	1.4855e+07	6.13444e+06	7.98899e+06	1.62302e+06	5.99076e+06	1.38527e+06	3.85586e+06	3.05138e+06
PI(18:0_20:4)	PI(38:4)	diacyl	886.557	8.41032	C47 H83 O13 P1	M-H	A	1.4855e+07	6.13444e+06	7.98899e+06	1.62302e+06	5.99076e+06	1.38527e+06	3.85586e+06	3.05138e+06
PI(18:0_20:4)	PI(38:4)	diacyl	886.557	8.49182	C47 H83 O13 P1	M-H	A	1.64916e+07	6.35863e+06	7.44718e+06	1.97917e+06	5.45946e+06	1.34952e+06	3.36712e+06	2.74069e+06
PI(18:0_20:4)	PI(38:4)	diacyl	886.557	8.69134	C47 H83 O13 P1	M-H	A	6.81248e+06	3.02213e+06	5.00316e+06	1.79946e+06	2.80847e+06	792157	1.92423e+06	1.75972e+06
PI(18:0_20:4)	PI(38:4)	diacyl	886.557	9.24046	C47 H83 O13 P1	M-H	A	9.22006e+06	1.05652e+06	6.51274e+06	654565	9.22125e+06	1.10914e+06	5.36818e+06	3.45121e+06
PI(16:0_22:5)	PI(38:5)	diacyl	884.541	7.9352	C47 H81 O13 P1	M-H	A	404218	222797	180041	58997.7	312614	94595	161318	183538
PI(18:1_20:4)	PI(38:5)	diacyl	884.541	8.13385	C47 H81 O13 P1	M-H	A	193807	152069	76942.1	29386.6	147917	42373.5	65721.9	69008.1
PI(18:1_20:4)	PI(38:5)	diacyl	884.541	8.68317	C47 H81 O13 P1	M-H	A	847735	236281	510554	50611.8	777232	489571	346799	238416
PI(16:0_22:6)	PI(38:6)	diacyl	882.526	7.42285	C47 H79 O13 P1	M-H	A	156839	148148	26948.1	14751.8	24358.9	17669.3	11895.1	7294.26
PI(16:0_22:6)	PI(38:6)	diacyl	882.526	7.52322	C47 H79 O13 P1	M-H	A	221533	162897	35697.7	21849.2	40497.3	18340.6	27978.8	22621.6
PI(16:0_22:6)	PI(38:6)	diacyl	882.526	7.61514	C47 H79 O13 P1	M-H	A	158177	137802	54643.1	30381.5	46850.5	21078	23609.9	19540.4
PI(16:0_22:6)	PI(38:6)	diacyl	882.526	8.5161	C47 H79 O13 P1	M-H	B	150906	72120.5	68349.6	10143.1	145563	104864	49244.4	27554.1
PI(18:2_20:4)	PI(38:6)	diacyl	882.526	8.25743	C47 H79 O13 P1	M-H	B	62526.9	37127.8	49951.7	7610.72	72810.2	37186.7	43803.5	39807
PI(19:0_20:4)	PI(39:4)	diacyl	900.573	8.46934	C48 H85 O13 P1	M-H	B	20831.7	12673.2	153833	195354	58050	105807	154064	110721
PI(19:0_20:4)	PI(39:4)	diacyl	900.573	9.29991	C48 H85 O13 P1	M-H	B	17963.7	14182.4	5315.52	2535.97	17989.6	12409	5264.02	5534.89
PI(19:0_20:4)	PI(39:4)	diacyl	900.573	9.47309	C48 H85 O13 P1	M-H	A	46392.3	22137.3	18817.9	3813.24	37216.8	33758.6	6206.48	5019.52
PI(19:1_20:4)	PI(39:5)	diacyl	898.557	8.94583	C48 H83 O13 P1	M-H	B	9699.31	3916.67	4607.92	2163.98	9866.2	8606.86	2526.05	2253.27
PI(17:0_22:6)	PI(39:6)	diacyl	896.541	8.79186	C48 H81 O13 P1	M-H	B	8808.35	5857.63	3423.8	1993.8	12009.2	11692	4307.85	2733.14
PI(18:0_22:4)	PI(40:4)	diacyl	914.588	9.48539	C49 H87 O13 P1	M-H	B	12444.7	10059.5	21530.7	7761.19	26845.2	16309.8	12663	5556.56
PI(18:0_22:4)	PI(40:4)	diacyl	914.588	9.58598	C49 H87 O13 P1	M-H	A	49778.6	12681.1	55707.8	11441.7	53853.4	15738.8	27907.4	8631.9
PI(18:0_22:5)	PI(40:5)	diacyl	912.573	9.21463	C49 H85 O13 P1	M-H	A	269976	55334.6	184652	14216.8	239733	51509.5	38518.3	34617
PI(18:0_22:6)	PI(40:6)	diacyl	910.557	8.05205	C49 H83 O13 P1	M-H	B	407300	414998	21193.8	17212	47644.2	33536.2	35372.8	24534.8
PI(18:0_22:6)	PI(40:6)	diacyl	910.557	8.18217	C49 H83 O13 P1	M-H	A	1.38669e+06	832412	749741	274274	462123	265311	420308	259166
PI(18:0_22:6)	PI(40:6)	diacyl	910.557	8.20894	C49 H83 O13 P1	M-H	A	1.29199e+06	767840	474526	240709	268564	177664	303102	191409
PI(18:0_22:6)	PI(40:6)	diacyl	910.557	8.50083	C49 H83 O13 P1	M-H	A	917140	506322	502455	132775	491282	263623	307767	187279
PI(18:0_22:6)	PI(40:6)	diacyl	910.557	9.06159	C49 H83 O13 P1	M-H	A	1.2186e+06	269603	977106	89636.2	982177	841572	378372	547612
PI(18:1_22:5)	PI(40:6)	diacyl	910.557	7.76093	C49 H83 O13 P1	M-H	A	72237.6	66965.7	23424.3	21001.2	29742.6	20949.4	42361.8	29304.2
PI(18:1_22:5)	PI(40:6)	diacyl	910.557	8.28662	C49 H83 O13 P1	M-H	A	1.80536e+06	885415	720627	315448	521983	215126	406603	270825
PI(18:1_22:5)	PI(40:6)	diacyl	910.557	8.68119	C49 H83 O13 P1	M-H	A	94652	67633.4	100216	80733.8	75378.6	22313	33025.3	19497
PI(18:1_22:6)	PI(40:7)	diacyl	908.541	8.5486	C49 H81 O13 P1	M-H	B	72615.1	37535.3	37397.2	6742.57	63869.5	64257.9	29652.2	18768.5
PI(18:2_22:5)	PI(40:7)	diacyl	908.541	8.32326	C49 H81 O13 P1	M-H	B	5374.76	5413.54	1070.38	759.64	3142.6	4240.87	1708.05	1592.52
PI(22:5_18:2)	PI(40:7)	diacyl	908.541	7.58079	C49 H81 O13 P1	M-H	B	58449.9	66001.2	5169.33	3847.22	11766.3	11130	1150.68	1748.09
PI(22:5_18:2)	PI(40:7)	diacyl	908.541	7.65123	C49 H81 O13 P1	M-H	B	54070.4	50912.2	6695.49	4451.32	15211.6	11329.5	4045.17	5451.01
PI(O-19:0_18:2)	PI(O-37:2)	alkyl-acyl	862.594	8.86461	C46 H87 O12 P1	M-H	B	7182.9	6565.37	44.6104	44.4174	450.328	707.027	6.07736	4.91081
PI(O-19:1_18:2)	PI(O-37:3)	alkyl-acyl	860.578	9.02003	C46 H85 O12 P1	M-H	B	47308.4	15470.1	54256.2	13372.2	64683.4	30654.9	53773.3	15964
PI(P-19:0_18:1)	PI(P-37:1)	alkenyl-acyl	862.594	8.86461	C46 H87 O12 P1	M-H	B	7182.9	6565.37	44.6104	44.4174	450.328	707.027	6.07736	4.91081
PI(P-19:0_18:2)	PI(P-37:2)	alkenyl-acyl	860.578	9.02003	C46 H85 O12 P1	M-H	B	47308.4	15470.1	54256.2	13372.2	64683.4	30654.9	53773.3	15964
PS(4:0_18:0)	PS(22:0)	diacyl	595.349	6.43497	C28 H54 N1 O10 P1	M-H	B	63512.7	23099.7	40225.6	7476.85	26148.4	16588.6	9278.62	4381.66
PS(12:1_10:0)	PS(22:1)	diacyl	593.333	5.30583	C28 H52 N1 O10 P1	M-H	B	71426.2	24273.2	105857	21013.3	46046.8	17030.4	26554.2	12162.8
PS(5:0_18:0)	PS(23:0)	diacyl	609.364	1.94075	C29 H56 N1 O10 P1	M-H	B	329510	84014.5	223987	45366.3	96565.3	121714	2344.17	1934.5
PS(8:0_16:2)	PS(24:2)	diacyl	619.349	6.00543	C30 H54 N1 O10 P1	M-H	A	36547.3	11328.4	26826.4	5068.57	32251.9	10479.1	11166.3	6065.59
PS(7:0_18:0)	PS(25:0)	diacyl	637.395	1.97124	C31 H60 N1 O10 P1	M-H	B	207576	46837.8	77736.5	29356.9	56796.2	49093.1	12669.8	7107.31
PS(17:0_14:2)	PS(31:2)	diacyl	717.458	7.26205	C37 H68 N1 O10 P1	M-H	B	29147.7	5904.9	37805.7	2403.02	19738.2	10219.4	10738.1	6290.53
PS(15:0_18:1)+D7:(s)	PS(33:1)+D7:(s)	Dlabeled FA	754.549	7.94052	C39 H67 D7 N1 O10 P1	M-H	B	28504.3	13590.8	9114.83	3257.01	3630.06	1147.27	3987.57	3947.28
PS(15:0_18:1)+D7:(s)	PS(33:1)+D7:(s)	Dlabeled FA	754.549	8.0263	C39 H67 D7 N1 O10 P1	M-H	B	40944.5	12682.1	22634.5	7104.45	12886	6078.08	8885.36	6909.59
PS(15:0_18:1)+D7:(s)	PS(33:1)+D7:(s)	Dlabeled FA	754.549	8.26641	C39 H67 D7 N1 O10 P1	M-H	B	36446.5	16187.7	21759.5	6746.58	12009.9	6386.89	8059.29	6592.65
PS(15:0_18:1)+D7:(s)	PS(33:1)+D7:(s)	Dlabeled FA	754.549	8.27892	C39 H67 D7 N1 O10 P1	M-H	B	36446.5	16187.7	21759.5	6746.58	12009.9	6386.89	8059.29	6592.65
PS(15:0_18:1)+D7:(s)	PS(33:1)+D7:(s)	Dlabeled FA	754.549	9.07879	C39 H67 D7 N1 O10 P1	M-H	B	21007.5	9779.93	13893.6	4580.68	16821.3	10807.2	9546.21	6439.63
PS(15:0_18:1)+D7:(s)	PS(33:1)+D7:(s)	Dlabeled FA	754.549	9.1566	C39 H67 D7 N1 O10 P1	M-H	B	21729.3	10758.1	14183.8	4668.06	17745.7	11036.9	10143	6625.01
PS(16:0_18:1)	PS(34:1)	diacyl	761.521	8.55343	C40 H76 N1 O10 P1	M-H	B	9506.45	3560.1	27035.2	9344.32	4082.89	4536.34	12737.2	7181.5
PS(16:0_18:1)	PS(34:1)	diacyl	761.521	9.42759	C40 H76 N1 O10 P1	M-H	A	13786.8	9061.07	49214.8	15600.4	11783	8811.29	32742.4	26845.5
PS(16:0_18:2)	PS(34:2)	diacyl	759.505	8.09666	C40 H74 N1 O10 P1	M-H	B	24680.2	11569.8	77489.9	16685.1	15359.4	6621.95	26135	9577.8
PS(16:0_18:2)	PS(34:2)	diacyl	759.505	8.17906	C40 H74 N1 O10 P1	M-H	B	19221.6	8529.08	57075.5	20213.1	16131.2	5415.64	18670.6	5567.6
PS(16:0_18:2)	PS(34:2)	diacyl	759.505	8.5708	C40 H74 N1 O10 P1	M-H	B	4757.7	3265.13	10877.4	4373.69	5298.93	1988.01	8988.14	4491.26
PS(16:0_18:2)	PS(34:2)	diacyl	759.505	8.96956	C40 H74 N1 O10 P1	M-H	B	6282.48	5574.26	85057.6	15652.6	15432.2	8891.9	49893	28377.8
PS(23:4_11:0)	PS(34:4)	diacyl	755.474	7.52016	C40 H70 N1 O10 P1	M-H	B	26615.3	7377.28	25512.9	6168.45	21363.9	15504.1	9877.42	2984.28
PS(10:0_25:2)	PS(35:2)	diacyl	773.521	7.52906	C41 H76 N1 O10 P1	M-H	B	29380	13685.9	49112.7	19086.8	15054.7	7419.25	4530.84	5541.92
PS(18:0_18:1)	PS(36:1)	diacyl	789.552	9.10116	C42 H80 N1 O10 P1	M-H	B	77087	46648.4	82201.9	18561.9	37437.7	11023.7	14133.1	21784.2
PS(18:0_18:1)	PS(36:1)	diacyl	789.552	9.96741	C42 H80 N1 O10 P1	M-H	A	515011	164809	444096	50959.6	171268	130436	54949.8	107368
PS(18:0_18:1)	PS(36:1)	diacyl	789.552	10.1878	C42 H80 N1 O10 P1	M-H	A	231797	95116	146260	51315.8	65593.2	60748.4	7941.28	13588.7
PS(18:0_18:1)	PS(36:1)	diacyl	789.552	10.2521	C42 H80 N1 O10 P1	M-H	B	244988	97338.1	127845	26093.4	50240.9	43783.2	7104.65	13379.8
PS(18:0_18:1)	PS(36:1)	diacyl	789.552	10.4143	C42 H80 N1 O10 P1	M-H	B	43535	23273.3	35837.2	25287.6	8674.21	3343.1	754.47	1846.9
PS(18:0_18:1)	PS(36:1)	diacyl	789.552	10.4803	C42 H80 N1 O10 P1	M-H	B	53034.6	28017	27572	17824.5	12327.5	5703.85	1647.16	2492.53
PS(18:0_18:1)	PS(36:1)	diacyl	789.552	10.6142	C42 H80 N1 O10 P1	M-H	B	41731.7	23800.2	17939.5	5906.62	10089.9	6840.81	1983.39	2462
PS(18:0_18:1)	PS(36:1)	diacyl	789.552	10.9621	C42 H80 N1 O10 P1	M-H	B	19997.5	12155.8	9068.84	3426.97	6944.72	2141.06	3126.99	1641.78
PS(18:0_18:2)	PS(36:2)	diacyl	787.536	8.39736	C42 H78 N1 O10 P1	M-H	B	42053.2	38659.9	26789.4	12426.8	13773.3	8373.42	13637.3	7373.54
PS(18:0_18:2)	PS(36:2)	diacyl	787.536	8.66759	C42 H78 N1 O10 P1	M-H	B	229996	81101.8	92456.9	36553.4	23649.5	13670.5	16300	5975.11
PS(18:0_18:2)	PS(36:2)	diacyl	787.536	8.69113	C42 H78 N1 O10 P1	M-H	B	228786	81895.9	92456.9	36553.4	21763.5	13734.6	15539.1	5353.51
PS(18:0_18:2)	PS(36:2)	diacyl	787.536	9.03047	C42 H78 N1 O10 P1	M-H	B	102495	45797.7	35285	11287.6	24784	7637.15	18760.1	14158
PS(18:0_18:2)	PS(36:2)	diacyl	787.536	9.53169	C42 H78 N1 O10 P1	M-H	A	482872	93841.8	458440	34905.4	335848	192270	122486	113681
PS(18:0_18:2)	PS(36:2)	diacyl	787.536	10.2164	C42 H78 N1 O10 P1	M-H	B	25462.1	14366.4	20720.7	8084.18	11203	4955.63	6886.51	4422.59
PS(18:0_18:3)	PS(36:3)	diacyl	785.521	8.58832	C42 H76 N1 O10 P1	M-H	B	4530.95	1801.23	17266.5	3681.71	7716.14	2437.42	12091.4	6267.87
PS(18:1_18:2)	PS(36:3)	diacyl	785.521	8.9433	C42 H76 N1 O10 P1	M-H	A	19354.1	8612.23	95880.4	21573	17774.5	7607.34	15970.3	8864.6
PS(16:0_20:4)	PS(36:4)	diacyl	783.505	8.01377	C42 H74 N1 O10 P1	M-H	B	91180.9	19396.1	68330.2	33364.5	63569.7	46927.6	22742.6	6249.67
PS(16:0_20:4)	PS(36:4)	diacyl	783.505	8.67063	C42 H74 N1 O10 P1	M-H	B	28074.2	16942.9	82677.2	49396.6	31166.2	13083.3	28777.9	11952.4
PS(16:0_20:4)	PS(36:4)	diacyl	783.505	8.8559	C42 H74 N1 O10 P1	M-H	B	18956	7650.83	68833.6	31802.8	13795.5	7368.13	16398.7	8330.59
PS(7:0_30:1)	PS(37:1)	diacyl	803.568	9.49534	C43 H82 N1 O10 P1	M-H	B	1.75643e+07	2.44486e+06	3.02118e+07	1.2805e+06	1.94493e+07	2.05905e+06	2.89172e+07	2.05103e+06
PS(16:3_21:0)	PS(37:3)	diacyl	799.536	7.95368	C43 H78 N1 O10 P1	M-H	B	382017	112427	93302.9	21628.3	16366.5	18348.8	65292.7	38956.8
PS(18:0_20:2)	PS(38:2)	diacyl	815.568	9.24693	C44 H82 N1 O10 P1	M-H	B	65259.4	17861.9	95419.5	12714.1	38010.6	14284.2	51145	15889.3
PS(18:1_20:1)	PS(38:2)	diacyl	815.568	9.94005	C44 H82 N1 O10 P1	M-H	B	14183.7	3618.3	32406.1	9658.84	9223.84	6555.7	11333.2	12005
PS(20:0_18:2)	PS(38:2)	diacyl	815.568	10.0118	C44 H82 N1 O10 P1	M-H	B	19280.9	6880.78	29809.9	10115.2	15729.4	8146.96	10317.6	12366.6
PS(18:0_20:3)	PS(38:3)	diacyl	813.552	9.06807	C44 H80 N1 O10 P1	M-H	B	188457	52142.1	196109	37312.8	65401.9	40462	41371	42040.6
PS(18:0_20:3)	PS(38:3)	diacyl	813.552	9.64294	C44 H80 N1 O10 P1	M-H	B	174577	45553.3	215136	32227.5	65463.7	59887.2	22838.2	12517.6
PS(18:0_20:4)	PS(38:4)	diacyl	811.536	7.85003	C44 H78 N1 O10 P1	M-H	B	28528.7	18527.6	31033.4	10226	26133.7	11643.5	21170.4	11096.4
PS(18:0_20:4)	PS(38:4)	diacyl	811.536	8.58337	C44 H78 N1 O10 P1	M-H	B	488831	242652	157033	53709.6	35146.1	27318.8	15387.5	9624.02
PS(18:0_20:4)	PS(38:4)	diacyl	811.536	8.72457	C44 H78 N1 O10 P1	M-H	B	436754	112491	127663	38605.8	43400.2	30758.7	18484.6	3542.45
PS(18:0_20:4)	PS(38:4)	diacyl	811.536	8.78514	C44 H78 N1 O10 P1	M-H	B	393681	140882	101311	47728.5	36922	28989.1	14174.7	5645.77
PS(18:0_20:4)	PS(38:4)	diacyl	811.536	8.83946	C44 H78 N1 O10 P1	M-H	B	373448	130321	123004	40597.1	46136.2	31429.5	28636.4	12513.8
PS(18:0_20:4)	PS(38:4)	diacyl	811.536	9.39739	C44 H78 N1 O10 P1	M-H	A	691397	82663.6	336880	66924	312974	291383	46049.7	29108
PS(18:0_20:4)	PS(38:4)	diacyl	811.536	10.1881	C44 H78 N1 O10 P1	M-H	B	56356.3	13785.2	32953.9	5153.41	32818.9	7079.65	12110.7	8460.38
PS(18:1_20:4)	PS(38:5)	diacyl	809.521	8.88558	C44 H76 N1 O10 P1	M-H	B	68214.3	28061.3	83812.8	14787.5	41290.7	42916.8	14192.8	18289.7
PS(16:0_22:6)	PS(38:6)	diacyl	807.505	7.6233	C44 H74 N1 O10 P1	M-H	B	80343.3	53196.2	137236	30305	50853.2	20900.5	18504.1	12292.4
PS(16:0_22:6)	PS(38:6)	diacyl	807.505	7.66033	C44 H74 N1 O10 P1	M-H	B	80343.3	53196.2	137236	30305	50853.2	20900.5	18504.1	12292.4
PS(16:0_22:6)	PS(38:6)	diacyl	807.505	8.43751	C44 H74 N1 O10 P1	M-H	B	16111.9	9521.56	47640.4	23689.6	22102.1	12181.5	16355.6	19997.8
PS(16:0_22:6)	PS(38:6)	diacyl	807.505	8.46584	C44 H74 N1 O10 P1	M-H	B	16408.3	9426.65	45547.9	19933.2	20385	12433.5	16707.6	20561.4
PS(16:0_22:6)	PS(38:6)	diacyl	807.505	8.68414	C44 H74 N1 O10 P1	M-H	B	23679.5	11721.4	36684.1	7461.66	16147.1	17645.4	2200.57	4827.92
PS(18:2_20:4)	PS(38:6)	diacyl	807.505	8.38414	C44 H74 N1 O10 P1	M-H	B	16519.3	10065.3	48965.8	18969.5	22219.3	10696.8	16842.6	20955.3
PS(17:0_22:6)	PS(39:6)	diacyl	821.521	7.78478	C45 H76 N1 O10 P1	M-H	B	1.42095e+06	350970	3.47402e+06	563437	511208	592450	100966	247316
PS(17:0_22:6)	PS(39:6)	diacyl	821.521	8.47117	C45 H76 N1 O10 P1	M-H	B	513376	154131	2.07948e+06	258795	283986	442121	38997.7	59221.3
PS(22:0_18:1)	PS(40:1)	diacyl	845.615	10.369	C46 H88 N1 O10 P1	M-H	A	326828	103525	246672	87592.6	160892	169932	19261.9	12790.9
PS(22:0_18:1)	PS(40:1)	diacyl	845.615	11.1422	C46 H88 N1 O10 P1	M-H	B	45595.9	15006.3	9156.93	2859.62	19172.2	11923.2	3425.35	3115.5
PS(18:1_22:1)	PS(40:2)	diacyl	843.599	10.274	C46 H86 N1 O10 P1	M-H	B	61622.7	26561.2	138756	54659.2	29764.9	20704.1	10784.8	7660.24
PS(22:1_18:2)	PS(40:3)	diacyl	841.583	10.0159	C46 H84 N1 O10 P1	M-H	B	6821.52	3639.94	22732.1	5713.92	6651.16	2939.72	6708.44	7083.23
PS(18:0_22:4)	PS(40:4)	diacyl	839.568	9.67663	C46 H82 N1 O10 P1	M-H	B	94019.1	29994.5	106198	19795.1	87315.2	14918.1	86951.8	42625.8
PS(18:0_22:5)	PS(40:5)	diacyl	837.552	8.92283	C46 H80 N1 O10 P1	M-H	B	336330	152171	501644	59457.4	209503	134011	54397.9	25500.4
PS(18:0_22:5)	PS(40:5)	diacyl	837.552	9.43064	C46 H80 N1 O10 P1	M-H	B	156767	30697.6	69638	8250.99	34831.3	74933.4	3237.18	3795.04
PS(18:0_22:6)	PS(40:6)	diacyl	835.536	7.60908	C46 H78 N1 O10 P1	M-H	A	247620	149683	167023	61958.6	234624	196023	40569.2	48960.5
PS(18:0_22:6)	PS(40:6)	diacyl	835.536	8.2799	C46 H78 N1 O10 P1	M-H	B	3.73495e+06	1.96904e+06	1.10429e+06	461488	550794	408451	270397	162567
PS(18:0_22:6)	PS(40:6)	diacyl	835.536	8.40854	C46 H78 N1 O10 P1	M-H	B	5.48484e+06	2.75892e+06	1.68436e+06	488487	884335	710492	343701	193256
PS(18:0_22:6)	PS(40:6)	diacyl	835.536	8.49558	C46 H78 N1 O10 P1	M-H	B	5.64826e+06	2.34691e+06	1.38868e+06	491332	542890	649812	283551	192510
PS(18:0_22:6)	PS(40:6)	diacyl	835.536	8.50487	C46 H78 N1 O10 P1	M-H	B	5.7328e+06	2.37775e+06	1.44551e+06	564722	614651	594453	295589	189090
PS(18:0_22:6)	PS(40:6)	diacyl	835.536	8.61194	C46 H78 N1 O10 P1	M-H	B	3.68378e+06	1.42619e+06	1.29095e+06	320400	792729	950404	186504	101964
PS(18:0_22:6)	PS(40:6)	diacyl	835.536	8.66334	C46 H78 N1 O10 P1	M-H	B	3.68378e+06	1.42619e+06	1.29095e+06	320400	792729	950404	186504	101964
PS(18:0_22:6)	PS(40:6)	diacyl	835.536	9.24273	C46 H78 N1 O10 P1	M-H	B	3.57128e+06	539414	1.71802e+06	177775	2.95112e+06	1.72361e+06	366202	562633
PS(18:2_22:5)	PS(40:7)	diacyl	833.521	7.685	C46 H76 N1 O10 P1	M-H	B	182048	96038	183209	74024.6	102733	76251.4	124103	36192.4
PS(23:0_18:1)	PS(41:1)	diacyl	859.63	11.1859	C47 H90 N1 O10 P1	M-H	B	10594.4	5315.58	6505.17	4830.35	1352.51	1702.62	2262.29	3797.89
PS(23:0_18:1)	PS(41:1)	diacyl	859.63	11.2298	C47 H90 N1 O10 P1	M-H	B	13063.5	3942.49	13085.7	7771.94	3730.21	3274.15	3038.61	4257.37
PS(12:1_29:2)	PS(41:3)	diacyl	855.599	10.3931	C47 H86 N1 O10 P1	M-H	B	724511	271481	146469	77473.9	224450	359202	4721.65	3959.04
PS(25:0_16:3)	PS(41:3)	diacyl	855.599	10.6276	C47 H86 N1 O10 P1	M-H	B	539016	127806	94448.6	22141.8	197932	192378	22330.5	7434.4
PS(23:4_18:1)	PS(41:5)	diacyl	851.568	9.71072	C47 H82 N1 O10 P1	M-H	B	760210	155462	1.00728e+06	189385	396371	344738	77223.4	77005.2
PS(18:0_23:6)	PS(41:6)	diacyl	849.552	8.6751	C47 H80 N1 O10 P1	M-H	A	1.27556e+06	411161	1.93576e+06	301389	902693	778181	700655	608810
PS(19:0_22:6)	PS(41:6)	diacyl	849.552	9.28627	C47 H80 N1 O10 P1	M-H	B	113500	18189.7	45025.5	11518.5	61349.7	49071.6	24913.1	19070.6
PS(18:1_23:6)	PS(41:7)	diacyl	847.536	8.72126	C47 H78 N1 O10 P1	M-H	B	46046.7	23643.5	82571.1	24686.9	16568.2	14111.9	16419.7	9136
PS(23:4_18:3)	PS(41:7)	diacyl	847.536	8.08336	C47 H78 N1 O10 P1	M-H	B	13677.1	8166.55	12484.4	5087.97	4261.83	2754.28	1985.68	3337.94
PS(24:0_18:1)	PS(42:1)	diacyl	873.646	11.352	C48 H92 N1 O10 P1	M-H	B	155726	32590.5	323906	70017	50251.2	44557.1	18174.6	8104.79
PS(18:1_24:1)	PS(42:2)	diacyl	871.63	10.8053	C48 H90 N1 O10 P1	M-H	B	36420.9	10494.2	103216	38436.8	24744.3	11836.8	14330.5	4420.06
PS(23:4_19:1)	PS(42:5)	diacyl	865.583	9.47434	C48 H84 N1 O10 P1	M-H	B	941148	235973	264293	53331.3	589441	570270	50299.2	22993.8
PS(18:0_24:6)	PS(42:6)	diacyl	863.568	8.98566	C48 H82 N1 O10 P1	M-H	B	206199	71849.2	215285	70270.4	234116	78090.3	52262.1	23747.8
PS(18:0_24:7)	PS(42:7)	diacyl	861.552	9.23118	C48 H80 N1 O10 P1	M-H	B	97725.8	80685.6	24431.6	12154	27803	15004.5	28690.4	11379.4
PS(16:0_26:8)	PS(42:8)	diacyl	859.536	7.55388	C48 H78 N1 O10 P1	M-H	B	3584.17	3840.24	60086.7	36385.9	30853.2	26524	43699.2	20546.4
PS(18:1_25:7)	PS(43:8)	diacyl	873.552	8.65544	C49 H80 N1 O10 P1	M-H	B	32699.9	19038.1	37961.5	6949.21	17831.6	8530.04	24653.3	7373.79
PS(24:5_19:3)	PS(43:8)	diacyl	873.552	8.87044	C49 H80 N1 O10 P1	M-H	B	25712.9	12721.3	37052.7	6546.85	12012.4	1944.35	19908.1	13801.4
PS(24:0_20:4)	PS(44:4)	diacyl	895.63	10.8493	C50 H90 N1 O10 P1	M-H	B	11781.8	4625.52	4705.09	1447.29	9482.18	3680.27	3618.92	2017.73
PS(24:0_20:4)	PS(44:4)	diacyl	895.63	11.2582	C50 H90 N1 O10 P1	M-H	B	1060.26	874.418	17867.2	6718.48	729.073	931.918	4884.3	2474.96
PS(24:1_20:4)	PS(44:5)	diacyl	893.615	10.0197	C50 H88 N1 O10 P1	M-H	B	488121	161158	23713.7	6961.2	344191	389781	18857.2	9653.09
PS(18:0_26:7)	PS(44:7)	diacyl	889.583	9.72568	C50 H84 N1 O10 P1	M-H	B	1838.34	1592.37	17498.5	5811.74	2927.67	2008.46	17164.3	7416.48
PS(23:4_22:1)	PS(45:5)	diacyl	907.63	10.3075	C51 H90 N1 O10 P1	M-H	B	471881	248772	18684.3	6212.51	183895	362846	11693.9	2979.02
PS(23:4_22:2)	PS(45:6)	diacyl	905.615	9.80234	C51 H88 N1 O10 P1	M-H	B	711359	86356.9	298294	46342.1	291578	339914	23285.8	19207.3
PS(23:4_22:3)	PS(45:7)	diacyl	903.599	9.06969	C51 H86 N1 O10 P1	M-H	B	77985.3	33172	42044.8	9239.73	24409	8521.12	26433.4	24047.5
PS(23:4_22:4)	PS(45:8)	diacyl	901.583	8.86194	C51 H84 N1 O10 P1	M-H	B	207948	74860.8	511252	90780.5	128216	131563	48890	36593.7
PS(23:4_23:1)	PS(46:5)	diacyl	921.646	10.2085	C52 H92 N1 O10 P1	M-H	B	185785	46944.8	110133	27486.3	61107.7	63781.6	9859.62	8161.63
PS(10:0_36:6)	PS(46:6)	diacyl	919.63	9.66364	C52 H90 N1 O10 P1	M-H	B	24920.3	4293.57	122451	12770.4	12939.8	4760.92	10479.2	7808.18
PS(23:4_24:7)	PS(47:11)	diacyl	923.568	8.42188	C53 H82 N1 O10 P1	M-H	A	163467	118134	475303	150670	118505	143776	28738.5	21780.9
PS(23:4_25:4)	PS(48:8)	diacyl	943.63	9.53046	C54 H90 N1 O10 P1	M-H	B	84519.4	16217.8	128963	21795.2	49412	25900.3	65912.2	24616.2
SM(d23:0_11:0)	SM(d34:0)	acyl	704.583	9.64698	C39 H81 N2 O6 P1	M+HCOO	B	159036	60356.9	236851	51200.6	68669.9	65252.2	15944.4	7984.09
SM(d14:2_22:0)	SM(d36:2)	acyl	728.583	9.47672	C41 H81 N2 O6 P1	M+HCOO	B	306418	95336.8	240751	51395.9	190931	30946.4	118245	53469.5
SM(d18:1_24:0)	SM(d42:1)	acyl	814.693	11.5843	C47 H95 N2 O6 P1	M+HCOO	B	4.5127e+06	629825	4.5794e+06	680294	3.43392e+06	570247	2.7259e+06	229881
SQDG(28:0_8:0)	SQDG(36:0)	Sulfoquinovosyldiacylglycerol	850.584	9.71041	C45 H86 O12 S1	M+HCOO	B	107701	14548.2	14976.5	4368.3	84590	10541.6	7068.38	1801.23
SQDG(18:1_18:1)	SQDG(36:2)	Sulfoquinovosyldiacylglycerol	846.553	8.72896	C45 H82 O12 S1	M+HCOO	B	54847.1	22054.7	162609	16174.9	95588.4	26113.4	155506	39361.5
SQDG(12:0_29:2)	SQDG(41:2)	Sulfoquinovosyldiacylglycerol	916.631	11.0758	C50 H92 O12 S1	M-H	B	32456.3	14870.9	35478.4	15918.8	47747.7	16387.5	58900.8	14794.5
SQDG(12:0_29:2)	SQDG(41:2)	Sulfoquinovosyldiacylglycerol	916.631	11.122	C50 H92 O12 S1	M-H	B	35571.8	15183.3	40228.9	13550.4	62526.3	15020.7	54867.7	5650.32
ChE(16:0)	ChE(16:0)	sterolEsters	624.585	15.608	C43 H76 O2	M+NH4	A	44484.1	8478.25	47777	6447.18	41001.9	13735.7	49253.5	10568.4
ChE(16:1)	ChE(16:1)	sterolEsters	622.569	14.9189	C43 H74 O2	M+NH4	A	21710.3	5445.79	13108.3	7214.47	21395.1	11915.2	24149.7	12273.2
ChE(18:0)	ChE(18:0)	sterolEsters	652.616	16.221	C45 H80 O2	M+NH4	A	18350.3	5490.94	24289.2	3707	12589.8	6581.44	19070.4	5956.49
ChE(18:1)	ChE(18:1)	sterolEsters	650.6	15.5252	C45 H78 O2	M+NH4	A	198645	47464.2	206930	31950.7	232547	135587	219623	50007.8
ChE(18:2)	ChE(18:2)	sterolEsters	648.585	14.9237	C45 H76 O2	M+NH4	A	1.60582e+06	458614	1.09715e+06	238727	2.37957e+06	1.48837e+06	1.99304e+06	612727
ChE(18:3)	ChE(18:3)	sterolEsters	646.569	12.1032	C45 H74 O2	M+H	A	14192.7	6635.18	12957.2	3537.91	26202	15128	20189.2	8223.11
ChE(18:3)	ChE(18:3)	sterolEsters	646.569	14.4089	C45 H74 O2	M+NH4	A	14706.2	9407.05	5128.16	4786.32	26720.6	36951.2	14811.7	9172.02
ChE(18:4)	ChE(18:4)	sterolEsters	644.553	12.0828	C45 H72 O2	M+H	A	6033.17	3366.86	6273.55	730.067	11934	8145.11	10196.1	4488.63
ChE(19:2)	ChE(19:2)	sterolEsters	662.6	15.4862	C46 H78 O2	M+NH4	A	19401	7592	15372.8	10680.6	24465.4	4978.68	25401.2	2230.73
ChE(20:1)	ChE(20:1)	sterolEsters	678.631	16.0901	C47 H82 O2	M+NH4	A	9496.37	2685.87	13537.2	5458.8	13629.8	7125.7	19081.8	4916.96
ChE(20:3)	ChE(20:3)	sterolEsters	674.6	14.9937	C47 H78 O2	M+NH4	A	43347.6	19072.6	17444.1	12703.1	70531	47543.4	44616.6	21702
ChE(20:4)	ChE(20:4)	sterolEsters	672.585	14.6259	C47 H76 O2	M+NH4	A	1.28633e+06	481173	682244	191387	1.48651e+06	998218	965449	256691
ChE(20:5)	ChE(20:5)	sterolEsters	670.569	12.0645	C47 H74 O2	M+H	A	14459.6	9084.92	3964.29	3500.27	18570.4	16832.3	7558.14	4729.61
ChE(20:5)	ChE(20:5)	sterolEsters	670.569	14.2174	C47 H74 O2	M+NH4	A	71567.2	32987.7	25900.4	17650.7	85675.1	76263.4	43468.1	19393
ChE(21:3)	ChE(21:3)	sterolEsters	688.616	13.1277	C48 H80 O2	M+NH4	A	21631.4	14751.2	31409.5	16486.4	72924.8	72267.2	23863.9	5111.72
ChE(21:3)	ChE(21:3)	sterolEsters	688.616	13.3134	C48 H80 O2	M+NH4	A	276879	74462.6	164767	53096.3	285760	93473.5	190632	54321.9
ChE(22:1)	ChE(22:1)	sterolEsters	706.663	12.6583	C49 H86 O2	M+H	A	14788.8	11670.8	10540	6033.64	29645.9	17183.3	42321.9	37153.4
ChE(22:4)	ChE(22:4)	sterolEsters	700.616	15.0582	C49 H80 O2	M+NH4	A	7710.54	6465.12	6858.21	493.959	9333.68	11170.9	19308	27098.3
ChE(22:6)	ChE(22:6)	sterolEsters	696.585	14.3362	C49 H76 O2	M+NH4	A	601065	247891	341305	94015	830333	470010	602150	151579
ChE(24:1)	ChE(24:1)	sterolEsters	734.694	17.2476	C51 H90 O2	M+NH4	A	5145.17	2395.02	6318.77	3916.2	3840.3	3765.43	5068.35	3865.02
DG(3:0_13:1)	DG(16:1)	diacyl	342.241	1.83028	C19 H34 O5	M+NH4	B	55822.9	51426.8	60870.1	56714.7	57606.5	39233.7	56194.5	59994.8
DG(4:0_16:1)	DG(20:1)	diacyl	398.303	3.53137	C23 H42 O5	M+NH4	B	178072	356321	109610	100652	97181.1	58241.9	108536	116250
DG(3:0_19:2)	DG(22:2)	diacyl	424.319	3.88003	C25 H44 O5	M+NH4	B	335511	487579	307617	254022	297188	221905	409622	556741
DG(14:0_16:0)	DG(30:0)	diacyl	540.475	10.5382	C33 H64 O5	M+NH4	A	157449	74985.9	199384	30052.8	155197	73238.2	203508	80908
DG(14:0_16:1)	DG(30:1)	diacyl	538.46	10.0538	C33 H62 O5	M+NH4	A	28976.9	29715.1	46538	22966.6	24377.1	22401.7	43310	25182.6
DG(15:0_16:0)	DG(31:0)	diacyl	554.491	10.7991	C34 H66 O5	M+NH4	A	32355.6	16190.8	38395.2	10187.8	35414.5	17561.7	43622.3	15012.6
DG(16:0_16:0)	DG(32:0)	diacyl	568.507	11.0601	C35 H68 O5	M+NH4	A	1.5491e+06	685650	1.76528e+06	371463	1.61547e+06	667185	1.93175e+06	506159
DG(16:0_16:1)	DG(32:1)	diacyl	566.491	10.5448	C35 H66 O5	M+NH4	A	917203	576493	1.37381e+06	376181	969870	565816	1.31205e+06	522404
DG(14:0_18:2)	DG(32:2)	diacyl	564.475	10.0941	C35 H64 O5	M+NH4	A	391846	224485	602773	174362	435647	237739	590871	181884
DG(14:1_18:2)	DG(32:3)	diacyl	562.46	9.68816	C35 H62 O5	M+NH4	A	14838.9	13556.4	80332	28696.3	25762.2	22053.1	68321.3	31274.1
DG(16:0_17:0)	DG(33:0)	diacyl	582.522	11.2879	C36 H70 O5	M+NH4	A	66974.3	34555.4	70155.3	13636.3	47427.5	14091.2	64457.1	14217.6
DG(15:0_18:1)	DG(33:1)	diacyl	580.507	10.7984	C36 H68 O5	M+NH4	A	132127	97844	163676	61298.4	169444	92612.3	195158	58270.1
DG(15:0_18:1)+D7:(s)	DG(33:1)+D7:(s)	Dlabeled FA	587.551	10.7695	C36 H61 D7 O5	M+NH4	A	988572	152986	982510	59597.9	973846	72036.1	1.07463e+06	69993.6
DG(15:0_18:2)	DG(33:2)	diacyl	578.491	10.3699	C36 H66 O5	M+NH4	A	93519	64898.5	136079	33900.3	130904	76809.4	152942	41338.7
DG(16:0_18:0)	DG(34:0)	diacyl	596.538	11.5643	C37 H72 O5	M+NH4	A	1.04976e+06	491710	998991	130452	644756	181511	779846	138858
DG(16:0_18:1)	DG(34:1)	diacyl	594.522	10.8768	C37 H70 O5	M+NH4	A	1.76581e+06	6.0848e+06	2.30769e+06	5.63449e+06	14743.7	19615.4	3.2715e+06	5.12864e+06
DG(16:0_18:1)	DG(34:1)	diacyl	594.522	11.0409	C37 H70 O5	M+NH4	A	1.17805e+07	7.43414e+06	1.39995e+07	4.0397e+06	1.30041e+07	6.33816e+06	1.42252e+07	4.44165e+06
DG(16:0_18:2)	DG(34:2)	diacyl	592.507	10.6228	C37 H68 O5	M+NH4	A	1.261e+07	7.6964e+06	1.7414e+07	4.24699e+06	1.58055e+07	8.20455e+06	1.77649e+07	4.45325e+06
DG(16:0_18:2)	DG(34:2)	diacyl	592.507	10.8915	C37 H68 O5	M+NH4	A	97857.8	69090.3	125203	39621.4	139852	93666.4	150377	66722.7
DG(16:0_18:2)	DG(34:2)	diacyl	592.507	11.0035	C37 H68 O5	M+NH4	A	46841.8	31125.3	62077	16582.2	67980.3	36811.4	95690.4	60280.2
DG(16:0_18:2)	DG(34:2)	diacyl	592.507	11.0394	C37 H68 O5	M+NH4	A	46841.8	31125.3	62077	16582.2	67980.3	36811.4	95690.4	60280.2
DG(16:0_18:2)	DG(34:2)	diacyl	592.507	11.1773	C37 H68 O5	M+NH4	A	50045.7	43742.5	69209.6	14373.5	61288.1	31524.1	92329	64342.6
DG(16:0_18:2)	DG(34:2)	diacyl	592.507	11.229	C37 H68 O5	M+NH4	A	54081.7	39803.5	69209.6	14373.5	64731.6	32886.9	80924.6	23977.7
DG(16:0_18:2)	DG(34:2)	diacyl	592.507	11.4455	C37 H68 O5	M+NH4	A	22015.5	12910	26591	6354.49	39226	20105.4	42391.9	19660.4
DG(16:0_18:2)	DG(34:2)	diacyl	592.507	11.8738	C37 H68 O5	M+NH4	A	9341.52	10418.3	9943.69	9801.47	16191	13068.3	20022	7178.28
DG(16:1_18:1)	DG(34:2)	diacyl	592.507	10.4508	C37 H68 O5	M+NH4	A	98085.8	77216.6	3.12833e+06	7.49477e+06	3.108e+06	5.82079e+06	6.58194e+06	1.01538e+07
DG(16:1_18:2)	DG(34:3)	diacyl	590.491	10.1569	C37 H66 O5	M+NH4	A	1.16502e+06	752217	2.08547e+06	570124	1.46577e+06	878666	2.26652e+06	681210
DG(16:2_18:2)	DG(34:4)	diacyl	588.475	9.73451	C37 H64 O5	M+NH4	A	42155.3	42084	227991	59657.7	64160.6	29689	261440	66068.3
DG(17:0_18:0)	DG(35:0)	diacyl	610.554	11.8108	C38 H74 O5	M+NH4	A	69508.8	35686.5	63081.3	16260.9	36496.3	17596	41693	9225.69
DG(17:0_18:1)	DG(35:1)	diacyl	608.538	11.2855	C38 H72 O5	M+NH4	A	232024	184879	266977	104454	288628	151203	323731	97587.8
DG(17:0_18:2)	DG(35:2)	diacyl	606.522	10.8492	C38 H70 O5	M+NH4	A	314704	242475	438542	138512	457911	246654	555881	172847
DG(17:1_18:2)	DG(35:3)	diacyl	604.507	10.3806	C38 H68 O5	M+NH4	A	125483	87967.9	228461	80359.1	199258	112178	282645	80076.3
DG(18:0_18:0)	DG(36:0)	diacyl	624.569	12.0724	C39 H76 O5	M+NH4	A	878554	374996	909418	261438	389740	141870	407190	79749.6
DG(18:0_18:1)	DG(36:1)	diacyl	622.554	11.5555	C39 H74 O5	M+NH4	A	3.14142e+06	2.52524e+06	2.66219e+06	940105	3.11395e+06	1.65533e+06	2.84681e+06	1.23794e+06
DG(18:0_18:2)	DG(36:2)	diacyl	620.538	11.033	C39 H72 O5	M+NH4	A	1.74895e+07	1.13156e+07	2.33807e+07	8.05416e+06	1.91672e+07	9.82108e+06	2.37087e+07	8.91093e+06
DG(18:0_18:2)	DG(36:2)	diacyl	620.538	11.349	C39 H72 O5	M+NH4	A	81428.7	58671.6	94913.8	41529.5	79733.3	36584.7	97136.3	42489.9
DG(18:0_18:2)	DG(36:2)	diacyl	620.538	11.4469	C39 H72 O5	M+NH4	A	78222.1	48667.3	62859.9	31493.4	112343	76517.6	81140.6	43273.4
DG(18:0_18:2)	DG(36:2)	diacyl	620.538	11.574	C39 H72 O5	M+NH4	A	85879.1	65638.1	67345.9	25542.9	107951	55567.1	87826.4	46560.1
DG(18:0_18:2)	DG(36:2)	diacyl	620.538	11.6521	C39 H72 O5	M+NH4	A	56904.8	44543.3	101925	53933.4	87236.8	63581.9	117776	44151.6
DG(18:0_18:2)	DG(36:2)	diacyl	620.538	12.0055	C39 H72 O5	M+NH4	A	28397.2	20859.6	39594.9	12527.8	36753.6	20463.9	40266.6	18210.2
DG(18:1_18:1)	DG(36:2)	diacyl	620.538	11.7258	C39 H72 O5	M+NH4	A	51985.8	38041.2	65679.8	42406.6	75131.4	67747.9	82508.1	52972.1
DG(18:1_18:2)	DG(36:3)	diacyl	618.522	10.6148	C39 H70 O5	M+NH4	A	2.48218e+07	1.59395e+07	4.09014e+07	1.3047e+07	3.18892e+07	1.7463e+07	4.21116e+07	1.32626e+07
DG(18:1_18:2)	DG(36:3)	diacyl	618.522	10.8842	C39 H70 O5	M+NH4	A	593542	406595	994765	527068	696985	615051	855495	626977
DG(18:1_18:3)	DG(36:4)	diacyl	616.507	10.4834	C39 H68 O5	M+NH4	A	310948	178364	548003	87057	282509	117206	515978	68441.1
DG(18:1_18:3)	DG(36:4)	diacyl	616.507	10.6518	C39 H68 O5	M+NH4	A	80419.7	87051.6	47294.7	10514.8	67106	40505.5	63259	13509
DG(18:2_18:2)	DG(36:4)	diacyl	616.507	10.2086	C39 H68 O5	M+NH4	A	9.82126e+06	6.68252e+06	1.62731e+07	5.21494e+06	1.47744e+07	8.87196e+06	1.96517e+07	5.72179e+06
DG(18:2_18:3)	DG(36:5)	diacyl	614.491	9.79849	C39 H66 O5	M+NH4	A	112726	61306.2	424781	127787	196765	130297	406450	115424
DG(14:0_22:6)	DG(36:6)	diacyl	612.475	9.79439	C39 H64 O5	M+NH4	A	20393.3	22664	34328.4	10951	24059	14590.6	38581.3	16411
DG(19:0_18:1)	DG(37:1)	diacyl	636.569	11.7915	C40 H76 O5	M+NH4	A	64945.7	54894.8	45724.7	18550.3	127262	76776.1	98145.8	56200.9
DG(18:1_19:1)	DG(37:2)	diacyl	634.554	11.2711	C40 H74 O5	M+NH4	A	219685	187271	226875	104684	357224	215899	387517	177132
DG(19:1_18:2)	DG(37:3)	diacyl	632.538	10.8449	C40 H72 O5	M+NH4	A	149043	120979	180781	60466.2	285392	169457	306024	121874
DG(18:2_19:2)	DG(37:4)	diacyl	630.522	10.4445	C40 H70 O5	M+NH4	A	12538.9	10703.9	23423	10333.3	21546.9	9833.89	26276.3	11863.4
DG(18:0_20:0)	DG(38:0)	diacyl	652.601	12.5796	C41 H80 O5	M+NH4	A	24979.3	11131.2	24576	4231.13	17557.8	7603.72	17692.7	3736.73
DG(20:0_18:1)	DG(38:1)	diacyl	650.585	12.0386	C41 H78 O5	M+NH4	A	242315	218079	147572	53993.5	354096	217799	280355	142272
DG(18:1_20:1)	DG(38:2)	diacyl	648.569	11.4952	C41 H76 O5	M+NH4	A	1.44036e+06	1.2356e+06	1.04241e+06	508858	2.40684e+06	1.45481e+06	2.24455e+06	1.18198e+06
DG(20:0_18:2)	DG(38:2)	diacyl	648.569	10.9803	C41 H76 O5	M+NH4	A	16087.6	18451.9	30352	19162.1	11425.6	7828.12	25995.5	18813
DG(20:1_18:2)	DG(38:3)	diacyl	646.554	11.0798	C41 H74 O5	M+NH4	A	1.72253e+06	1.29327e+06	1.61722e+06	498178	3.12975e+06	1.77427e+06	3.20552e+06	1.36395e+06
DG(16:0_22:4)	DG(38:4)	diacyl	644.538	10.8381	C41 H72 O5	M+NH4	A	247476	333901	351429	454270	621174	701909	920855	576315
DG(18:2_20:2)	DG(38:4)	diacyl	644.538	10.6869	C41 H72 O5	M+NH4	A	823129	658481	753118	236504	1.05692e+06	605649	1.02688e+06	446388
DG(18:2_20:2)	DG(38:4)	diacyl	644.538	10.9969	C41 H72 O5	M+NH4	A	1.97764e+06	818638	1.36366e+06	236919	1.81877e+06	604150	1.2903e+06	326036
DG(16:0_22:5)	DG(38:5)	diacyl	642.522	10.4791	C41 H70 O5	M+NH4	A	1.15223e+06	1.04246e+06	1.17522e+06	387203	1.47463e+06	822634	1.38418e+06	641935
DG(16:0_22:6)	DG(38:6)	diacyl	640.507	10.3098	C41 H68 O5	M+NH4	A	3.28357e+06	3.22736e+06	2.17621e+06	636104	3.31031e+06	1.73125e+06	2.70676e+06	1.13056e+06
DG(18:2_20:4)	DG(38:6)	diacyl	640.507	10.051	C41 H68 O5	M+NH4	A	175391	121482	194425	43651.5	212277	128362	254558	96634.8
DG(16:1_22:6)	DG(38:7)	diacyl	638.491	9.79258	C41 H66 O5	M+NH4	A	23609.1	23393.1	93328	23248.4	37295.2	29706.9	99872.2	33018.2
DG(18:1_21:1)	DG(39:2)	diacyl	662.585	11.7287	C42 H78 O5	M+NH4	A	33063	34571.9	14583.4	14976	75160	55218.6	50849.4	33684.5
DG(21:1_18:2)	DG(39:3)	diacyl	660.569	11.3055	C42 H76 O5	M+NH4	A	17171.7	19687.6	9678.33	7020.88	36452.5	29377.5	31476.3	17830.9
DG(19:0_20:4)	DG(39:4)	diacyl	658.554	11.2563	C42 H74 O5	M+NH4	A	11521.9	9213.91	6660.99	4265.43	26607.3	14664.8	12262.8	4606.11
DG(17:0_22:5)	DG(39:5)	diacyl	656.538	10.7399	C42 H72 O5	M+NH4	A	17380.8	18295.2	8501.91	6030.35	20724.7	13323.2	13551.8	7763.48
DG(17:0_22:6)	DG(39:6)	diacyl	654.522	10.5695	C42 H70 O5	M+NH4	A	30692.1	31707.3	20913.5	10278.9	42472	32006.6	25014.9	15007.8
DG(22:0_18:1)	DG(40:1)	diacyl	678.616	11.0473	C43 H82 O5	M+NH4	B	50468.4	35508.6	63436.8	20339.4	59420	26108.5	76508.8	21320.8
DG(22:0_18:1)	DG(40:1)	diacyl	678.616	12.5096	C43 H82 O5	M+NH4	A	53779.4	44006.4	33228.9	8750.33	96170.6	57235.1	63579.1	25109.5
DG(18:1_22:1)	DG(40:2)	diacyl	676.601	11.9604	C43 H80 O5	M+NH4	A	156025	138035	100932	51021.8	356044	247149	253256	113319
DG(22:0_18:2)	DG(40:2)	diacyl	676.601	10.6224	C43 H80 O5	M+NH4	B	32738.1	26447.2	54265.8	15157.8	49085.6	30668.3	65265.5	19935.4
DG(22:1_18:2)	DG(40:3)	diacyl	674.585	11.5459	C43 H78 O5	M+NH4	A	157912	145979	98076.7	39026.3	359264	272378	264341	133828
DG(18:0_22:4)	DG(40:4)	diacyl	672.569	11.3302	C43 H76 O5	M+NH4	A	71160.7	64984.3	35369.7	8275.71	66024.1	39085.2	39486.1	13892.3
DG(18:2_22:2)	DG(40:4)	diacyl	672.569	11.1726	C43 H76 O5	M+NH4	A	62219.9	65754.9	38844.5	18086.6	117566	81475.8	90497.6	41599.1
DG(18:0_22:5)	DG(40:5)	diacyl	670.554	10.8359	C43 H74 O5	M+NH4	A	141029	147952	168862	53324.8	186459	139108	231280	137656
DG(18:0_22:5)	DG(40:5)	diacyl	670.554	10.9764	C43 H74 O5	M+NH4	A	333389	376441	150856	52415.4	345666	150335	229918	122989
DG(18:0_22:6)	DG(40:6)	diacyl	668.538	10.8168	C43 H72 O5	M+NH4	A	1.81755e+06	1.56806e+06	473898	137274	1.82169e+06	943610	631460	800626
DG(18:0_22:6)	DG(40:6)	diacyl	668.538	10.9976	C43 H72 O5	M+NH4	A	1.87945e+06	1.65646e+06	437556	148684	1.83571e+06	954595	521504	366516
DG(18:1_22:5)	DG(40:6)	diacyl	668.538	10.4638	C43 H72 O5	M+NH4	A	736337	646940	719612	295882	919628	587615	602932	364704
DG(18:1_22:6)	DG(40:7)	diacyl	666.522	10.2984	C43 H70 O5	M+NH4	A	2.13308e+06	2.00668e+06	1.99189e+06	818213	2.46311e+06	1.47729e+06	2.42807e+06	1.17588e+06
DG(18:2_22:5)	DG(40:7)	diacyl	666.522	10.0537	C43 H70 O5	M+NH4	A	218712	153019	213722	84254.4	312362	196079	309404	160272
DG(18:2_22:6)	DG(40:8)	diacyl	664.507	9.85419	C43 H68 O5	M+NH4	A	245911	166830	367605	108850	385949	235171	491015	142818
DG(23:0_18:1)	DG(41:1)	diacyl	692.632	12.675	C44 H84 O5	M+NH4	A	13000.2	12284.8	4515.36	2569.99	19839.4	13792.3	9061.32	4930.39
DG(12:0_29:2)	DG(41:2)	diacyl	690.616	12.6929	C44 H82 O5	M+NH4	A	142.22	366.259	143.017	346.835	16614.4	18328.4	10056.5	5901.94
DG(18:1_23:1)	DG(41:2)	diacyl	690.616	12.1484	C44 H82 O5	M+NH4	A	6557.02	6652.43	2764.74	2200.66	12436.6	12088.9	6428.33	5120.04
DG(23:1_18:2)	DG(41:3)	diacyl	688.601	11.7935	C44 H80 O5	M+NH4	A	9650.49	11829.3	2979.02	3593.42	16270.6	13526.6	10146	8423.86
DG(19:0_22:6)	DG(41:6)	diacyl	682.554	10.7647	C44 H74 O5	M+NH4	A	21762.5	26061.4	2127.17	1912.59	42040.1	36315.7	6880.67	9412.32
DG(19:1_22:6)	DG(41:7)	diacyl	680.538	10.5401	C44 H72 O5	M+NH4	A	7403.79	10331.9	5671.67	0	12969.1	19296.1	10460	8390.62
DG(24:0_18:1)	DG(42:1)	diacyl	706.648	12.9856	C45 H86 O5	M+NH4	A	28747.6	26420	17835.5	5231.86	48725.7	33803.6	30012.9	12554.4
DG(20:1_22:1)	DG(42:2)	diacyl	704.632	12.4227	C45 H84 O5	M+NH4	A	53077.5	43256.9	35112	7803.05	102289	67570.4	65784.8	32798.1
DG(24:0_18:2)	DG(42:2)	diacyl	704.632	12.6029	C45 H84 O5	M+NH4	A	22259.3	18073.6	17803.2	4509.73	39851.8	29560.5	23314.6	8334.38
DG(24:1_18:2)	DG(42:3)	diacyl	702.616	12.0317	C45 H82 O5	M+NH4	A	44091	35978.8	39699	14466.7	72965.5	52471	58036	24682.7
DG(18:2_24:2)	DG(42:4)	diacyl	700.601	11.5856	C45 H80 O5	M+NH4	A	11413.5	10476.8	3215.13	2247.94	20516.8	20713.6	15161.8	9831.96
DG(18:1_24:5)	DG(42:6)	diacyl	696.569	10.9077	C45 H76 O5	M+NH4	A	89838.4	105847	46315.4	15408.7	133499	80771.6	114309	82104.1
DG(20:0_22:6)	DG(42:6)	diacyl	696.569	11.3428	C45 H76 O5	M+NH4	A	92165.7	70803.8	43272.4	9166.94	128364	86209.5	118045	53311.5
DG(18:2_24:5)	DG(42:7)	diacyl	694.554	10.4524	C45 H74 O5	M+NH4	A	25243.5	24353.3	19724.1	5287.08	38333.5	30726.4	48440.4	30539.5
DG(20:1_22:6)	DG(42:7)	diacyl	694.554	10.7677	C45 H74 O5	M+NH4	A	119133	124847	63888.7	38603.9	232153	203203	156271	86355.4
DG(18:2_24:6)	DG(42:8)	diacyl	692.538	10.2017	C45 H72 O5	M+NH4	A	59920.2	78018.6	32063.8	14126.2	79247.7	71192.6	58315.6	37781
DG(20:2_22:6)	DG(42:8)	diacyl	692.538	10.2997	C45 H72 O5	M+NH4	A	56160.2	65988.6	33642.6	20163	78965.4	60651.2	57603	50749
DG(24:0_20:1)	DG(44:1)	diacyl	734.679	13.4276	C47 H90 O5	M+NH4	A	8770.92	9853.03	1358.71	1921.5	13114.5	11561.1	3240.42	3575.35
DG(20:1_24:1)	DG(44:2)	diacyl	732.663	12.8733	C47 H88 O5	M+NH4	A	10687.7	12945.4	1207.61	876.116	26827.2	23191.5	9973.49	5911.12
DG(22:1_22:6)	DG(44:7)	diacyl	722.585	11.245	C47 H78 O5	M+NH4	A	23551.3	31476.4	7213.1	6421.77	47967.9	45040	18442.2	13898.3
DG(24:1_22:6)	DG(46:7)	diacyl	750.616	11.7161	C49 H82 O5	M+NH4	A	7553.67	6988.55	0.0135	0	9121.52	11348.1	2678.53	2418.33
DG(16:0_32:0)	DG(48:0)	diacyl	792.757	15.4292	C51 H100 O5	M+NH4	A	420698	134953	585955	154828	617042	208828	637125	169177
DG(16:0_32:1)	DG(48:1)	diacyl	790.741	14.8527	C51 H98 O5	M+NH4	A	173936	52470.1	266265	73245.4	256826	63406.8	285378	59111.1
DG(16:0_34:0)	DG(50:0)	diacyl	820.788	15.9477	C53 H104 O5	M+NH4	A	789257	362560	804176	266600	837695	280673	760299	200246
DG(16:0_34:1)	DG(50:1)	diacyl	818.773	15.3578	C53 H102 O5	M+NH4	A	1.3202e+06	316350	2.11019e+06	437601	1.82437e+06	453301	2.24888e+06	685746
DG(16:0_34:1)	DG(50:1)	diacyl	818.773	15.7596	C53 H102 O5	M+NH4	B	109918	25096.9	281240	73823.5	110499	38984	231071	93936.5
DG(16:0_34:2)	DG(50:2)	diacyl	816.757	14.8887	C53 H100 O5	M+NH4	A	844042	290612	1.14222e+06	243246	1.48196e+06	428602	1.49399e+06	313555
DG(18:1_32:1)	DG(50:2)	diacyl	816.757	15.2054	C53 H100 O5	M+NH4	B	310000	58347.4	835851	205140	366952	142894	748876	256381
MG(10:3)	MG(10:3)	monoacyl	240.136	1.60595	C13 H20 O4	M+NH4	B	465493	35974.1	436482	18245.5	453449	41994.5	440690	37537.6
MG(15:2)	MG(15:2)	monoacyl	312.23	3.02024	C18 H32 O4	M+NH4	B	21562.9	5441.44	22935.7	5898.47	20977.7	6650.47	24253.3	7839.8
MG(15:2)	MG(15:2)	monoacyl	312.23	3.12201	C18 H32 O4	M+NH4	B	28914.9	6361.02	26767.7	7585.76	29133.5	4934.91	23627.2	5199.47
MG(15:2)	MG(15:2)	monoacyl	312.23	3.19098	C18 H32 O4	M+NH4	B	27331.2	6678.51	29212.4	8747	30168.2	5837.82	29211.3	5517.29
MG(15:2)	MG(15:2)	monoacyl	312.23	3.26388	C18 H32 O4	M+NH4	B	32701.8	7227.1	34241.5	11171.7	30180.4	7450.63	35884	5878
MG(16:0)	MG(16:0)	monoacyl	330.277	6.83144	C19 H38 O4	M+NH4	B	19313.3	17058.3	18857.7	8301.12	7648.43	7264.87	6086.87	2231.28
MG(18:0)	MG(18:0)	monoacyl	358.308	7.6939	C21 H42 O4	M+NH4	B	115754	114336	94111.8	31169.9	29038.5	21071.3	26913	7052.32
MG(20:2)	MG(20:2)	monoacyl	382.308	4.82399	C23 H42 O4	M+NH4	A	384291	329636	439346	306687	384416	216702	480534	364400
SM(d14:0_22:1)	SM(d36:1)	acyl	730.599	10.8481	C41 H83 N2 O6 P1	M+H	B	171025	49554.7	118571	60587.9	146478	42472	95341.5	19749.2
SM(d14:0_22:1)	SM(d36:1)	acyl	730.599	10.9086	C41 H83 N2 O6 P1	M+H	B	151201	44149.3	94891.9	41556.6	111357	29963.2	79568.6	24871.5
TG(8:0_8:0_8:0)	TG(24:0)	triacyl	470.361	8.42092	C27 H50 O6	M+NH4	A	81383.6	145851	49378.3	18761.8	53917.7	30178.1	95800.5	13633.6
TG(8:0_8:0_10:0)	TG(26:0)	triacyl	498.392	9.01956	C29 H54 O6	M+NH4	A	120753	212177	63600	33108.9	79462.7	42744.6	110976	43641.9
TG(3:0_6:0_18:1)	TG(27:1)	triacyl	510.392	7.45631	C30 H54 O6	M+NH4	A	21877.5	13660.7	47175.1	11110.9	32550.3	17268.7	49827.6	19595.3
TG(3:0_6:0_18:2)	TG(27:2)	triacyl	508.376	6.90762	C30 H52 O6	M+NH4	B	13943.9	10719.8	28167.9	10014	24038.7	14590.5	36175	15452.3
TG(8:0_10:0_10:0)	TG(28:0)	triacyl	526.423	9.59752	C31 H58 O6	M+NH4	A	53560.2	143170	27100.9	16134.7	16040.8	12062.7	48352.7	18449.7
TG(4:0_14:0_16:0)	TG(34:0)	triacyl	610.517	11.3554	C37 H70 O6	M+NH4	A	151515	205176	217046	226073	44251.7	59589.7	110089	127629
TG(2:0_16:0_16:1)	TG(34:1)	triacyl	608.502	10.8494	C37 H68 O6	M+NH4	A	65136.3	100134	97824	113431	13418.8	16133.4	56743.9	64677.9
TG(2:0_14:0_18:2)	TG(34:2)	triacyl	606.486	10.3967	C37 H66 O6	M+NH4	A	12415.8	16728.9	31476.6	35178.5	2799.54	3781.7	16541.7	16402.5
TG(3:0_13:1_18:1)	TG(34:2)	triacyl	606.486	8.77743	C37 H66 O6	M+NH4	B	25831.2	17931.4	37897.3	23116.5	30275.6	14247.4	36341	28334.8
TG(6:0_14:0_16:0)	TG(36:0)	triacyl	638.549	11.8609	C39 H74 O6	M+NH4	A	603054	900717	769824	865858	118602	197602	351515	450028
TG(18:0_18:1)	TG(36:1)	triacyl	636.533	9.75888	C39 H72 O6	M+NH4	B	8448.95	9919.1	66430.4	26821.3	9258.16	10680.1	60694.9	30310.9
TG(4:0_16:0_16:1)	TG(36:1)	triacyl	636.533	11.3577	C39 H72 O6	M+NH4	A	624464	1.05184e+06	802487	916535	112018	149603	410407	501242
TG(2:0_16:0_18:2)	TG(36:2)	triacyl	634.517	10.9232	C39 H70 O6	M+NH4	A	262821	334166	561230	612366	108704	100889	303580	279791
TG(18:1_18:2)	TG(36:3)	triacyl	632.502	8.94184	C39 H68 O6	M+NH4	B	178606	98099.7	281129	88136.5	243915	97825	323686	182702
TG(2:0_16:1_18:2)	TG(36:3)	triacyl	632.502	10.451	C39 H68 O6	M+NH4	A	16407.2	20661.7	65691.7	67043.5	8077.03	4662.66	37136.3	27074.1
TG(8:0_18:1_10:2)	TG(36:3)	triacyl	632.502	9.01455	C39 H68 O6	M+NH4	A	178606	98099.7	281129	88136.5	243915	97825	323686	182702
TG(5:0_16:0_16:0)	TG(37:0)	triacyl	652.564	12.0887	C40 H76 O6	M+NH4	A	41987.1	62096.8	46923.4	52976.2	10779	17421	24344.4	26998.7
TG(3:0_16:0_18:1)	TG(37:1)	triacyl	650.549	11.6116	C40 H74 O6	M+NH4	A	42388.7	27603.1	63476.5	48646.3	29228.1	20818.6	75271.4	31155.9
TG(5:0_14:0_18:1)	TG(37:1)	triacyl	650.549	11.9643	C40 H74 O6	M+NH4	A	96519.9	102503	93018.7	79594.9	56671.6	4954.71	60269.4	6404.75
TG(3:0_16:0_18:2)	TG(37:2)	triacyl	648.533	11.1934	C40 H72 O6	M+NH4	A	76690.7	51728.5	140709	76985.4	57980.6	29698.8	117741	37797.5
TG(6:0_16:0_16:0)	TG(38:0)	triacyl	666.58	12.327	C41 H78 O6	M+NH4	A	420783	675084	483967	541802	57122.9	90463.8	219576	300009
TG(6:0_16:0_16:0)	TG(38:0)	triacyl	666.58	12.3641	C41 H78 O6	M+NH4	A	420332	673986	483962	541806	56578.7	90639.3	153942	169036
TG(6:0_14:0_18:1)	TG(38:1)	triacyl	664.564	11.6902	C41 H76 O6	M+NH4	A	1.33579e+06	3.04812e+06	2.50374e+06	3.93671e+06	8938.35	6949.87	1.18712e+06	1.69625e+06
TG(6:0_16:0_16:1)	TG(38:1)	triacyl	664.564	11.8446	C41 H76 O6	M+NH4	A	2.54032e+06	4.04348e+06	3.12591e+06	3.5205e+06	331722	648588	1.21181e+06	1.55946e+06
TG(4:0_16:0_18:2)	TG(38:2)	triacyl	662.549	11.404	C41 H74 O6	M+NH4	A	2.07882e+06	3.07255e+06	3.49308e+06	4.1495e+06	551829	907815	1.61725e+06	2.12952e+06
TG(4:0_16:1_18:1)	TG(38:2)	triacyl	662.549	11.2544	C41 H74 O6	M+NH4	A	1.39617e+06	2.7737e+06	3.20663e+06	4.43698e+06	417214	1e+06	1.37559e+06	2.4101e+06
TG(4:0_16:1_18:2)	TG(38:3)	triacyl	660.533	10.936	C41 H72 O6	M+NH4	A	328454	384233	702282	712299	208772	97978.4	457525	308635
TG(4:0_16:1_18:3)	TG(38:4)	triacyl	658.517	10.5248	C41 H70 O6	M+NH4	A	42688.1	28505.9	131035	93805	69875	20446.2	126111	40176.8
TG(5:0_16:0_18:1)	TG(39:1)	triacyl	678.58	12.0496	C42 H78 O6	M+NH4	A	37997.4	23882.1	23554.5	27539.1	18904.7	10735.3	26299.8	26583.3
TG(5:0_16:0_18:1)	TG(39:1)	triacyl	678.58	12.498	C42 H78 O6	M+NH4	A	169545	273753	196716	211493	58226.6	41242.5	106583	97425.9
TG(5:0_16:0_18:2)	TG(39:2)	triacyl	676.564	11.6065	C42 H76 O6	M+NH4	A	212340	255539	314887	266102	124607	115145	232553	149328
TG(3:0_18:1_18:2)	TG(39:3)	triacyl	674.549	11.1775	C42 H74 O6	M+NH4	A	89566.7	59155.1	172292	83925.4	115994	69958	205078	94001.9
TG(3:0_18:2_18:2)	TG(39:4)	triacyl	672.533	10.7481	C42 H72 O6	M+NH4	A	22889	24358.1	53401.9	31130.4	38574	27235.8	78171.9	38698.3
TG(10:0_14:0_16:0)	TG(40:0)	triacyl	694.611	12.7181	C43 H82 O6	M+NH4	A	315771	377446	356503	288066	98428.4	100384	193090	175290
TG(6:0_16:0_18:1)	TG(40:1)	triacyl	692.595	12.2561	C43 H80 O6	M+NH4	A	1.34189e+06	2.10747e+06	1.77241e+06	2.13282e+06	121846	204308	678281	921316
TG(6:0_16:0_18:1)	TG(40:1)	triacyl	692.595	12.3229	C43 H80 O6	M+NH4	A	1.39008e+06	2.19074e+06	1.76814e+06	2.14691e+06	185660	352036	660732	935192
TG(4:0_18:0_18:2)	TG(40:2)	triacyl	690.58	11.8157	C43 H78 O6	M+NH4	A	2.41437e+06	3.57478e+06	3.44366e+06	3.76441e+06	529066	947882	1.45454e+06	1.79326e+06
TG(4:0_18:1_18:2)	TG(40:3)	triacyl	688.564	11.3873	C43 H76 O6	M+NH4	A	976087	1.31931e+06	1.97029e+06	2.3093e+06	335210	469816	923661	1.0499e+06
TG(4:0_18:2_18:2)	TG(40:4)	triacyl	686.549	10.9582	C43 H74 O6	M+NH4	A	301715	376395	727767	908186	148304	215619	388693	454310
TG(4:0_18:2_18:3)	TG(40:5)	triacyl	684.533	10.5798	C43 H72 O6	M+NH4	A	34689.3	49009.2	79903.9	113453	18766.2	23484.1	36674	60279.2
TG(9:0_16:0_16:0)	TG(41:0)	triacyl	708.627	12.8823	C44 H84 O6	M+NH4	A	25752	21263.8	35475.9	25961.2	16386.9	15784.6	23041.1	8568.07
TG(7:0_16:0_18:1)	TG(41:1)	triacyl	706.611	12.3936	C44 H82 O6	M+NH4	A	45140.4	64659.6	36166.4	32520.4	10418.8	8548.9	33774	35438.9
TG(7:0_16:0_18:1)	TG(41:1)	triacyl	706.611	12.4924	C44 H82 O6	M+NH4	A	78890.7	111542	97330.9	96265.7	23422.2	26686.8	52209.8	45176.8
TG(7:0_16:1_18:1)	TG(41:2)	triacyl	704.595	12.0463	C44 H80 O6	M+NH4	A	122479	156921	173552	162023	62364.5	59625.1	115387	102532
TG(5:0_18:1_18:2)	TG(41:3)	triacyl	702.58	11.5739	C44 H78 O6	M+NH4	A	88202	92287.1	135302	138008	71530.1	64166.9	119715	83042.3
TG(5:0_18:2_18:2)	TG(41:4)	triacyl	700.564	11.154	C44 H76 O6	M+NH4	A	14538.8	20750.7	38054	51981.2	13925.2	13348.4	30190.3	33990.3
TG(12:0_14:0_16:0)	TG(42:0)	triacyl	722.642	13.1426	C45 H86 O6	M+NH4	A	386903	318130	403014	222131	171911	144832	267861	187577
TG(6:0_18:0_18:1)	TG(42:1)	triacyl	720.627	12.6952	C45 H84 O6	M+NH4	A	1.15414e+06	1.50789e+06	1.31088e+06	1.08809e+06	264148	291755	704552	706242
TG(6:0_18:0_18:2)	TG(42:2)	triacyl	718.611	12.233	C45 H82 O6	M+NH4	A	906541	1.21969e+06	1.27547e+06	1.33008e+06	212541	215491	615170	603553
TG(6:0_18:1_18:1)	TG(42:2)	triacyl	718.611	12.2554	C45 H82 O6	M+NH4	A	906541	1.21969e+06	1.27547e+06	1.33008e+06	212541	215491	615170	603553
TG(6:0_18:1_18:2)	TG(42:3)	triacyl	716.595	11.7817	C45 H80 O6	M+NH4	A	577292	754391	871246	913951	215335	286412	533664	504720
TG(12:0_15:2_15:2)	TG(42:4)	triacyl	714.58	11.3726	C45 H78 O6	M+NH4	A	150411	219364	277188	317532	154143	166638	255037	263178
TG(4:0_18:1_20:3)	TG(42:4)	triacyl	714.58	11.5071	C45 H78 O6	M+NH4	B	29736.9	20798.6	162055	307136	66303.5	95639.2	50924.7	26934.1
TG(6:0_18:2_18:3)	TG(42:5)	triacyl	712.564	11.0884	C45 H76 O6	M+NH4	A	19545.2	35609.7	23518.9	30792.4	25852.9	42427.9	15745.3	10463.4
TG(6:0_18:2_18:3)	TG(42:5)	triacyl	712.564	11.2507	C45 H76 O6	M+NH4	A	48609.6	59970.3	50455.7	43072	45003.1	30403.5	52551.2	18633.5
TG(4:0_16:0_22:6)	TG(42:6)	triacyl	710.549	11.0588	C45 H74 O6	M+NH4	A	48907.2	64375.4	68487.8	76109.2	13077.2	12244.7	34682.9	23633.9
TG(13:0_14:0_16:0)	TG(43:0)	triacyl	736.658	13.387	C46 H88 O6	M+NH4	A	58075.6	38226.2	59335.6	32602.6	32123	27945.9	62797.2	43723.8
TG(9:0_16:0_18:1)	TG(43:1)	triacyl	734.642	12.8911	C46 H86 O6	M+NH4	A	98445.6	85188.1	136229	97940.1	48452.6	39223.6	85604.1	54864.2
TG(9:0_16:0_18:2)	TG(43:2)	triacyl	732.627	12.4573	C46 H84 O6	M+NH4	A	79160.6	79415	128616	113216	58965	50574.1	90644.9	71365.6
TG(7:0_18:1_18:2)	TG(43:3)	triacyl	730.611	12.0241	C46 H82 O6	M+NH4	A	29159.6	24254.5	49166.3	39253.6	40511.8	24989.3	54392.4	39860
TG(14:0_14:0_16:0)	TG(44:0)	triacyl	750.674	13.611	C47 H90 O6	M+NH4	A	786277	593662	794405	425806	386182	412214	543224	433719
TG(10:0_16:0_18:1)	TG(44:1)	triacyl	748.658	11.8498	C47 H88 O6	M+NH4	B	23932.6	41741.6	37443.9	41526.2	1063	3006.6	26348.2	42853.5
TG(12:0_16:0_16:1)	TG(44:1)	triacyl	748.658	13.1066	C47 H88 O6	M+NH4	A	2.14287e+06	2.11704e+06	2.33966e+06	1.51915e+06	719378	714778	1.45095e+06	1.23457e+06
TG(10:0_16:0_18:2)	TG(44:2)	triacyl	746.642	12.6929	C47 H86 O6	M+NH4	A	1.84542e+06	1.71802e+06	2.65536e+06	1.79929e+06	825542	590276	1.6536e+06	1.23634e+06
TG(10:0_16:1_18:2)	TG(44:3)	triacyl	744.627	12.1953	C47 H84 O6	M+NH4	A	349346	380255	608506	564504	144095	39731.8	431872	354586
TG(10:0_16:1_18:2)	TG(44:3)	triacyl	744.627	12.2589	C47 H84 O6	M+NH4	A	460685	337408	754549	519912	283601	158447	579597	322332
TG(8:0_18:1_18:2)	TG(44:3)	triacyl	744.627	12.3806	C47 H84 O6	M+NH4	A	188020	95448.5	403564	319142	128588	34643.7	204931	69347.4
TG(6:0_16:0_22:6)	TG(44:6)	triacyl	738.58	11.4626	C47 H78 O6	M+NH4	A	24611.6	43486.6	17204.3	18897.2	6485.21	7637.76	9706.75	9154.8
TG(14:0_15:0_16:0)	TG(45:0)	triacyl	764.689	13.7242	C48 H92 O6	M+NH4	A	32412.3	54599.4	10340.1	13437.7	14566.5	18206.9	14640.3	21038.4
TG(14:0_15:0_16:0)	TG(45:0)	triacyl	764.689	13.8537	C48 H92 O6	M+NH4	A	240140	118684	287890	115187	193679	134467	227411	131419
TG(14:0_15:0_16:1)	TG(45:1)	triacyl	762.674	13.3589	C48 H90 O6	M+NH4	A	258087	187656	300943	162606	126558	92625	222987	131889
TG(11:0_16:0_18:2)	TG(45:2)	triacyl	760.658	12.9107	C48 H88 O6	M+NH4	A	193966	129876	306816	203110	134777	90980.7	218310	132983
TG(9:0_18:1_18:2)	TG(45:3)	triacyl	758.642	12.4557	C48 H86 O6	M+NH4	A	75322.6	48015.8	129325	95723.2	63019.4	34025.9	92967.5	54514.9
TG(14:0_16:0_16:0)	TG(46:0)	triacyl	778.705	14.1235	C49 H94 O6	M+NH4	A	3.63192e+06	2.5709e+06	3.83531e+06	1.94593e+06	2.09386e+06	2.05739e+06	2.77585e+06	2.15045e+06
TG(14:0_16:0_16:0)	TG(46:0)	triacyl	778.705	14.7233	C49 H94 O6	M+NH4	A	37946	37312.8	50301.4	36814.7	22309.4	30017.9	36542.8	36498.5
TG(14:0_16:0_16:0)	TG(46:0)	triacyl	778.705	14.7903	C49 H94 O6	M+NH4	A	40004.2	36752.5	50756.4	36840	23547.3	29624.1	37475.9	35708.3
TG(14:0_16:0_16:0)	TG(46:0)	triacyl	778.705	15.1418	C49 H94 O6	M+NH4	A	17454.8	14839.2	31329.2	23549.8	12477.4	10676.5	18698.1	14150.8
TG(14:0_16:0_16:0)	TG(46:0)	triacyl	778.705	15.9873	C49 H94 O6	M+NH4	A	10789	9947.66	15143	6212.29	7601.87	2233.67	12988	7482.95
TG(14:0_16:0_16:0)	TG(46:0)	triacyl	778.705	17.1908	C49 H94 O6	M+NH4	A	12363	7257.03	11513.6	6165.66	8915.29	5221.04	9588.78	3613.16
TG(14:0_16:0_16:1)	TG(46:1)	triacyl	776.689	13.5644	C49 H92 O6	M+NH4	A	5.48344e+06	5.03652e+06	5.75219e+06	3.54877e+06	2.15507e+06	2.17839e+06	3.98538e+06	3.41174e+06
TG(12:0_16:0_18:2)	TG(46:2)	triacyl	774.674	13.1412	C49 H90 O6	M+NH4	A	7.17526e+06	6.05409e+06	9.07491e+06	5.65255e+06	3.23583e+06	2.82318e+06	6.05247e+06	4.8521e+06
TG(12:0_16:0_18:2)	TG(46:2)	triacyl	774.674	13.4054	C49 H90 O6	M+NH4	A	941825	2.97609e+06	247359	146559	50151	61934.4	82250.1	125677
TG(10:0_18:1_18:2)	TG(46:3)	triacyl	772.658	12.6926	C49 H88 O6	M+NH4	A	2.46713e+06	1.60865e+06	4.16567e+06	2.4275e+06	1.50959e+06	797623	2.81435e+06	1.72989e+06
TG(10:1_18:1_18:2)	TG(46:4)	triacyl	770.642	12.5947	C49 H86 O6	M+NH4	A	103937	75496.7	234232	187249	122856	50527.4	238453	162402
TG(15:0_16:0_16:0)	TG(47:0)	triacyl	792.721	14.3402	C50 H96 O6	M+NH4	A	1.05622e+06	489793	1.32913e+06	482065	893022	527126	1.1423e+06	573431
TG(15:0_16:0_16:1)	TG(47:1)	triacyl	790.705	13.8336	C50 H94 O6	M+NH4	A	1.12892e+06	779608	1.5397e+06	887900	689468	499684	1.07926e+06	662906
TG(14:0_15:0_18:2)	TG(47:2)	triacyl	788.689	13.3903	C50 H92 O6	M+NH4	A	918469	570392	1.34167e+06	779772	625373	490927	962474	614887
TG(13:0_16:1_18:2)	TG(47:3)	triacyl	786.674	12.9239	C50 H90 O6	M+NH4	A	271979	150170	476905	287928	237273	161785	364445	220478
TG(13:0_16:1_18:2)	TG(47:3)	triacyl	786.674	13.0012	C50 H90 O6	M+NH4	A	144475	97050.7	201125	130523	90641.3	57593	96920	63674.9
TG(14:0_16:0_18:0)	TG(48:0)	triacyl	806.736	14.6179	C51 H98 O6	M+NH4	A	2.29855e+07	1.12874e+07	2.73341e+07	7.94909e+06	1.73084e+07	9.96196e+06	2.18139e+07	1.12921e+07
TG(14:0_16:0_18:1)	TG(48:1)	triacyl	804.721	14.0692	C51 H96 O6	M+NH4	A	2.18911e+07	1.57302e+07	2.34048e+07	1.12234e+07	1.15555e+07	8.28701e+06	1.8244e+07	1.29442e+07
TG(14:0_16:0_18:1)	TG(48:1)	triacyl	804.721	14.5943	C51 H96 O6	M+NH4	A	91833.6	47132.5	87269	49168.2	67326.9	34921.1	89671.7	44471.2
TG(14:0_16:0_18:1)	TG(48:1)	triacyl	804.721	14.7299	C51 H96 O6	M+NH4	A	328230	271193	425516	247954	159307	116176	322315	244249
TG(14:0_16:0_18:1)	TG(48:1)	triacyl	804.721	14.7752	C51 H96 O6	M+NH4	A	328230	271193	425516	247954	159307	116176	322315	244249
TG(14:0_16:0_18:1)	TG(48:1)	triacyl	804.721	15.1425	C51 H96 O6	M+NH4	A	151610	133767	228648	121693	101209	58572	137141	96781
TG(16:0_16:0_16:1)	TG(48:1)	triacyl	804.721	14.456	C51 H96 O6	M+NH4	B	65354.9	64418.5	3.02689e+06	7.0509e+06	43453.3	27100.1	5.71749e+06	1.38949e+07
TG(16:0_16:0_16:1)	TG(48:1)	triacyl	804.721	25.1189	C51 H96 O6	M+NH4	A	23390.6	9620.02	31257.7	11643.1	21279.2	4554.56	23674.4	8604.45
TG(16:0_16:0_16:1)	TG(48:1)	triacyl	804.721	25.8968	C51 H96 O6	M+NH4	A	29081.5	12441.4	37750.7	16072.1	27492.3	5998.16	31259.4	11714.1
TG(16:0_16:0_16:1)	TG(48:1)	triacyl	804.721	26.6288	C51 H96 O6	M+NH4	A	15158.9	4971.92	19298	5422.05	14690.8	2092.97	16538.7	5856.79
TG(16:0_16:0_16:1)	TG(48:1)	triacyl	804.721	27.1828	C51 H96 O6	M+NH4	A	22663.1	7129.28	28888.9	10311.2	20001.1	6290.5	26248.3	7536.65
TG(16:0_16:0_16:1)	TG(48:1)	triacyl	804.721	27.2829	C51 H96 O6	M+NH4	A	20430.4	6311.58	28771.6	8864.71	21151.5	4063.01	25570.5	3897.77
TG(15:0_15:0_18:1)+D7:(s)	TG(48:1)+D7:(s)	Dlabeled FA	811.765	14.0079	C51 H89 D7 O6	M+NH4	A	3.23565e+06	1.08878e+06	2.06719e+06	486183	3.94892e+06	1.8264e+06	2.90459e+06	979808
TG(14:0_16:0_18:2)	TG(48:2)	triacyl	802.705	14.1217	C51 H94 O6	M+NH4	A	58158.1	28937	110151	99787.9	49224.5	47807.6	76962.3	65423.7
TG(14:0_16:0_18:2)	TG(48:2)	triacyl	802.705	14.2271	C51 H94 O6	M+NH4	A	145677	114742	209327	139223	83893.5	73402.1	161875	141486
TG(14:0_16:0_18:2)	TG(48:2)	triacyl	802.705	14.308	C51 H94 O6	M+NH4	A	140513	106353	209327	139223	83893.5	73402.1	161875	141486
TG(14:0_16:0_18:2)	TG(48:2)	triacyl	802.705	14.6595	C51 H94 O6	M+NH4	A	61857.5	51566.4	101330	73559.4	32734.7	28192.2	59910.9	52391.4
TG(14:0_16:0_18:2)	TG(48:2)	triacyl	802.705	14.7541	C51 H94 O6	M+NH4	A	88751.1	72948.4	146099	108395	56273.5	56147.8	99750.2	93068.5
TG(14:0_16:0_18:2)	TG(48:2)	triacyl	802.705	14.8213	C51 H94 O6	M+NH4	A	90179.9	72351	146099	108395	56273.5	56147.8	104414	100809
TG(14:0_16:0_18:2)	TG(48:2)	triacyl	802.705	15.121	C51 H94 O6	M+NH4	A	51657.6	38544.9	86320.4	63681.2	36547.5	25774	63982.2	42480.2
TG(14:0_16:0_18:2)	TG(48:2)	triacyl	802.705	18.3655	C51 H94 O6	M+NH4	A	26615.4	13084.4	38668	19998.8	17946.6	5888.27	26696.5	11608.6
TG(14:0_16:0_18:2)	TG(48:2)	triacyl	802.705	18.5152	C51 H94 O6	M+NH4	A	20700.8	12177.6	31387.9	13995.1	14486.2	5068.67	23230	11361.6
TG(14:0_16:0_18:2)	TG(48:2)	triacyl	802.705	18.5405	C51 H94 O6	M+NH4	A	16599.6	9173	28026.4	13557.2	12864.9	4889.59	19127.6	9685.58
TG(14:0_16:0_18:2)	TG(48:2)	triacyl	802.705	21.7314	C51 H94 O6	M+NH4	A	14441.4	6654.06	21551.7	10533.4	12921.8	2725.43	15077.1	7267.37
TG(14:0_16:0_18:2)	TG(48:2)	triacyl	802.705	22.9276	C51 H94 O6	M+NH4	A	14015.5	6434.98	20451.6	7413.39	11761.1	2741.72	14588.6	4769.18
TG(14:0_16:0_18:2)	TG(48:2)	triacyl	802.705	23.2591	C51 H94 O6	M+NH4	A	11543.8	4290.76	18841	7734.2	10664.2	3211.73	13277.4	3381.48
TG(14:0_16:0_18:2)	TG(48:2)	triacyl	802.705	23.746	C51 H94 O6	M+NH4	A	16638	6199.67	22789	8815.29	15161.4	3974.07	17885.7	4050.21
TG(14:0_16:0_18:2)	TG(48:2)	triacyl	802.705	24.2355	C51 H94 O6	M+NH4	A	27264.4	10693.9	39379.7	14714.4	24491.1	5809.47	31357.5	8526.41
TG(14:0_16:0_18:2)	TG(48:2)	triacyl	802.705	24.3968	C51 H94 O6	M+NH4	A	16070.1	6308.16	24571.9	9553.64	13469.1	4046.53	17446.8	4162.95
TG(14:0_16:0_18:2)	TG(48:2)	triacyl	802.705	24.6219	C51 H94 O6	M+NH4	A	10872	4015.92	17210.5	5272.07	11164.3	2278.36	12105.5	3723.93
TG(14:0_16:0_18:2)	TG(48:2)	triacyl	802.705	24.9189	C51 H94 O6	M+NH4	A	10100.5	4326.07	14708.6	5257.47	8710.57	1555.4	9943.78	2420.08
TG(14:0_16:0_18:2)	TG(48:2)	triacyl	802.705	26.5938	C51 H94 O6	M+NH4	A	15716.9	5482.59	23223.6	8287.39	14347.8	3559.79	16992.8	4542.98
TG(14:0_16:1_18:1)	TG(48:2)	triacyl	802.705	13.5818	C51 H94 O6	M+NH4	A	2.85314e+07	2.20427e+07	3.43187e+07	2.00246e+07	1.3929e+07	1.14427e+07	2.39823e+07	1.82979e+07
TG(14:0_16:1_18:1)	TG(48:2)	triacyl	802.705	27.3602	C51 H94 O6	M+NH4	A	9772.93	4040.18	13563.7	5257.39	10248.5	2093.56	11214.7	2776.6
TG(16:0_16:1_16:1)	TG(48:2)	triacyl	802.705	22.1909	C51 H94 O6	M+NH4	A	19162.9	6782.06	27367.1	10135.8	16842.8	5142.35	19336.8	5897.75
TG(16:0_16:1_16:1)	TG(48:2)	triacyl	802.705	26.8198	C51 H94 O6	M+NH4	A	12391.9	4535.33	15852.9	4614.78	10118.9	2827.54	13239.6	2355.88
TG(16:0_16:1_16:1)	TG(48:2)	triacyl	802.705	27.1757	C51 H94 O6	M+NH4	A	19021.4	6990.93	27007.3	10002.3	17435	4056.92	20764.6	6221
TG(14:0_16:1_18:2)	TG(48:3)	triacyl	800.689	13.1321	C51 H92 O6	M+NH4	A	1.55497e+07	1.08289e+07	2.21636e+07	1.3508e+07	8.59808e+06	6.24188e+06	1.45032e+07	1.07061e+07
TG(14:0_16:1_18:2)	TG(48:3)	triacyl	800.689	14.2988	C51 H92 O6	M+NH4	A	4402.38	5275.82	9752.83	10729.1	3682.77	3484.87	11214.7	12383.1
TG(16:0_14:2_18:2)	TG(48:4)	triacyl	798.674	12.7251	C51 H90 O6	M+NH4	A	4.25077e+06	1.78919e+06	7.66307e+06	3.56268e+06	3.61946e+06	1.58843e+06	5.64838e+06	2.63092e+06
TG(16:0_14:2_18:2)	TG(48:4)	triacyl	798.674	12.9168	C51 H90 O6	M+NH4	A	1.16867e+06	872875	1.3738e+06	1.90294e+06	1.17654e+06	1.27491e+06	2.85426e+06	2.92925e+06
TG(16:0_14:2_18:2)	TG(48:4)	triacyl	798.674	13.0161	C51 H90 O6	M+NH4	A	559092	306961	3.16015e+06	4.15154e+06	641967	445236	2.14595e+06	2.89466e+06
TG(12:0_18:2_18:3)	TG(48:5)	triacyl	796.658	12.554	C51 H88 O6	M+NH4	A	459455	187890	804923	299007	381874	125493	621140	191158
TG(16:0_16:0_17:0)	TG(49:0)	triacyl	820.752	14.8409	C52 H100 O6	M+NH4	A	1.73143e+06	984131	2.54047e+06	825171	1.4273e+06	899248	1.86761e+06	749839
TG(15:0_16:0_18:1)	TG(49:1)	triacyl	818.736	14.307	C52 H98 O6	M+NH4	A	5.86626e+06	2.76214e+06	8.32138e+06	2.79551e+06	4.54193e+06	2.2295e+06	6.08787e+06	2.58515e+06
TG(15:0_16:0_18:2)	TG(49:2)	triacyl	816.721	13.8629	C52 H96 O6	M+NH4	A	5.55561e+06	2.75369e+06	8.4499e+06	4.12163e+06	4.4086e+06	2.74141e+06	6.34538e+06	3.28966e+06
TG(15:0_16:0_18:2)	TG(49:2)	triacyl	816.721	14.2156	C52 H96 O6	M+NH4	A	23988.4	17054.1	34178.1	25738.5	15418.5	7718.45	17548.6	12529.3
TG(15:0_16:1_18:2)	TG(49:3)	triacyl	814.705	13.3904	C52 H94 O6	M+NH4	A	2.01826e+06	1.0952e+06	3.31786e+06	1.89783e+06	1.59352e+06	987480	2.58776e+06	1.48361e+06
TG(15:1_16:1_18:2)	TG(49:4)	triacyl	812.689	12.99	C52 H92 O6	M+NH4	A	445742	191863	790786	397122	538049	289408	752747	433473
TG(16:1_15:2_18:2)	TG(49:5)	triacyl	810.674	12.6332	C52 H90 O6	M+NH4	A	79439.1	34567.5	135110	75808.3	96319.3	46165.2	119212	60928.7
TG(16:0_16:0_18:0)	TG(50:0)	triacyl	834.768	15.1123	C53 H102 O6	M+NH4	A	1.82915e+07	1.16886e+07	2.14683e+07	7.06312e+06	1.01522e+07	5.95109e+06	1.32943e+07	6.9127e+06
TG(16:0_16:0_18:1)	TG(50:1)	triacyl	832.752	14.5781	C53 H100 O6	M+NH4	A	1.06275e+08	3.44882e+07	1.27639e+08	2.23047e+07	8.04287e+07	3.10508e+07	9.7439e+07	3.47554e+07
TG(16:0_16:0_18:1)	TG(50:1)	triacyl	832.752	14.8487	C53 H100 O6	M+NH4	A	1.78302e+07	3.826e+07	9.61593e+07	5.48459e+07	2.35254e+07	4.71571e+07	1.67627e+06	887377
TG(16:0_16:0_18:1)	TG(50:1)	triacyl	832.752	14.9163	C53 H100 O6	M+NH4	A	1.84302e+07	4.07235e+07	2.42645e+07	5.51264e+07	1.75058e+07	4.66475e+07	1.32571e+06	418112
TG(16:0_16:0_18:1)	TG(50:1)	triacyl	832.752	15.0189	C53 H100 O6	M+NH4	A	815184	321483	625103	189524	800055	719128	950696	289639
TG(16:0_16:0_18:1)	TG(50:1)	triacyl	832.752	15.9289	C53 H100 O6	M+NH4	A	1.07447e+06	601361	2.30145e+06	1.02778e+06	891828	432276	1.06072e+06	483378
TG(16:0_16:0_18:2)	TG(50:2)	triacyl	830.736	14.0604	C53 H98 O6	M+NH4	A	2.66145e+07	3.11686e+07	2.09603e+07	2.98356e+07	6.63733e+06	1.87675e+07	9.08204e+06	1.63566e+07
TG(16:0_16:0_18:2)	TG(50:2)	triacyl	830.736	14.4865	C53 H98 O6	M+NH4	A	7.4717e+06	2.33346e+07	2.74504e+07	6.51976e+07	481380	451243	4.03425e+07	7.64062e+07
TG(16:0_16:1_18:1)	TG(50:2)	triacyl	830.736	14.1404	C53 H98 O6	M+NH4	A	1.2669e+08	5.44389e+07	1.55284e+08	4.91464e+07	9.22494e+07	4.38652e+07	1.19734e+08	5.35096e+07
TG(16:0_16:1_18:1)	TG(50:2)	triacyl	830.736	14.7871	C53 H98 O6	M+NH4	A	1.7981e+06	1.06279e+06	2.71515e+06	1.25461e+06	1.35969e+06	840558	1.76986e+06	911947
TG(16:0_16:1_18:2)	TG(50:3)	triacyl	828.721	13.5914	C53 H96 O6	M+NH4	A	7.06825e+07	4.0321e+07	9.76176e+07	4.50389e+07	4.5396e+07	2.56549e+07	6.88753e+07	3.75998e+07
TG(16:0_16:1_18:2)	TG(50:3)	triacyl	828.721	14.0905	C53 H96 O6	M+NH4	A	134535	124939	95648.8	39053.5	78972.9	80150.2	1.88235e+07	4.59568e+07
TG(16:0_16:1_18:2)	TG(50:3)	triacyl	828.721	14.3136	C53 H96 O6	M+NH4	A	448540	202760	736612	388384	358210	193967	548928	326087
TG(16:0_16:1_18:2)	TG(50:3)	triacyl	828.721	14.484	C53 H96 O6	M+NH4	A	81432.4	70337.2	323794	190482	41163	36927.3	124838	72392
TG(16:0_16:1_18:2)	TG(50:3)	triacyl	828.721	14.5298	C53 H96 O6	M+NH4	A	92771.2	79452.8	130435	182579	63419.9	27156.7	105987	96587.3
TG(16:0_16:1_18:2)	TG(50:3)	triacyl	828.721	14.6202	C53 H96 O6	M+NH4	A	236423	101320	399526	201760	216549	120283	343445	205580
TG(16:0_16:1_18:2)	TG(50:3)	triacyl	828.721	14.7007	C53 H96 O6	M+NH4	A	292594	127915	526242	282397	242627	144302	393591	223910
TG(16:0_16:1_18:2)	TG(50:3)	triacyl	828.721	14.752	C53 H96 O6	M+NH4	A	292594	127915	526242	282397	242627	144302	393591	223910
TG(16:0_16:1_18:2)	TG(50:3)	triacyl	828.721	27.5148	C53 H96 O6	M+NH4	A	16671.4	6745.21	23995.4	6016.28	17381.3	2096.53	28261	21516.8
TG(14:0_16:0_20:4)	TG(50:4)	triacyl	826.705	13.4521	C53 H94 O6	M+NH4	A	6.29569e+06	1.10087e+07	2.82914e+07	3.53603e+07	3.93173e+06	1.01596e+07	1.37855e+07	2.63701e+07
TG(14:0_18:2_18:2)	TG(50:4)	triacyl	826.705	15.9869	C53 H94 O6	M+NH4	A	10735.5	4255.17	28430.7	11500.6	10595.3	5886.63	17189.7	9146.54
TG(14:0_18:2_18:2)	TG(50:4)	triacyl	826.705	17.8854	C53 H94 O6	M+NH4	A	9030.54	4466.49	19521.5	10555.1	8495.07	3172.78	11387.1	4912.16
TG(14:0_18:2_18:2)	TG(50:4)	triacyl	826.705	19.327	C53 H94 O6	M+NH4	A	8980.37	4350.41	15659.7	8080.62	8217.09	3371.42	11478.2	4292.1
TG(16:1_16:1_18:2)	TG(50:4)	triacyl	826.705	13.1569	C53 H94 O6	M+NH4	A	3.33526e+07	1.6034e+07	5.22102e+07	2.45691e+07	2.4337e+07	1.30172e+07	3.7421e+07	2.08264e+07
TG(16:1_16:1_18:2)	TG(50:4)	triacyl	826.705	13.7812	C53 H94 O6	M+NH4	A	116352	41912.3	185048	90622.8	94632.2	49556.7	136383	88021.4
TG(16:1_16:1_18:2)	TG(50:4)	triacyl	826.705	13.8476	C53 H94 O6	M+NH4	A	103342	49729.5	169643	104471	92255.5	53068.6	130394	91324.1
TG(16:1_16:1_18:2)	TG(50:4)	triacyl	826.705	15.6753	C53 H94 O6	M+NH4	A	12636.4	7158.68	19448.3	8372.89	10821	6158.88	15419	8600.01
TG(16:1_16:1_18:2)	TG(50:4)	triacyl	826.705	15.8812	C53 H94 O6	M+NH4	A	9596.93	4196.96	18884.8	9925.72	9420.01	4546.77	12561	6330.22
TG(16:1_16:1_18:2)	TG(50:4)	triacyl	826.705	16.1188	C53 H94 O6	M+NH4	A	10112.3	4477.48	20275.6	9999.08	9662.46	4312.38	16889.5	8481.92
TG(16:1_16:1_18:2)	TG(50:4)	triacyl	826.705	16.4664	C53 H94 O6	M+NH4	A	11136.5	4560.83	22467	12607.7	9613.04	3554	17384.1	9430.85
TG(16:1_16:1_18:2)	TG(50:4)	triacyl	826.705	16.9898	C53 H94 O6	M+NH4	A	11247.9	5287.98	25997.5	14618.1	10506.6	5119.4	16207.9	5962.78
TG(16:1_16:1_18:2)	TG(50:4)	triacyl	826.705	18.0041	C53 H94 O6	M+NH4	A	8414.06	3574.05	17855	8015.72	8015.25	3065.61	13412.4	5141.26
TG(16:1_16:1_18:2)	TG(50:4)	triacyl	826.705	18.5482	C53 H94 O6	M+NH4	A	7865.91	4012.61	13796.1	6561.6	7154.74	3421.38	9516.63	3578.54
TG(16:1_16:1_18:2)	TG(50:4)	triacyl	826.705	18.8443	C53 H94 O6	M+NH4	A	8649.56	3267.15	15528.1	7870.26	7753.43	4248.53	10809.5	3722.08
TG(16:1_16:1_18:2)	TG(50:4)	triacyl	826.705	19.0173	C53 H94 O6	M+NH4	A	8254.85	3513.24	13719.3	6854.03	7398.68	3304.35	11598.8	4775.54
TG(16:1_16:1_18:2)	TG(50:4)	triacyl	826.705	19.4729	C53 H94 O6	M+NH4	A	7826.08	2593.92	14507.6	7020.89	7082.68	3141.81	10584.6	4790.91
TG(16:1_16:1_18:2)	TG(50:4)	triacyl	826.705	19.8984	C53 H94 O6	M+NH4	A	8425.84	3723.44	15047	9522.89	7096.11	3263.54	9678.67	4062.22
TG(16:1_18:1_16:2)	TG(50:4)	triacyl	826.705	14.2561	C53 H94 O6	M+NH4	A	32370.4	16181.9	55299.4	24024.8	25878.4	13500.6	40819.1	24912.9
TG(18:0_16:1_16:3)	TG(50:4)	triacyl	826.705	13.0693	C53 H94 O6	M+NH4	A	8.31049e+06	1.13523e+07	8.63052e+06	1.51009e+07	2.9105e+06	6.90906e+06	1.72473e+06	2.67126e+06
TG(16:1_16:2_18:2)	TG(50:5)	triacyl	824.689	12.803	C53 H92 O6	M+NH4	A	6.15268e+06	2.73545e+06	1.17302e+07	6.04963e+06	5.21439e+06	2.79602e+06	8.33693e+06	4.17769e+06
TG(12:0_16:0_22:6)	TG(50:6)	triacyl	822.674	12.8022	C53 H90 O6	M+NH4	A	547435	203672	641112	179058	464195	130799	448435	119321
TG(14:1_18:2_18:3)	TG(50:6)	triacyl	822.674	12.4664	C53 H90 O6	M+NH4	A	782307	353767	1.30543e+06	556762	722020	311820	1.14289e+06	476368
TG(18:1_14:2_18:3)	TG(50:6)	triacyl	822.674	12.5561	C53 H90 O6	M+NH4	A	467467	272731	718682	368812	433480	192221	665565	174770
TG(14:2_18:2_18:3)	TG(50:7)	triacyl	820.658	12.1838	C53 H88 O6	M+NH4	A	65231.4	25039.3	104614	45224.9	66785.6	24153.1	87218	49225.8
TG(14:2_18:2_18:3)	TG(50:7)	triacyl	820.658	12.3792	C53 H88 O6	M+NH4	B	156293	62536.3	158296	42680.8	138198	41386.9	156033	25435.6
TG(16:0_17:0_18:0)	TG(51:0)	triacyl	848.783	15.3557	C54 H104 O6	M+NH4	A	794122	430242	1.07895e+06	348710	667459	321773	871913	294309
TG(16:0_17:0_18:1)	TG(51:1)	triacyl	846.768	14.7948	C54 H102 O6	M+NH4	A	8.19182e+06	4.2316e+06	1.29004e+07	3.76404e+06	6.59596e+06	3.38394e+06	8.54268e+06	2.93612e+06
TG(16:0_17:0_18:1)	TG(51:1)	triacyl	846.768	15.0189	C54 H102 O6	M+NH4	A	379439	981842	43608.2	13792.5	223454	562151	2.12021e+06	4.37674e+06
TG(16:0_17:0_18:1)	TG(51:1)	triacyl	846.768	15.1166	C54 H102 O6	M+NH4	A	41659.5	27781.7	51753.8	30320.1	33944.8	18975.3	42046.8	18956.8
TG(16:0_17:0_18:1)	TG(51:1)	triacyl	846.768	15.6389	C54 H102 O6	M+NH4	A	16045.3	10558.9	30282.3	9249.98	14301.8	7082.83	18500.8	10256
TG(16:0_17:0_18:2)	TG(51:2)	triacyl	844.752	14.2993	C54 H100 O6	M+NH4	A	1.46907e+07	5.47764e+06	2.21705e+07	6.21396e+06	1.24768e+07	6.01686e+06	1.63193e+07	5.62947e+06
TG(16:0_17:0_18:2)	TG(51:2)	triacyl	844.752	14.6146	C54 H100 O6	M+NH4	A	59391.5	25799.2	70602.7	39807.4	54491.9	21198.3	72008	22067.6
TG(16:0_17:0_18:2)	TG(51:2)	triacyl	844.752	14.7333	C54 H100 O6	M+NH4	A	97096.4	59987.9	147695	75936.8	68864.3	54817.5	84716.5	33935.6
TG(16:0_17:1_18:1)	TG(51:2)	triacyl	844.752	14.6575	C54 H100 O6	M+NH4	A	61488.4	25749.7	97226	33991	51491.7	17992	90199.2	37300.1
TG(16:0_17:1_18:1)	TG(51:2)	triacyl	844.752	15.6629	C54 H100 O6	M+NH4	A	16898.2	7394.21	24722.3	12229.2	14749.6	9936.62	12691.5	6105.96
TG(16:0_17:1_18:1)	TG(51:2)	triacyl	844.752	15.706	C54 H100 O6	M+NH4	A	14432.5	10929.6	19581.9	13193.4	12166.6	8863.36	10120	3212.86
TG(16:0_17:1_18:1)	TG(51:2)	triacyl	844.752	15.7855	C54 H100 O6	M+NH4	A	17503.8	10625.5	27823.8	14760.6	13404.6	6629.72	12096.4	6764.92
TG(17:0_16:1_18:1)	TG(51:2)	triacyl	844.752	14.1166	C54 H100 O6	M+NH4	A	851298	2.84191e+06	3.1223e+06	7.52975e+06	35028.1	48415.2	61277.2	47270.1
TG(17:0_16:1_18:1)	TG(51:2)	triacyl	844.752	15.1891	C54 H100 O6	M+NH4	B	18189.4	7591.52	31104.6	16754.5	11077.3	6507	17930.7	10472.8
TG(15:0_18:1_18:2)	TG(51:3)	triacyl	842.736	12.6776	C54 H98 O6	M+NH4	B	40385.7	33539.1	84508.2	54039.4	34834.1	19596.6	65600	59375
TG(15:0_18:1_18:2)	TG(51:3)	triacyl	842.736	13.8485	C54 H98 O6	M+NH4	A	1.18571e+07	3.64398e+06	1.93569e+07	7.1051e+06	1.10476e+07	5.29403e+06	1.50799e+07	4.90607e+06
TG(16:0_17:1_18:2)	TG(51:3)	triacyl	842.736	14.2309	C54 H98 O6	M+NH4	A	59026.7	33129.8	63985	32162.2	58368.3	40863.3	65063.6	40982.3
TG(16:0_17:1_18:2)	TG(51:3)	triacyl	842.736	14.3234	C54 H98 O6	M+NH4	A	65787.7	36046.4	84960.9	63549.3	47145.6	22910.8	55828.1	10824.5
TG(16:1_17:1_18:1)	TG(51:3)	triacyl	842.736	13.6888	C54 H98 O6	M+NH4	A	5799.37	9773.91	1848.49	3518.07	4.22474e+06	7.90554e+06	3.25176e+06	7.95612e+06
TG(16:1_17:1_18:2)	TG(51:4)	triacyl	840.721	13.4236	C54 H96 O6	M+NH4	A	4.67114e+06	1.49366e+06	7.7392e+06	3.03967e+06	4.61212e+06	2.2685e+06	6.35852e+06	2.32498e+06
TG(15:0_18:2_18:3)	TG(51:5)	triacyl	838.705	13.0339	C54 H94 O6	M+NH4	A	666346	275979	1.17768e+06	617025	714731	393854	1.01235e+06	627259
TG(18:1_15:2_18:2)	TG(51:5)	triacyl	838.705	12.9276	C54 H94 O6	M+NH4	A	379579	267480	317471	181658	484306	428232	724862	616132
TG(13:0_16:0_22:6)	TG(51:6)	triacyl	836.689	13.0179	C54 H92 O6	M+NH4	B	37447.7	12611.9	45501.5	12372.8	59862.4	51955.7	76706.5	64216.3
TG(15:1_18:2_18:3)	TG(51:6)	triacyl	836.689	12.7802	C54 H92 O6	M+NH4	A	90550.4	38903.2	159464	92141.6	114773	70321.4	154823	113373
TG(15:2_18:2_18:2)	TG(51:6)	triacyl	836.689	12.5457	C54 H92 O6	M+NH4	A	29851.1	20580.5	43408.1	20859.4	50132.2	19926.7	55410.3	54624.2
TG(15:2_18:2_18:2)	TG(51:6)	triacyl	836.689	12.6324	C54 H92 O6	M+NH4	A	56782.2	30997.7	92158.4	60185.9	81569.6	35949.2	99141	58943.7
TG(15:2_18:2_18:2)	TG(51:6)	triacyl	836.689	12.6681	C54 H92 O6	M+NH4	A	63384.9	30485.1	107328	60129.5	85883.1	31590.7	99141	58943.7
TG(16:0_15:1_20:5)	TG(51:6)	triacyl	836.689	14.1428	C54 H92 O6	M+NH4	A	22508.7	14588.9	8769.26	5975.48	17209.1	14829.8	11863.8	6815.59
TG(16:0_18:0_18:0)	TG(52:0)	triacyl	862.799	14.1764	C55 H106 O6	M+NH4	B	30390.4	24534.9	21358.2	21762	21349.3	19860.8	20091.9	23024.7
TG(16:0_18:0_18:0)	TG(52:0)	triacyl	862.799	15.6062	C55 H106 O6	M+NH4	A	6.36855e+06	4.8235e+06	7.63988e+06	2.90484e+06	2.80708e+06	1.50684e+06	3.56888e+06	1.59011e+06
TG(16:0_18:0_18:0)	TG(52:0)	triacyl	862.799	15.846	C55 H106 O6	M+NH4	A	29395	23647.9	327686	742104	12948.7	7144.41	23113	8248.91
TG(16:0_18:0_18:0)	TG(52:0)	triacyl	862.799	15.9999	C55 H106 O6	M+NH4	A	30277	23185.8	12144.5	13664.3	14966.8	4217.61	19454.9	7873.28
TG(16:0_18:0_18:1)	TG(52:1)	triacyl	860.783	15.0502	C55 H104 O6	M+NH4	A	7.35404e+07	3.8841e+07	9.61513e+07	2.52507e+07	4.43632e+07	2.01062e+07	5.52442e+07	1.98715e+07
TG(16:0_18:0_18:2)	TG(52:2)	triacyl	858.768	14.5066	C55 H102 O6	M+NH4	A	2.26306e+08	5.61453e+07	2.8275e+08	3.35197e+07	1.70947e+08	6.29393e+07	2.07283e+08	4.84236e+07
TG(16:0_18:0_18:2)	TG(52:2)	triacyl	858.768	14.8525	C55 H102 O6	M+NH4	A	4.98302e+07	9.61191e+07	1.02728e+08	1.53131e+08	3.21875e+07	8.60086e+07	2.4018e+06	790287
TG(16:0_18:0_18:2)	TG(52:2)	triacyl	858.768	14.9034	C55 H102 O6	M+NH4	B	8.34382e+06	2.3518e+07	5.09396e+07	1.19206e+08	2.92668e+07	7.8545e+07	2.4005e+06	686458
TG(16:0_18:0_18:2)	TG(52:2)	triacyl	858.768	15.2092	C55 H102 O6	M+NH4	B	4.30456e+06	1.99733e+06	7.45456e+06	2.4252e+06	3.13397e+06	1.47728e+06	4.72988e+06	1.84472e+06
TG(16:0_18:0_18:2)	TG(52:2)	triacyl	858.768	15.3273	C55 H102 O6	M+NH4	B	3.47077e+06	2.06853e+06	7.01198e+06	2.85988e+06	2.51402e+06	1.36351e+06	3.42192e+06	1.4033e+06
TG(16:0_18:1_18:2)	TG(52:3)	triacyl	856.752	14.0725	C55 H100 O6	M+NH4	A	2.64447e+08	5.54158e+07	3.31935e+08	4.79332e+07	2.2105e+08	7.86327e+07	2.68944e+08	5.38822e+07
TG(16:0_18:1_18:2)	TG(52:3)	triacyl	856.752	14.739	C55 H100 O6	M+NH4	A	2.66108e+06	952724	3.42047e+06	985415	2.15865e+06	888016	3.20599e+06	966325
TG(16:0_18:1_18:2)	TG(52:3)	triacyl	856.752	14.775	C55 H100 O6	M+NH4	A	2.68906e+06	1.31105e+06	4.01228e+06	1.13172e+06	2.20237e+06	1.0029e+06	3.24335e+06	1.33436e+06
TG(16:0_18:1_18:3)	TG(52:4)	triacyl	854.736	13.6741	C55 H98 O6	M+NH4	A	1.995e+08	4.69278e+07	2.68262e+08	5.62936e+07	1.78703e+08	6.98708e+07	2.15439e+08	5.90378e+07
TG(16:0_18:2_18:2)	TG(52:4)	triacyl	854.736	14.7205	C55 H98 O6	M+NH4	A	937335	245007	1.5097e+06	415239	1.09973e+06	455988	1.29987e+06	319860
TG(16:1_18:1_18:2)	TG(52:4)	triacyl	854.736	13.9161	C55 H98 O6	M+NH4	A	9.06708e+07	1.09979e+08	2.17581e+08	7.15968e+07	4.25356e+07	7.66308e+07	1.54371e+08	1.23392e+08
TG(16:1_18:1_18:2)	TG(52:4)	triacyl	854.736	14.2826	C55 H98 O6	M+NH4	A	1.24587e+06	298442	2.07879e+06	484544	1.33023e+06	524296	1.55989e+06	411586
TG(16:1_18:1_18:2)	TG(52:4)	triacyl	854.736	14.7309	C55 H98 O6	M+NH4	A	937335	245007	1.5097e+06	415239	1.09973e+06	455988	1.29987e+06	319860
TG(16:1_18:1_18:2)	TG(52:4)	triacyl	854.736	14.8114	C55 H98 O6	M+NH4	A	745685	298647	1.29809e+06	561974	791744	424655	843120	307664
TG(16:1_18:1_18:2)	TG(52:4)	triacyl	854.736	14.872	C55 H98 O6	M+NH4	A	551162	227762	993311	428100	596425	321789	775009	254253
TG(16:0_18:2_18:3)	TG(52:5)	triacyl	852.721	14.1724	C55 H96 O6	M+NH4	A	21256.5	16082.8	38474.6	35528.5	28838	27737.2	50084.5	37966.4
TG(16:0_18:2_18:3)	TG(52:5)	triacyl	852.721	14.2835	C55 H96 O6	M+NH4	A	76876.4	23643.2	133191	52956.3	86005.7	46515.4	121832	57136.7
TG(16:1_18:1_18:3)	TG(52:5)	triacyl	852.721	13.7589	C55 H96 O6	M+NH4	A	229287	73106	360710	121758	250035	124075	374675	182010
TG(16:1_18:2_18:2)	TG(52:5)	triacyl	852.721	13.1671	C55 H96 O6	M+NH4	A	6.85541e+07	2.25506e+07	1.06962e+08	3.79664e+07	6.06213e+07	2.83884e+07	8.23397e+07	3.4481e+07
TG(16:1_18:2_18:2)	TG(52:5)	triacyl	852.721	13.2461	C55 H96 O6	M+NH4	A	6.85541e+07	2.25506e+07	1.06962e+08	3.79664e+07	6.06213e+07	2.83884e+07	8.23397e+07	3.4481e+07
TG(16:1_18:2_18:2)	TG(52:5)	triacyl	852.721	13.665	C55 H96 O6	M+NH4	A	168400	136427	168062	54534.9	213406	204921	193727	106759
TG(16:1_18:2_18:2)	TG(52:5)	triacyl	852.721	13.8266	C55 H96 O6	M+NH4	A	227130	64768.4	360710	121758	221574	107301	304474	113017
TG(16:1_18:2_18:2)	TG(52:5)	triacyl	852.721	26.8052	C55 H96 O6	M+NH4	A	12037.2	3092.81	20119.7	5653.35	12795.5	2945.16	15101.7	3215.03
TG(14:0_16:0_22:6)	TG(52:6)	triacyl	850.705	13.0403	C55 H94 O6	M+NH4	A	2.76551e+06	1.54906e+06	3.13408e+06	1.94983e+06	1.74294e+06	839702	2.2931e+06	1.59299e+06
TG(14:0_16:0_22:6)	TG(52:6)	triacyl	850.705	13.2951	C55 H94 O6	M+NH4	A	1.80571e+06	774016	1.70413e+06	551862	1.26425e+06	334309	1.22001e+06	371796
TG(16:1_18:2_18:3)	TG(52:6)	triacyl	850.705	12.8187	C55 H94 O6	M+NH4	A	8.16444e+06	3.25399e+06	1.98527e+07	9.34451e+06	8.36093e+06	4.45483e+06	1.37401e+07	5.81227e+06
TG(16:1_18:2_18:3)	TG(52:6)	triacyl	850.705	13.8781	C55 H94 O6	M+NH4	A	5835.46	4176.3	8140.87	6447.79	5703.77	5471.22	11933.3	5288.2
TG(14:0_18:2_20:5)	TG(52:7)	triacyl	848.689	12.6343	C55 H92 O6	M+NH4	A	639184	301352	1.20186e+06	1.01792e+06	611086	337019	780869	352836
TG(16:1_18:2_18:4)	TG(52:7)	triacyl	848.689	12.4688	C55 H92 O6	M+NH4	A	481642	200398	1.01562e+06	488686	493591	190054	790063	327043
TG(18:1_16:3_18:3)	TG(52:7)	triacyl	848.689	12.7925	C55 H92 O6	M+NH4	A	830742	316753	1.06219e+06	412915	734624	266387	725191	176288
TG(12:0_18:2_22:6)	TG(52:8)	triacyl	846.674	12.3778	C55 H90 O6	M+NH4	B	179932	58360.8	199589	58748.7	156110	48276	206909	46026.8
TG(16:0_14:2_22:6)	TG(52:8)	triacyl	846.674	12.5555	C55 H90 O6	M+NH4	B	138147	62159.5	122616	32674.4	148583	42539.3	120822	20939.8
TG(16:1_18:3_18:4)	TG(52:8)	triacyl	846.674	12.1462	C55 H90 O6	M+NH4	B	46958.9	40902.3	64516.3	34019.3	27408.3	14819	52224.1	40045.3
TG(16:0_18:0_19:0)	TG(53:0)	triacyl	876.815	15.6945	C56 H108 O6	M+NH4	A	108810	70884.5	126772	76399.7	98265.4	76504.3	103377	44417.2
TG(16:0_18:0_19:0)	TG(53:0)	triacyl	876.815	15.8343	C56 H108 O6	M+NH4	A	307398	163701	370801	145829	240081	128153	252792	77022
TG(16:0_19:0_18:1)	TG(53:1)	triacyl	874.799	15.2867	C56 H106 O6	M+NH4	A	3.39097e+06	1.66087e+06	4.66437e+06	1.61954e+06	3.00982e+06	1.3334e+06	3.79524e+06	972896
TG(16:0_19:0_18:1)	TG(53:1)	triacyl	874.799	15.5146	C56 H106 O6	M+NH4	A	33475.4	36569.9	579663	1.33724e+06	29913.9	28751.7	27293.3	11916.6
TG(17:0_18:0_18:1)	TG(53:1)	triacyl	874.799	14.5831	C56 H106 O6	M+NH4	A	353871	67365	304882	40265.2	376591	77936	344082	77732.8
TG(16:0_18:1_19:1)	TG(53:2)	triacyl	872.783	13.5158	C56 H104 O6	M+NH4	B	427812	375436	501045	316747	197178	204849	403963	357614
TG(16:0_18:1_19:1)	TG(53:2)	triacyl	872.783	14.7561	C56 H104 O6	M+NH4	A	1.429e+07	5.81199e+06	2.30722e+07	6.04473e+06	1.2784e+07	5.80903e+06	1.59389e+07	3.57171e+06
TG(16:0_18:1_19:1)	TG(53:2)	triacyl	872.783	15.0497	C56 H104 O6	M+NH4	A	56660.3	24499.7	69792.1	11155.3	301351	681853	56467.7	22478.8
TG(16:0_18:1_19:1)	TG(53:2)	triacyl	872.783	15.3633	C56 H104 O6	M+NH4	A	58582	43047.8	111025	58599.5	46513.6	24642.6	61527.5	14091.7
TG(16:0_18:1_19:1)	TG(53:2)	triacyl	872.783	15.4431	C56 H104 O6	M+NH4	A	39706.6	19631	95305.2	38746.2	50016.6	36053.9	46412.6	22589
TG(16:0_18:1_19:1)	TG(53:2)	triacyl	872.783	16.0366	C56 H104 O6	M+NH4	B	27181.6	20270.2	50424.4	20669.3	18740.1	8416.38	31482.1	19906.8
TG(16:0_18:1_19:1)	TG(53:2)	triacyl	872.783	16.1097	C56 H104 O6	M+NH4	A	29221	21964.2	58778.8	28326.7	22500	9028.87	27091.9	18227.4
TG(16:0_19:0_18:2)	TG(53:2)	triacyl	872.783	14.7897	C56 H104 O6	M+NH4	A	1.429e+07	5.81199e+06	2.30722e+07	6.04473e+06	1.2784e+07	5.80903e+06	1.59389e+07	3.57171e+06
TG(16:0_19:0_18:2)	TG(53:2)	triacyl	872.783	15.954	C56 H104 O6	M+NH4	B	19955	15635.2	36453.9	22084.5	15227.3	8673.74	22160.6	13663.8
TG(17:0_18:1_18:1)	TG(53:2)	triacyl	872.783	15.5979	C56 H104 O6	M+NH4	A	31108.6	15326.9	61542.1	19983.5	36974.4	24715.2	37604.4	15966.8
TG(17:0_18:1_18:1)	TG(53:2)	triacyl	872.783	15.6457	C56 H104 O6	M+NH4	A	30163.9	15878.6	61542.1	19983.5	36230.2	23677.5	37604.4	15966.8
TG(16:0_19:0_18:3)	TG(53:3)	triacyl	870.768	13.1297	C56 H102 O6	M+NH4	B	313076	243997	384675	223199	178470	122228	345664	280731
TG(16:1_18:1_19:1)	TG(53:3)	triacyl	870.768	14.7284	C56 H102 O6	M+NH4	A	99943.4	46533.6	175328	68899.5	104943	57435.6	120047	26677.7
TG(17:0_18:1_18:2)	TG(53:3)	triacyl	870.768	14.3033	C56 H102 O6	M+NH4	A	1.97535e+07	5.10187e+06	3.15189e+07	6.59369e+06	1.95101e+07	8.41079e+06	2.40077e+07	5.13559e+06
TG(17:0_18:1_18:2)	TG(53:3)	triacyl	870.768	14.5715	C56 H102 O6	M+NH4	A	66964.7	40488.3	104440	101358	81288.6	41745.2	74368.2	33938.7
TG(17:0_18:1_18:2)	TG(53:3)	triacyl	870.768	14.6834	C56 H102 O6	M+NH4	A	99943.4	46533.6	175328	68899.5	104943	57435.6	120047	26677.7
TG(17:0_18:1_18:2)	TG(53:3)	triacyl	870.768	15.1205	C56 H102 O6	M+NH4	A	39439.4	13685.2	69403	20160.7	37718.6	17283.3	49392.6	17338.4
TG(17:0_18:1_18:2)	TG(53:3)	triacyl	870.768	15.2422	C56 H102 O6	M+NH4	A	23264.5	9705.3	56731.9	23340.2	25404.9	12630	31227.4	21159.9
TG(17:1_17:1_19:1)	TG(53:3)	triacyl	870.768	15.7022	C56 H102 O6	M+NH4	A	20045.7	7601.62	37380.9	24602.1	18722.1	9087.81	23522.4	7518.24
TG(17:1_18:1_18:1)	TG(53:3)	triacyl	870.768	15.5676	C56 H102 O6	M+NH4	A	23614.7	9101.78	49723.9	25743.9	22209.6	12795.4	28556	10017
TG(16:0_17:0_20:4)	TG(53:4)	triacyl	868.752	14.1781	C56 H100 O6	M+NH4	A	178066	48202.1	239955	62510.9	188414	34892.9	194486	40146.5
TG(16:0_17:0_20:4)	TG(53:4)	triacyl	868.752	14.2327	C56 H100 O6	M+NH4	A	178066	48202.1	239955	62510.9	188414	34892.9	194486	40146.5
TG(17:0_18:0_18:4)	TG(53:4)	triacyl	868.752	12.7403	C56 H100 O6	M+NH4	B	83750.5	39632	161520	93137.4	77876.4	28510.4	127076	99261.2
TG(17:0_18:1_18:3)	TG(53:4)	triacyl	868.752	14.0485	C56 H100 O6	M+NH4	A	84553.3	43775.6	95473.3	37183.9	76141.9	35007.2	100600	36970.7
TG(17:0_18:2_18:2)	TG(53:4)	triacyl	868.752	13.6398	C56 H100 O6	M+NH4	A	48655.1	52153.6	76370.1	39730.3	859653	2.23081e+06	81648.6	66417.5
TG(17:0_18:2_18:2)	TG(53:4)	triacyl	868.752	14.7666	C56 H100 O6	M+NH4	B	5463.49	4152.08	14091.8	5628.7	6035.61	5128.64	7553.21	7393.66
TG(17:1_17:1_19:2)	TG(53:4)	triacyl	868.752	13.1163	C56 H100 O6	M+NH4	A	193610	75886.7	239926	98425.9	142888	59267.5	232818	141424
TG(17:1_18:1_18:2)	TG(53:4)	triacyl	868.752	13.8452	C56 H100 O6	M+NH4	A	1.38555e+07	3.32989e+06	2.23675e+07	5.17048e+06	1.47636e+07	6.10711e+06	1.93865e+07	4.01442e+06
TG(16:0_17:1_20:4)	TG(53:5)	triacyl	866.736	13.7785	C56 H98 O6	M+NH4	B	213430	96919.3	252688	90412.4	215700	46896.2	202843	48248.5
TG(17:1_18:1_18:3)	TG(53:5)	triacyl	866.736	13.715	C56 H98 O6	M+NH4	A	214265	92833.7	290166	80858.5	219479	49010.2	212757	39720.5
TG(17:1_18:2_18:2)	TG(53:5)	triacyl	866.736	13.4156	C56 H98 O6	M+NH4	A	5.69543e+06	1.68293e+06	9.05954e+06	1.93159e+06	6.48314e+06	2.90199e+06	8.19671e+06	2.21304e+06
TG(15:0_16:0_22:6)	TG(53:6)	triacyl	864.721	13.4985	C56 H96 O6	M+NH4	A	243483	92078.7	219687	86468	218123	82266.9	180915	31334.6
TG(18:1_17:2_18:3)	TG(53:6)	triacyl	864.721	13.0589	C56 H96 O6	M+NH4	A	502571	205110	904295	375211	578361	330206	795180	524637
TG(16:1_18:2_19:4)	TG(53:7)	triacyl	862.705	12.6459	C56 H94 O6	M+NH4	B	41491.3	19454.8	67439.6	52306.6	44768.1	25851.2	46177.5	23546.8
TG(18:1_17:3_18:3)	TG(53:7)	triacyl	862.705	12.7321	C56 H94 O6	M+NH4	B	61694.2	26643.3	102587	53181.5	66502	33816.9	77212.1	44184
TG(16:0_18:0_20:0)	TG(54:0)	triacyl	890.83	16.1017	C57 H110 O6	M+NH4	A	1.43242e+06	824711	1.65406e+06	601322	643211	271885	772074	304417
TG(16:0_20:0_18:1)	TG(54:1)	triacyl	888.815	15.3546	C57 H108 O6	M+NH4	B	3.94029e+06	5.55946e+06	829249	1.86549e+06	5.01386e+06	4.97819e+06	3.8406e+06	4.82579e+06
TG(16:0_20:0_18:1)	TG(54:1)	triacyl	888.815	15.5344	C57 H108 O6	M+NH4	A	2.09603e+07	1.47523e+07	2.7684e+07	1.12349e+07	1.10977e+07	5.50663e+06	1.30461e+07	4.53588e+06
TG(18:0_18:0_18:1)	TG(54:1)	triacyl	888.815	15.8245	C57 H108 O6	M+NH4	B	141101	95740	163798	69334.4	54607.1	24023.5	182482	204628
TG(16:1_18:3_20:6)	TG(54:10)	triacyl	870.674	11.9023	C57 H90 O6	M+NH4	B	272618	87086.2	419618	107130	470952	139654	827286	406582
TG(16:0_18:1_20:1)	TG(54:2)	triacyl	886.799	14.9847	C57 H106 O6	M+NH4	A	1.06988e+08	4.42178e+07	1.50293e+08	3.55215e+07	7.42868e+07	3.1078e+07	9.14549e+07	2.05069e+07
TG(18:0_18:1_18:2)	TG(54:3)	triacyl	884.783	14.4772	C57 H104 O6	M+NH4	A	2.3053e+08	4.24378e+07	2.99505e+08	2.19984e+07	1.87645e+08	5.91573e+07	2.23451e+08	2.94206e+07
TG(18:0_18:1_18:2)	TG(54:3)	triacyl	884.783	14.5645	C57 H104 O6	M+NH4	A	2.3053e+08	4.24378e+07	2.99505e+08	2.19984e+07	1.87645e+08	5.91573e+07	2.23451e+08	2.94206e+07
TG(18:0_18:1_18:2)	TG(54:3)	triacyl	884.783	14.837	C57 H104 O6	M+NH4	B	3.40425e+07	5.0307e+07	5.65695e+07	5.99198e+07	2.14859e+06	1.59326e+06	2.18578e+06	953525
TG(18:0_18:1_18:2)	TG(54:3)	triacyl	884.783	14.8514	C57 H104 O6	M+NH4	B	5.05856e+07	8.63003e+07	8.27199e+07	1.15191e+08	3.99734e+07	7.61741e+07	4.44703e+07	1.03852e+08
TG(18:1_18:1_18:2)	TG(54:4)	triacyl	882.768	14.0165	C57 H102 O6	M+NH4	A	2.94277e+08	4.65796e+07	3.57445e+08	1.62347e+07	2.73207e+08	8.2011e+07	3.21828e+08	4.59679e+07
TG(18:1_18:1_18:2)	TG(54:4)	triacyl	882.768	14.7468	C57 H102 O6	M+NH4	A	4.18619e+06	1.20691e+06	6.70749e+06	821591	4.16368e+06	1.54552e+06	4.79593e+06	1.00637e+06
TG(18:1_18:1_18:2)	TG(54:4)	triacyl	882.768	14.7682	C57 H102 O6	M+NH4	A	3.89219e+06	1.03283e+06	6.70749e+06	821591	4.14056e+06	1.58843e+06	4.79593e+06	1.00637e+06
TG(18:1_18:1_18:3)	TG(54:5)	triacyl	880.752	14.2683	C57 H100 O6	M+NH4	B	2.11435e+06	509996	3.0145e+06	860796	2.23838e+06	1.04401e+06	3.04322e+06	784697
TG(18:1_18:2_18:2)	TG(54:5)	triacyl	880.752	13.6258	C57 H100 O6	M+NH4	A	2.70866e+08	5.74676e+07	3.46678e+08	1.28122e+07	2.77855e+08	8.09199e+07	3.15875e+08	4.94087e+07
TG(18:1_18:2_18:2)	TG(54:5)	triacyl	880.752	14.7256	C57 H100 O6	M+NH4	A	1.38563e+06	446347	2.28444e+06	265487	1.82502e+06	752522	1.96088e+06	365223
TG(18:1_18:2_18:2)	TG(54:5)	triacyl	880.752	14.747	C57 H100 O6	M+NH4	A	1.38563e+06	446347	2.28444e+06	265487	1.82502e+06	752522	1.96088e+06	365223
TG(18:1_18:2_18:2)	TG(54:5)	triacyl	880.752	14.8048	C57 H100 O6	M+NH4	A	1.38563e+06	446347	2.28444e+06	265487	1.82502e+06	752522	1.96088e+06	365223
TG(18:1_18:2_18:2)	TG(54:5)	triacyl	880.752	14.9245	C57 H100 O6	M+NH4	A	701917	215620	908337	494629	711915	298020	960541	251194
TG(16:0_18:2_20:4)	TG(54:6)	triacyl	878.736	13.4775	C57 H98 O6	M+NH4	A	1.29153e+07	3.32519e+06	1.21006e+07	1.60658e+06	8.82096e+06	1.51301e+06	4.47731e+07	8.78345e+07
TG(16:0_18:2_20:4)	TG(54:6)	triacyl	878.736	13.7726	C57 H98 O6	M+NH4	A	1.61081e+07	5.53004e+06	1.46873e+07	1.78802e+06	1.34036e+07	3.77925e+06	1.20109e+07	3.22203e+06
TG(18:1_18:2_18:3)	TG(54:6)	triacyl	878.736	13.2245	C57 H98 O6	M+NH4	A	1.66148e+08	4.53577e+07	2.19031e+08	2.59872e+07	1.74061e+08	6.29997e+07	1.90276e+08	5.04381e+07
TG(18:1_18:2_18:3)	TG(54:6)	triacyl	878.736	14.2156	C57 H98 O6	M+NH4	A	338459	113621	446670	84035.1	430745	184025	387575	104610
TG(18:2_18:2_18:2)	TG(54:6)	triacyl	878.736	27.5632	C57 H98 O6	M+NH4	A	17442.9	5881.38	27261.3	5443.48	32829.5	39656.3	33206.5	20604.5
TG(16:0_16:1_22:6)	TG(54:7)	triacyl	876.721	13.292	C57 H96 O6	M+NH4	A	6.52329e+06	3.41871e+06	6.41089e+06	2.16223e+06	4.4409e+06	1.52344e+06	4.71947e+06	1.36111e+06
TG(18:2_18:2_18:3)	TG(54:7)	triacyl	876.721	12.8647	C57 H96 O6	M+NH4	A	1.98743e+07	9.1017e+06	3.51701e+07	1.33087e+07	2.15573e+07	1.13154e+07	2.50375e+07	1.18222e+07
TG(14:0_18:2_22:6)	TG(54:8)	triacyl	874.705	12.5582	C57 H94 O6	M+NH4	A	1.26202e+06	623219	1.8374e+06	876430	1.1549e+06	635068	1.58231e+06	925945
TG(16:0_18:2_20:6)	TG(54:8)	triacyl	874.705	12.5011	C57 H94 O6	M+NH4	B	1.05908e+06	440077	1.8374e+06	876430	1.1549e+06	635068	1.58231e+06	925945
TG(16:1_18:2_20:5)	TG(54:8)	triacyl	874.705	12.85	C57 H94 O6	M+NH4	A	2.13602e+06	803617	2.9271e+06	1.15486e+06	1.91153e+06	600043	2.06549e+06	625675
TG(16:1_18:2_20:6)	TG(54:9)	triacyl	872.689	12.4519	C57 H92 O6	M+NH4	B	225184	89185.5	268578	97605.2	222758	70918.8	244034	68733.3
TG(16:0_18:0_21:0)	TG(55:0)	triacyl	904.846	16.1772	C58 H112 O6	M+NH4	A	54185.3	29470	83373.1	28189.9	39665.2	12114.4	60063.1	31767.2
TG(16:0_18:0_21:0)	TG(55:0)	triacyl	904.846	16.3461	C58 H112 O6	M+NH4	A	119069	58009.3	164976	65710.1	75133.3	30978.1	102301	62370.7
TG(16:0_21:0_18:1)	TG(55:1)	triacyl	902.83	14.5482	C58 H110 O6	M+NH4	B	1.97805e+06	508052	2.32527e+06	356465	1.76747e+06	365618	2.03359e+06	577994
TG(16:0_21:0_18:1)	TG(55:1)	triacyl	902.83	14.6132	C58 H110 O6	M+NH4	B	1.99377e+06	491451	2.32527e+06	356465	1.78164e+06	373779	2.05185e+06	561642
TG(16:0_21:0_18:1)	TG(55:1)	triacyl	902.83	15.4931	C58 H110 O6	M+NH4	A	46652.8	59786.9	67810.4	45223.8	102609	126128	191855	117684
TG(16:0_21:0_18:1)	TG(55:1)	triacyl	902.83	15.779	C58 H110 O6	M+NH4	A	1.24442e+06	537659	1.64525e+06	576774	1.17101e+06	463292	1.36444e+06	422215
TG(18:0_19:0_18:1)	TG(55:1)	triacyl	902.83	15.0742	C58 H110 O6	M+NH4	A	783647	155699	865814	42310.3	651742	194208	760887	222924
TG(16:0_18:1_21:1)	TG(55:2)	triacyl	900.815	16.2491	C58 H108 O6	M+NH4	B	16797.8	23055.5	42250.7	29868.5	11295.8	9852.6	24058.1	23300.8
TG(16:0_21:0_18:2)	TG(55:2)	triacyl	900.815	16.5308	C58 H108 O6	M+NH4	B	32409.2	27330.1	76185.2	45241	26255.1	16550.8	38731	25382.9
TG(17:0_18:1_20:1)	TG(55:2)	triacyl	900.815	14.9619	C58 H108 O6	M+NH4	A	38818.1	50283	10909.9	16843.6	75113.3	148369	23933.9	27896.8
TG(18:0_18:1_19:1)	TG(55:2)	triacyl	900.815	14.5552	C58 H108 O6	M+NH4	B	888678	100759	812445	95936.6	877873	102038	882489	154100
TG(18:0_18:1_19:1)	TG(55:2)	triacyl	900.815	15.2306	C58 H108 O6	M+NH4	A	4.68341e+06	1.58633e+06	6.36802e+06	1.93767e+06	5.15865e+06	1.86333e+06	5.8903e+06	910934
TG(18:0_19:0_18:2)	TG(55:2)	triacyl	900.815	16.4171	C58 H108 O6	M+NH4	B	23976.6	25948.1	55249	33362.3	19390.3	11717.9	26109.8	13708.5
TG(19:0_18:1_18:1)	TG(55:2)	triacyl	900.815	14.6113	C58 H108 O6	M+NH4	A	449352	135842	439731	228388	461671	160143	490499	144083
TG(19:0_18:1_18:1)	TG(55:2)	triacyl	900.815	16.1469	C58 H108 O6	M+NH4	A	45555.8	39711.3	78988.4	26778.4	38013.5	21779.8	61017.7	39368.3
TG(18:0_19:1_18:2)	TG(55:3)	triacyl	898.799	14.1081	C58 H106 O6	M+NH4	B	918956	95537.1	917160	153223	923936	127514	1.01064e+06	146455
TG(18:1_18:1_19:1)	TG(55:3)	triacyl	898.799	15.1266	C58 H106 O6	M+NH4	A	92633.2	30800.8	136888	47471.6	103990	49570.7	113168	33302.4
TG(19:0_18:1_18:2)	TG(55:3)	triacyl	898.799	13.5787	C58 H106 O6	M+NH4	B	1.34194e+06	789047	1.87553e+06	736976	941351	487860	1.58668e+06	901978
TG(19:0_18:1_18:2)	TG(55:3)	triacyl	898.799	13.9215	C58 H106 O6	M+NH4	B	466546	180790	469556	67772.7	372073	179258	480942	203206
TG(19:0_18:1_18:2)	TG(55:3)	triacyl	898.799	14.7453	C58 H106 O6	M+NH4	A	1.02199e+07	3.08564e+06	1.49099e+07	3.37637e+06	1.22168e+07	4.56723e+06	1.3909e+07	1.75989e+06
TG(19:0_18:1_18:2)	TG(55:3)	triacyl	898.799	14.8236	C58 H106 O6	M+NH4	A	9.20857e+06	2.81461e+06	1.20887e+07	2.93488e+06	9.4399e+06	5.75137e+06	9.45049e+06	5.45635e+06
TG(19:0_18:1_18:2)	TG(55:3)	triacyl	898.799	15.0275	C58 H106 O6	M+NH4	A	57106.6	15892.5	67982.1	27409.1	86318.4	40654.6	82126.2	33700.8
TG(19:0_18:1_18:2)	TG(55:3)	triacyl	898.799	15.2423	C58 H106 O6	M+NH4	A	93538.5	19992	144729	40101.4	93879.1	42903.7	124057	35307.3
TG(19:0_18:1_18:2)	TG(55:3)	triacyl	898.799	15.2727	C58 H106 O6	M+NH4	A	99303.7	48553.9	177684	71472.3	114287	44334.3	124112	22305.9
TG(19:0_18:1_18:2)	TG(55:3)	triacyl	898.799	15.5566	C58 H106 O6	M+NH4	A	50770.6	15560.4	95253.6	22754.9	70110.1	30816.2	72810.5	22681
TG(19:0_18:1_18:2)	TG(55:3)	triacyl	898.799	15.6078	C58 H106 O6	M+NH4	A	45941.3	23912.1	92663.2	49470.3	59125.7	30100.9	76618.9	24490.8
TG(19:0_18:1_18:2)	TG(55:3)	triacyl	898.799	15.9309	C58 H106 O6	M+NH4	B	17420.6	15419.1	42229.1	23000.3	24317.8	18364.4	28106.4	19859.8
TG(18:1_19:1_18:2)	TG(55:4)	triacyl	896.783	13.4199	C58 H104 O6	M+NH4	B	151366	127842	329651	196581	172940	81700.4	262575	53056.5
TG(18:1_19:1_18:2)	TG(55:4)	triacyl	896.783	14.2902	C58 H104 O6	M+NH4	A	9.6938e+06	2.24214e+06	1.39134e+07	1.83994e+06	1.28959e+07	4.10268e+06	1.4139e+07	1.28353e+06
TG(18:1_19:1_18:2)	TG(55:4)	triacyl	896.783	14.7104	C58 H104 O6	M+NH4	A	188902	47341.7	223792	39222.9	243425	49266.4	213187	31538.5
TG(19:0_18:1_18:3)	TG(55:4)	triacyl	896.783	13.1417	C58 H104 O6	M+NH4	B	651686	373246	965014	496940	513704	270885	785123	595614
TG(19:0_18:2_18:2)	TG(55:4)	triacyl	896.783	13.7408	C58 H104 O6	M+NH4	A	720784	177975	721594	81311.8	681853	112212	625074	159154
TG(17:0_18:1_20:4)	TG(55:5)	triacyl	894.768	14.2127	C58 H102 O6	M+NH4	A	322497	64063.5	311186	46657.2	327958	41492.6	308998	48456.3
TG(18:1_19:1_18:3)	TG(55:5)	triacyl	894.768	12.7879	C58 H102 O6	M+NH4	B	120089	52488.5	267987	135981	134288	66883.9	231968	161656
TG(19:0_18:2_18:3)	TG(55:5)	triacyl	894.768	13.368	C58 H102 O6	M+NH4	B	249386	104760	321967	119219	227684	100293	331304	179041
TG(19:1_18:2_18:2)	TG(55:5)	triacyl	894.768	13.8583	C58 H102 O6	M+NH4	A	4.46058e+06	1.19121e+06	5.98736e+06	848701	6.09449e+06	2.05848e+06	6.64745e+06	707557
TG(16:0_17:0_22:6)	TG(55:6)	triacyl	892.752	13.7529	C58 H100 O6	M+NH4	A	799118	329715	668642	201697	750855	153479	674797	138035
TG(16:0_17:0_22:6)	TG(55:6)	triacyl	892.752	13.8019	C58 H100 O6	M+NH4	A	717428	348135	633017	218260	689047	182817	644499	173607
TG(16:0_17:0_22:6)	TG(55:6)	triacyl	892.752	13.9229	C58 H100 O6	M+NH4	A	266787	95052.5	325718	199969	290152	132406	223034	81567.6
TG(16:0_18:1_21:5)	TG(55:6)	triacyl	892.752	12.8168	C58 H100 O6	M+NH4	B	63042.3	30991.3	124025	23868.3	91759.3	40089.2	152793	68539.1
TG(17:1_18:1_20:4)	TG(55:6)	triacyl	892.752	13.8719	C58 H100 O6	M+NH4	B	469869	134332	541994	156285	479946	181922	391747	143694
TG(18:2_18:2_19:2)	TG(55:6)	triacyl	892.752	13.4532	C58 H100 O6	M+NH4	A	847075	261321	1.13382e+06	194944	975777	331068	1.05173e+06	212291
TG(16:0_18:2_21:5)	TG(55:7)	triacyl	890.736	13.2795	C58 H98 O6	M+NH4	A	387079	210700	487630	274767	349204	132593	391223	175651
TG(16:0_18:2_21:5)	TG(55:7)	triacyl	890.736	13.4812	C58 H98 O6	M+NH4	A	723333	250065	793913	179040	680993	151356	658667	174212
TG(16:1_18:2_21:5)	TG(55:8)	triacyl	888.721	13.0635	C58 H96 O6	M+NH4	B	322365	140953	315907	71070.4	360588	95935.7	320218	70805.4
TG(16:0_18:0_22:0)	TG(56:0)	triacyl	918.862	16.5849	C59 H114 O6	M+NH4	A	286592	150874	366017	159004	180748	89738.6	219645	88313.5
TG(18:0_20:0_18:1)	TG(56:1)	triacyl	916.846	16.0371	C59 H112 O6	M+NH4	A	3.2184e+06	1.57251e+06	4.08128e+06	1.6905e+06	2.34446e+06	841123	2.75282e+06	893440
TG(18:1_18:3_20:6)	TG(56:10)	triacyl	898.705	12.4612	C59 H94 O6	M+NH4	B	382600	155665	443273	173890	401916	153510	455626	120130
TG(18:0_20:0_18:2)	TG(56:2)	triacyl	914.83	15.4666	C59 H110 O6	M+NH4	A	1.61392e+07	6.31619e+06	2.15019e+07	7.53436e+06	1.54552e+07	5.54395e+06	1.74923e+07	3.96879e+06
TG(18:0_20:0_18:2)	TG(56:2)	triacyl	914.83	15.7855	C59 H110 O6	M+NH4	A	146074	61362.4	215042	99346.1	130642	82332.6	304282	258169
TG(18:0_18:1_20:2)	TG(56:3)	triacyl	912.815	15.4297	C59 H108 O6	M+NH4	A	329774	108454	511519	163687	347010	80549.4	460504	144456
TG(18:0_18:1_20:2)	TG(56:3)	triacyl	912.815	15.4477	C59 H108 O6	M+NH4	A	339381	106387	527099	194569	348436	79699	398428	111683
TG(18:1_18:1_20:1)	TG(56:3)	triacyl	912.815	14.924	C59 H108 O6	M+NH4	A	4.16999e+07	9.1618e+06	5.42531e+07	1.13691e+07	5.09254e+07	1.75713e+07	5.99909e+07	5.71536e+06
TG(18:1_18:1_20:1)	TG(56:3)	triacyl	912.815	16.288	C59 H108 O6	M+NH4	A	330852	106175	608984	313080	358842	131414	424784	87326.3
TG(20:0_18:1_18:2)	TG(56:3)	triacyl	912.815	13.5427	C59 H108 O6	M+NH4	B	908150	492834	1.2114e+06	514519	644450	284465	953507	542945
TG(20:0_18:1_18:2)	TG(56:3)	triacyl	912.815	14.1262	C59 H108 O6	M+NH4	A	1.19596e+06	291020	1.22788e+06	298623	1.03366e+06	216605	1.3562e+06	359739
TG(20:0_18:1_18:2)	TG(56:3)	triacyl	912.815	15.2901	C59 H108 O6	M+NH4	A	310874	148882	187515	138211	385005	253147	458128	153528
TG(18:1_20:1_18:2)	TG(56:4)	triacyl	910.799	14.4733	C59 H106 O6	M+NH4	A	3.36495e+07	8.69198e+06	3.41986e+07	4.64931e+06	4.89701e+07	1.14824e+07	4.88472e+07	6.95778e+06
TG(18:1_20:1_18:2)	TG(56:4)	triacyl	910.799	14.8239	C59 H106 O6	M+NH4	A	2.6042e+06	2.78549e+06	4.32309e+06	3.59994e+06	1.95417e+06	1.99675e+06	1.26646e+06	254235
TG(18:1_20:1_18:2)	TG(56:4)	triacyl	910.799	14.9235	C59 H106 O6	M+NH4	A	1.09244e+06	359224	2.01547e+06	2.24234e+06	1.07327e+06	228892	1.10126e+06	332497
TG(18:1_20:1_18:2)	TG(56:4)	triacyl	910.799	15.1291	C59 H106 O6	M+NH4	B	345100	167060	533703	101206	378588	154020	453888	157905
TG(18:1_20:1_18:2)	TG(56:4)	triacyl	910.799	15.2528	C59 H106 O6	M+NH4	A	279698	104292	383750	123044	359703	156045	367222	81733
TG(18:0_18:1_20:4)	TG(56:5)	triacyl	908.783	14.3819	C59 H104 O6	M+NH4	A	1.5065e+07	4.51383e+06	1.89131e+07	1.65157e+06	1.66454e+07	8.72583e+06	1.41027e+07	4.96628e+06
TG(18:0_18:2_20:3)	TG(56:5)	triacyl	908.783	14.6523	C59 H104 O6	M+NH4	A	438262	109221	369570	50869.7	426562	79684	347554	53038.6
TG(18:1_18:2_20:2)	TG(56:5)	triacyl	908.783	13.5912	C59 H104 O6	M+NH4	B	419139	128454	480717	134628	448246	133248	532788	242116
TG(18:1_18:2_20:2)	TG(56:5)	triacyl	908.783	14.0865	C59 H104 O6	M+NH4	A	3.21976e+07	8.75725e+06	3.15721e+07	3.37754e+06	3.9612e+07	8.38487e+06	3.65076e+07	4.20221e+06
TG(18:1_18:2_20:2)	TG(56:5)	triacyl	908.783	14.2148	C59 H104 O6	M+NH4	A	3.45301e+07	7.17177e+06	3.15721e+07	3.37754e+06	4.06556e+07	7.5168e+06	3.65076e+07	4.20221e+06
TG(18:1_18:2_20:2)	TG(56:5)	triacyl	908.783	14.9422	C59 H104 O6	M+NH4	A	139650	54486.6	170449	46260.2	186815	37186.8	218406	55806.7
TG(16:0_18:0_22:6)	TG(56:6)	triacyl	906.768	14.2449	C59 H102 O6	M+NH4	A	1.02541e+07	3.68409e+06	6.302e+06	661005	8.8483e+06	1.59736e+06	5.13786e+06	1.21062e+06
TG(16:0_18:1_22:5)	TG(56:6)	triacyl	906.768	14.723	C59 H102 O6	M+NH4	A	283899	75907.3	251848	38906.6	276013	90805.1	210056	36604.3
TG(18:1_18:2_20:3)	TG(56:6)	triacyl	906.768	13.2027	C59 H102 O6	M+NH4	A	516342	107102	518031	125857	613967	137675	634910	125263
TG(18:1_18:2_20:3)	TG(56:6)	triacyl	906.768	13.677	C59 H102 O6	M+NH4	A	5.48751e+06	3.92902e+06	4.98923e+06	2.26284e+06	5.7586e+06	3.2766e+06	7.83952e+06	2.85292e+06
TG(18:1_18:2_20:3)	TG(56:6)	triacyl	906.768	13.8763	C59 H102 O6	M+NH4	A	4.31709e+07	1.32407e+07	4.02083e+07	6.18855e+06	3.78782e+07	1.41662e+07	3.98988e+07	9.56925e+06
TG(16:0_18:1_22:6)	TG(56:7)	triacyl	904.752	13.906	C59 H100 O6	M+NH4	A	5.507e+06	1.19246e+07	1.48577e+07	1.64989e+07	8.17383e+06	1.49552e+07	4.24404e+06	9.93607e+06
TG(16:0_18:1_22:6)	TG(56:7)	triacyl	904.752	14.1734	C59 H100 O6	M+NH4	A	155903	31019.8	146716	33394.9	141031	37964.7	136370	29769.7
TG(16:0_18:1_22:6)	TG(56:7)	triacyl	904.752	14.3257	C59 H100 O6	M+NH4	B	200150	48481.2	179678	32213.6	203647	67266.8	158293	46842.6
TG(16:0_18:1_22:6)	TG(56:7)	triacyl	904.752	14.4829	C59 H100 O6	M+NH4	B	89582.1	45201.2	90407.6	45795.4	94891.1	68525	38783.7	31366.6
TG(16:0_18:1_22:6)	TG(56:7)	triacyl	904.752	14.7118	C59 H100 O6	M+NH4	A	162297	45706.7	168663	33787	162764	49112.8	141442	24792
TG(16:0_18:1_22:6)	TG(56:7)	triacyl	904.752	14.826	C59 H100 O6	M+NH4	A	161454	40495.8	168663	33787	163310	49263.2	141442	24792
TG(16:0_18:2_22:5)	TG(56:7)	triacyl	904.752	12.8397	C59 H100 O6	M+NH4	B	89059.2	37089.3	74283	32430.8	85232.8	34501.7	95436.2	36450.2
TG(16:0_18:2_22:5)	TG(56:7)	triacyl	904.752	13.7495	C59 H100 O6	M+NH4	A	3.25236e+07	8.08392e+06	2.93457e+07	2.96073e+06	2.82976e+07	6.06924e+06	2.53574e+07	5.66857e+06
TG(18:1_18:2_20:4)	TG(56:7)	triacyl	904.752	13.4732	C59 H100 O6	M+NH4	A	4.17876e+07	1.18695e+07	3.92378e+07	5.20358e+06	3.68461e+07	1.38189e+07	3.37967e+07	7.19842e+06
TG(16:0_18:1_22:7)	TG(56:8)	triacyl	902.736	15.6498	C59 H98 O6	M+NH4	B	12835.4	5741.43	14339.5	3821.09	14556.8	3969.96	9475.29	2709.23
TG(16:0_18:1_22:7)	TG(56:8)	triacyl	902.736	15.9133	C59 H98 O6	M+NH4	B	12433.6	6023.51	14757.7	3232.5	13482.1	4638.3	11715.7	2250.35
TG(16:0_18:1_22:7)	TG(56:8)	triacyl	902.736	15.9921	C59 H98 O6	M+NH4	B	16454.6	7531.08	18613.3	5315.93	14258.4	4831.6	12887.3	2625.14
TG(16:0_18:2_22:6)	TG(56:8)	triacyl	902.736	13.3265	C59 H98 O6	M+NH4	A	3.32301e+07	8.69538e+06	3.14249e+07	4.88708e+06	3.09006e+07	7.56096e+06	2.68477e+07	4.84173e+06
TG(16:1_18:2_22:5)	TG(56:8)	triacyl	902.736	13.0654	C59 H98 O6	M+NH4	A	1.68159e+07	5.10594e+06	1.48108e+07	3.23003e+06	1.40331e+07	4.58606e+06	1.16302e+07	2.85201e+06
TG(18:0_18:2_20:6)	TG(56:8)	triacyl	902.736	13.5976	C59 H98 O6	M+NH4	B	55816.7	24858.5	33327.7	26451.9	71979.4	20479.4	31618.3	22576
TG(18:1_18:2_20:5)	TG(56:8)	triacyl	902.736	15.2228	C59 H98 O6	M+NH4	B	12214.4	8146.1	11602.5	6522.41	13157.1	5516	6360.62	1912.42
TG(18:1_18:2_20:6)	TG(56:9)	triacyl	900.721	12.7636	C59 H96 O6	M+NH4	B	6.46093e+06	2.30903e+06	8.09674e+06	2.48687e+06	6.22333e+06	2.36192e+06	6.13073e+06	1.91779e+06
TG(18:2_18:2_20:5)	TG(56:9)	triacyl	900.721	12.834	C59 H96 O6	M+NH4	A	6.29908e+06	2.24517e+06	8.09674e+06	2.48687e+06	6.22333e+06	2.36192e+06	6.13073e+06	1.91779e+06
TG(18:2_18:2_20:5)	TG(56:9)	triacyl	900.721	12.8469	C59 H96 O6	M+NH4	A	6.29908e+06	2.24517e+06	8.09674e+06	2.48687e+06	6.22333e+06	2.36192e+06	6.13073e+06	1.91779e+06
TG(15:0_16:0_26:0)	TG(57:0)	triacyl	932.877	16.5464	C60 H116 O6	M+NH4	A	9571.74	6341.37	10800	3652.02	4298.49	1252.68	5507.24	3181.49
TG(16:0_17:0_24:0)	TG(57:0)	triacyl	932.877	16.6151	C60 H116 O6	M+NH4	A	27970.1	15741.6	28890.8	6195.23	20792.4	6196.41	26065.6	8109.32
TG(16:0_17:0_24:0)	TG(57:0)	triacyl	932.877	16.6918	C60 H116 O6	M+NH4	A	27583.1	12644.9	31971.2	11083.5	20977.1	4724.06	29701.5	15616.8
TG(16:0_18:0_23:0)	TG(57:0)	triacyl	932.877	16.8255	C60 H116 O6	M+NH4	A	46256.8	24021.6	65741.5	25047.2	31903.9	14942	39791.8	15296.5
TG(16:0_23:0_18:1)	TG(57:1)	triacyl	930.862	15.5671	C60 H114 O6	M+NH4	B	399504	276534	535771	209404	207317	116773	233688	81192.9
TG(16:0_23:0_18:1)	TG(57:1)	triacyl	930.862	16.285	C60 H114 O6	M+NH4	A	521905	221760	695737	287022	449993	152698	478489	166282
TG(18:1_18:3_21:6)	TG(57:10)	triacyl	912.721	12.8373	C60 H96 O6	M+NH4	B	18592.3	13943	10579.4	11423.6	21630.7	12846.4	13845.9	12653
TG(18:1_18:3_21:6)	TG(57:10)	triacyl	912.721	12.9172	C60 H96 O6	M+NH4	B	20106.6	12759.8	16806.5	21791.1	18738.1	10889.7	16117.5	15173.5
TG(16:0_23:0_18:2)	TG(57:2)	triacyl	928.846	15.7126	C60 H112 O6	M+NH4	A	1.81431e+06	556638	2.45805e+06	824603	2.01241e+06	677651	2.16709e+06	479425
TG(18:0_21:0_18:2)	TG(57:2)	triacyl	928.846	14.952	C60 H112 O6	M+NH4	A	1.29953e+06	241627	1.56596e+06	300482	1.0999e+06	309652	1.41724e+06	215102
TG(18:0_21:0_18:2)	TG(57:2)	triacyl	928.846	15.1048	C60 H112 O6	M+NH4	A	517214	209024	575677	180122	484713	231165	614318	383639
TG(19:0_18:1_20:1)	TG(57:2)	triacyl	928.846	15.4215	C60 H112 O6	M+NH4	A	88084	80202.4	153346	146402	136574	247155	97380.1	126501
TG(21:0_18:1_18:2)	TG(57:3)	triacyl	926.83	14.6619	C60 H110 O6	M+NH4	A	639104	186352	640680	260798	504443	88927.5	482129	82799.3
TG(21:0_18:1_18:2)	TG(57:3)	triacyl	926.83	15.2011	C60 H110 O6	M+NH4	A	2.56635e+06	692634	3.03996e+06	857340	3.41366e+06	1.09326e+06	3.63751e+06	416901
TG(21:0_18:1_18:2)	TG(57:3)	triacyl	926.83	15.2274	C60 H110 O6	M+NH4	A	2.55958e+06	680550	3.0345e+06	860488	3.40632e+06	1.07217e+06	3.62011e+06	398456
TG(18:1_21:1_18:2)	TG(57:4)	triacyl	924.815	14.728	C60 H108 O6	M+NH4	A	1.78787e+06	467403	2.02291e+06	411901	2.8688e+06	815481	2.72826e+06	350275
TG(18:1_21:1_18:2)	TG(57:4)	triacyl	924.815	15.1969	C60 H108 O6	M+NH4	A	113288	22472.9	139788	18634.7	151722	51983.7	154774	34267.2
TG(18:1_18:2_21:2)	TG(57:5)	triacyl	922.799	14.2987	C60 H106 O6	M+NH4	A	708211	172106	710768	76220.8	1.07737e+06	237963	950209	87754.6
TG(19:0_18:1_20:4)	TG(57:5)	triacyl	922.799	14.6796	C60 H106 O6	M+NH4	A	202185	67639.9	145346	30110.7	343861	58801.2	220746	56758
TG(16:0_18:1_23:5)	TG(57:6)	triacyl	920.783	12.8202	C60 H104 O6	M+NH4	B	158036	71254.9	448576	169636	230383	132832	400806	209481
TG(16:0_19:0_22:6)	TG(57:6)	triacyl	920.783	14.1897	C60 H104 O6	M+NH4	A	496149	98422.2	386741	41372.8	630830	154267	494440	106131
TG(16:0_19:0_22:6)	TG(57:6)	triacyl	920.783	14.4494	C60 H104 O6	M+NH4	A	145540	46196	83877.5	34250	235551	90791	78379.7	54475.4
TG(17:0_18:1_22:5)	TG(57:6)	triacyl	920.783	13.9358	C60 H104 O6	M+NH4	A	348613	89800	301405	74898.9	437404	115137	362635	75555.4
TG(18:0_18:0_21:6)	TG(57:6)	triacyl	920.783	13.2138	C60 H104 O6	M+NH4	B	1.24564e+06	150575	1.3507e+06	160196	1.50408e+06	267480	1.47366e+06	92083.4
TG(18:1_19:1_20:4)	TG(57:6)	triacyl	920.783	14.2643	C60 H104 O6	M+NH4	A	529365	104078	386741	41372.8	668346	142345	494440	106131
TG(17:0_18:1_22:6)	TG(57:7)	triacyl	918.768	13.9309	C60 H102 O6	M+NH4	A	716301	227299	597683	128356	914814	288756	745978	311269
TG(17:0_18:2_22:5)	TG(57:7)	triacyl	918.768	13.6971	C60 H102 O6	M+NH4	A	524070	130610	557835	35321.8	553183	114556	559024	136742
TG(18:0_18:3_21:4)	TG(57:7)	triacyl	918.768	12.86	C60 H102 O6	M+NH4	B	138133	79305.6	227834	49597.8	207833	109749	265606	152770
TG(17:1_18:1_22:6)	TG(57:8)	triacyl	916.752	13.4963	C60 H100 O6	M+NH4	A	782573	253746	782199	81340.6	870631	178751	767871	155373
TG(18:1_18:2_21:5)	TG(57:8)	triacyl	916.752	13.256	C60 H100 O6	M+NH4	A	344632	155633	350659	181562	385529	132632	342317	131403
TG(17:1_18:2_22:6)	TG(57:9)	triacyl	914.736	13.1003	C60 H98 O6	M+NH4	A	299067	139754	255227	96482.7	346267	88958.7	257602	70270.3
TG(18:2_18:2_21:5)	TG(57:9)	triacyl	914.736	12.8622	C60 H98 O6	M+NH4	A	93225.9	55152.5	123656	87261.5	110230	72144	115616	84936.8
TG(16:0_16:0_26:0)	TG(58:0)	triacyl	946.893	16.8546	C61 H118 O6	M+NH4	A	19536.2	9388.81	18720	4138.67	12413.3	3345.69	15021	5668.94
TG(16:0_18:0_24:0)	TG(58:0)	triacyl	946.893	17.0971	C61 H118 O6	M+NH4	A	100457	55321	130822	57588.1	61732.1	30750.9	72368	25165.4
TG(16:0_24:0_18:1)	TG(58:1)	triacyl	944.877	16.5269	C61 H116 O6	M+NH4	A	1.03601e+06	535034	1.44997e+06	744841	797227	331866	841398	352227
TG(16:0_20:4_22:6)	TG(58:10)	triacyl	926.736	13.1422	C61 H98 O6	M+NH4	A	1.47274e+06	479790	739019	171364	1.10229e+06	543020	611919	185116
TG(18:2_18:2_22:6)	TG(58:10)	triacyl	926.736	12.8712	C61 H98 O6	M+NH4	A	1.39703e+07	5.23438e+06	1.38126e+07	3.14736e+06	1.42197e+07	3.93262e+06	1.16826e+07	1.66646e+06
TG(18:2_18:3_22:5)	TG(58:10)	triacyl	926.736	12.6989	C61 H98 O6	M+NH4	A	422390	193267	335787	90804.3	937746	1.1628e+06	302794	135650
TG(18:1_18:3_22:7)	TG(58:11)	triacyl	924.721	11.6374	C61 H96 O6	M+NH4	B	43283.7	20632.4	77678.9	15034.3	53190.5	16833.7	76000.4	23749.7
TG(16:0_18:1_24:1)	TG(58:2)	triacyl	942.862	15.9603	C61 H114 O6	M+NH4	A	4.59081e+06	1.57769e+06	6.17739e+06	2.34987e+06	4.81093e+06	1.49571e+06	4.88819e+06	1.11129e+06
TG(20:0_18:1_20:1)	TG(58:2)	triacyl	942.862	15.0373	C61 H114 O6	M+NH4	B	1.28553e+06	250616	1.53532e+06	79746.7	1.00994e+06	288267	1.19467e+06	273044
TG(18:1_20:1_20:1)	TG(58:3)	triacyl	940.846	15.4106	C61 H112 O6	M+NH4	A	8.81023e+06	2.20893e+06	1.11951e+07	3.7951e+06	1.30236e+07	4.27638e+06	1.26969e+07	1.74509e+06
TG(18:1_20:1_20:1)	TG(58:3)	triacyl	940.846	15.7915	C61 H112 O6	M+NH4	A	144056	42901.7	262952	105440	142042	57286.2	202983	60518.5
TG(18:1_20:1_20:1)	TG(58:3)	triacyl	940.846	15.865	C61 H112 O6	M+NH4	A	155399	47108.1	183501	35953.1	154104	56353.1	171164	48816.7
TG(18:0_20:0_20:4)	TG(58:4)	triacyl	938.83	15.2657	C61 H110 O6	M+NH4	A	352015	253907	2.09558e+06	2.65455e+06	359706	198669	2.36556e+06	5.07282e+06
TG(18:0_20:0_20:4)	TG(58:4)	triacyl	938.83	15.3927	C61 H110 O6	M+NH4	A	190566	78231.5	192125	32661.7	249214	98673.3	222623	99787.8
TG(18:0_20:0_20:4)	TG(58:4)	triacyl	938.83	15.4306	C61 H110 O6	M+NH4	A	170645	50707.1	181370	29123.7	223494	101793	185684	38462.2
TG(18:1_22:1_18:2)	TG(58:4)	triacyl	938.83	14.9277	C61 H110 O6	M+NH4	A	7.74672e+06	1.67907e+06	8.35611e+06	1.66004e+06	1.41542e+07	3.59808e+06	1.30989e+07	1.6672e+06
TG(18:1_22:1_18:2)	TG(58:4)	triacyl	938.83	15.5349	C61 H110 O6	M+NH4	A	108474	58944.3	128349	81183.2	124695	65878.9	159158	66838.3
TG(18:0_18:0_22:5)	TG(58:5)	triacyl	936.815	15.1619	C61 H108 O6	M+NH4	A	124925	41390.8	80844.7	16368.9	123246	38383.9	77586	20233.9
TG(18:1_18:2_22:2)	TG(58:5)	triacyl	936.815	14.5288	C61 H108 O6	M+NH4	A	2.09845e+06	831845	1.23171e+06	268758	4.00244e+06	1.10875e+06	3.05841e+06	847152
TG(18:1_18:2_22:2)	TG(58:5)	triacyl	936.815	14.5473	C61 H108 O6	M+NH4	A	2.09845e+06	831845	1.23171e+06	268758	4.00244e+06	1.10875e+06	3.05841e+06	847152
TG(20:1_18:2_20:2)	TG(58:5)	triacyl	936.815	14.731	C61 H108 O6	M+NH4	A	3.51603e+06	1.11418e+06	3.34208e+06	735218	3.1254e+06	828898	2.04494e+06	672152
TG(22:1_18:2_18:2)	TG(58:5)	triacyl	936.815	15.2775	C61 H108 O6	M+NH4	A	43459.3	18612.1	52618.7	19964.3	69844	28558.5	53065.2	14249.7
TG(18:0_18:0_22:6)	TG(58:6)	triacyl	934.799	14.7282	C61 H106 O6	M+NH4	A	2.75848e+06	1.31825e+06	1.21422e+06	190268	2.54175e+06	577944	1.1712e+06	433627
TG(18:0_18:2_22:4)	TG(58:6)	triacyl	934.799	14.3069	C61 H106 O6	M+NH4	A	9.36045e+06	2.37242e+06	1.03295e+07	1.93972e+06	1.02134e+07	4.62853e+06	1.02268e+07	3.31949e+06
TG(18:1_18:2_22:3)	TG(58:6)	triacyl	934.799	13.1889	C61 H106 O6	M+NH4	B	1.01589e+06	211064	1.28618e+06	193241	1.04777e+06	316573	1.26603e+06	382506
TG(20:1_18:2_20:3)	TG(58:6)	triacyl	934.799	14.3273	C61 H106 O6	M+NH4	A	9.36045e+06	2.37242e+06	1.03295e+07	1.93972e+06	1.02134e+07	4.62853e+06	1.02268e+07	3.31949e+06
TG(18:0_18:1_22:6)	TG(58:7)	triacyl	932.783	14.2186	C61 H104 O6	M+NH4	A	1.47019e+07	3.71729e+06	7.42334e+06	1.11522e+06	1.4136e+07	2.52703e+06	7.10903e+06	1.8013e+06
TG(18:0_18:1_22:6)	TG(58:7)	triacyl	932.783	14.6491	C61 H104 O6	M+NH4	A	112755	40720.8	76833	26404.4	118069	47780.5	68315.4	18361.7
TG(18:0_18:2_22:5)	TG(58:7)	triacyl	932.783	14.7301	C61 H104 O6	M+NH4	A	162410	53654.6	96482.6	30888.5	158514	52899.6	104151	15697.2
TG(18:0_18:2_22:5)	TG(58:7)	triacyl	932.783	14.8451	C61 H104 O6	M+NH4	A	89705.8	42321.4	69012.2	24259.1	97623.5	52866.9	62485.5	16137.3
TG(18:1_18:2_22:4)	TG(58:7)	triacyl	932.783	12.834	C61 H104 O6	M+NH4	B	82756.4	30828.3	151489	51908	99330.1	49394	144411	79829
TG(18:1_18:2_22:4)	TG(58:7)	triacyl	932.783	13.8413	C61 H104 O6	M+NH4	A	2.45603e+07	7.06603e+06	2.29799e+07	2.71859e+06	2.46125e+07	8.93937e+06	2.20033e+07	5.7532e+06
TG(18:0_18:2_22:6)	TG(58:8)	triacyl	930.768	13.7609	C61 H102 O6	M+NH4	A	2.39991e+07	5.43152e+06	1.71183e+07	2.10332e+06	2.21425e+07	3.28237e+06	1.53915e+07	3.50123e+06
TG(18:1_18:1_22:6)	TG(58:8)	triacyl	930.768	14.2205	C61 H102 O6	M+NH4	A	149243	55078.4	123031	35345.5	123231	51671.3	114608	28720
TG(18:1_18:1_22:6)	TG(58:8)	triacyl	930.768	14.2905	C61 H102 O6	M+NH4	A	188926	60545.4	124527	27974.1	185431	53015.8	122978	25742.1
TG(18:1_18:1_22:6)	TG(58:8)	triacyl	930.768	14.733	C61 H102 O6	M+NH4	B	72902	36775.4	55433.8	13863	77728.3	30325.9	42192.6	6978.51
TG(18:1_18:2_22:5)	TG(58:8)	triacyl	930.768	13.4363	C61 H102 O6	M+NH4	A	2.94078e+07	8.48788e+06	2.47876e+07	3.31795e+06	3.15816e+07	1.41731e+07	2.45277e+07	5.75026e+06
TG(18:0_18:2_22:7)	TG(58:9)	triacyl	928.752	13.7312	C61 H100 O6	M+NH4	B	88376.3	36872.7	57763.9	22134.9	83142.6	37248.1	55101.4	24863.1
TG(18:1_18:1_22:7)	TG(58:9)	triacyl	928.752	14.2408	C61 H100 O6	M+NH4	B	35224.4	16219.3	24436.3	7399.37	43206.6	20771.4	20148.2	7302.84
TG(18:1_18:2_22:6)	TG(58:9)	triacyl	928.752	13.2963	C61 H100 O6	M+NH4	A	3.08977e+07	7.97142e+06	2.6643e+07	3.66344e+06	2.8804e+07	4.94101e+06	2.39766e+07	4.09528e+06
TG(18:2_18:2_22:5)	TG(58:9)	triacyl	928.752	13.8325	C61 H100 O6	M+NH4	A	108602	41340	95167.5	22393.5	118622	48657.7	86259.4	12472.6
TG(16:0_18:0_25:0)	TG(59:0)	triacyl	960.908	17.3442	C62 H120 O6	M+NH4	A	19959.2	11487.7	25112.2	10957.4	14927.3	8752.89	14518.5	4904.19
TG(16:0_25:0_18:1)	TG(59:1)	triacyl	958.893	16.774	C62 H118 O6	M+NH4	A	204552	92712.1	259933	126318	186420	62705.4	160901	48045.2
TG(18:0_23:0_18:2)	TG(59:2)	triacyl	956.877	16.2085	C62 H116 O6	M+NH4	A	829234	273005	1.09644e+06	460797	908737	273653	824363	192328
TG(23:0_18:1_18:2)	TG(59:3)	triacyl	954.862	15.6728	C62 H114 O6	M+NH4	A	798203	270838	990803	450461	1.00255e+06	292829	918504	203117
TG(23:0_18:1_18:2)	TG(59:3)	triacyl	954.862	15.7629	C62 H114 O6	M+NH4	A	1.05862e+06	511609	1.3143e+06	471500	947361	339118	1.01391e+06	235549
TG(18:1_23:1_18:2)	TG(59:4)	triacyl	952.846	15.206	C62 H112 O6	M+NH4	A	1.11467e+06	316734	1.29708e+06	304532	1.40756e+06	426073	1.28158e+06	122804
TG(18:1_23:1_18:2)	TG(59:4)	triacyl	952.846	15.535	C62 H112 O6	M+NH4	A	107258	92578	78357.2	37618.4	91209.9	56424.9	126666	27611.3
TG(23:1_18:2_18:2)	TG(59:5)	triacyl	950.83	14.7467	C62 H110 O6	M+NH4	A	460375	151982	478679	69542.5	573542	161577	490763	79535.9
TG(23:1_18:2_18:2)	TG(59:5)	triacyl	950.83	15.6694	C62 H110 O6	M+NH4	B	26875	10327	46307.9	13080.3	41771.7	18290	45305.2	17500.3
TG(18:0_19:0_22:6)	TG(59:6)	triacyl	948.815	14.9141	C62 H108 O6	M+NH4	A	77747.9	43820.4	44417.1	13667	169615	52648.2	67852	42509.8
TG(18:1_18:1_23:4)	TG(59:6)	triacyl	948.815	13.2229	C62 H108 O6	M+NH4	B	4.39696e+06	875873	4.94135e+06	360592	5.09392e+06	1.28596e+06	5.07727e+06	510083
TG(18:1_18:2_23:3)	TG(59:6)	triacyl	948.815	14.295	C62 H108 O6	M+NH4	A	172193	36494.2	120233	19949.4	207427	38072.4	142351	14628.6
TG(18:1_19:1_22:4)	TG(59:6)	triacyl	948.815	14.5298	C62 H108 O6	M+NH4	B	53283	38225	21692.6	16034.7	86523.6	60506	48206.2	30354.6
TG(18:2_18:2_23:2)	TG(59:6)	triacyl	948.815	14.6304	C62 H108 O6	M+NH4	A	85458.5	49905.3	47500.4	10951.1	181039	63479.3	78389.4	30982.4
TG(18:2_18:2_23:2)	TG(59:6)	triacyl	948.815	14.7583	C62 H108 O6	M+NH4	A	83201.6	45458.6	43369.7	10562.2	151289	53600	81259.8	27484.8
TG(19:0_18:1_22:5)	TG(59:6)	triacyl	948.815	14.6274	C62 H108 O6	M+NH4	A	85458.5	49905.3	47500.4	10951.1	181039	63479.3	78389.4	30982.4
TG(18:1_18:1_23:5)	TG(59:7)	triacyl	946.799	12.854	C62 H106 O6	M+NH4	B	386746	186358	731187	246048	486154	286400	634897	412442
TG(18:1_19:1_22:5)	TG(59:7)	triacyl	946.799	13.9962	C62 H106 O6	M+NH4	A	74096.9	42588.9	56163.3	33981.1	110747	41603.8	79634.8	43206.3
TG(18:1_19:1_22:5)	TG(59:7)	triacyl	946.799	14.0607	C62 H106 O6	M+NH4	A	83863.4	41254.4	53888.4	36121.2	149266	88893.1	79634.8	43206.3
TG(18:1_19:1_22:5)	TG(59:7)	triacyl	946.799	14.2676	C62 H106 O6	M+NH4	A	178197	65695.4	119607	46920.1	286233	101160	157002	70338.8
TG(19:0_18:1_22:6)	TG(59:7)	triacyl	946.799	14.38	C62 H106 O6	M+NH4	A	287747	96124.7	152491	40137.2	530945	109979	194202	89279.6
TG(19:0_18:2_22:5)	TG(59:7)	triacyl	946.799	14.1735	C62 H106 O6	M+NH4	A	159503	61082.1	116944	39572.6	255648	123418	161084	70585.1
TG(18:1_18:1_23:6)	TG(59:8)	triacyl	944.783	13.0766	C62 H104 O6	M+NH4	B	102214	42432.6	68500.6	21600	101092	30109.8	71532.1	17225.2
TG(18:1_19:1_22:6)	TG(59:8)	triacyl	944.783	13.8916	C62 H104 O6	M+NH4	A	387886	120209	283566	44493.1	580597	266696	382392	131699
TG(19:1_18:2_22:5)	TG(59:8)	triacyl	944.783	13.6613	C62 H104 O6	M+NH4	A	68640.1	45483.3	30848.9	21940.6	119643	49497.1	56016.1	33022
TG(19:1_18:2_22:6)	TG(59:9)	triacyl	942.768	13.3237	C62 H102 O6	M+NH4	B	21746	16897.7	22068.7	18629.9	24595.5	15269	23337.3	19270.7
TG(19:1_18:2_22:6)	TG(59:9)	triacyl	942.768	13.4896	C62 H102 O6	M+NH4	A	224630	78188.8	173899	25728.5	292887	126680	215361	65804.6
TG(16:0_20:0_24:0)	TG(60:0)	triacyl	974.924	17.6256	C63 H122 O6	M+NH4	A	41356.9	23661.1	48889.5	19262.8	30769.3	12113.1	31934	9017.36
TG(20:0_22:0_18:1)	TG(60:1)	triacyl	972.908	17.0228	C63 H120 O6	M+NH4	A	350039	187807	455420	245044	299438	104170	251420	85727.4
TG(18:1_20:3_22:6)	TG(60:10)	triacyl	954.768	13.1214	C63 H102 O6	M+NH4	A	1.05359e+06	476598	850032	149798	1.34633e+06	638961	861650	241862
TG(18:1_20:3_22:6)	TG(60:10)	triacyl	954.768	13.3464	C63 H102 O6	M+NH4	A	2.90891e+06	1.00106e+06	1.69699e+06	282462	2.56177e+06	873719	1.62463e+06	412394
TG(18:2_20:5_22:6)	TG(60:13)	triacyl	948.721	12.3784	C63 H96 O6	M+NH4	B	266714	166032	156680	59075.4	184095	73322.6	155448	56440.8
TG(22:0_18:1_20:1)	TG(60:2)	triacyl	970.893	16.4536	C63 H118 O6	M+NH4	A	1.64432e+06	641287	2.30982e+06	1.094e+06	1.78482e+06	574202	1.54349e+06	374088
TG(18:1_18:1_24:1)	TG(60:3)	triacyl	968.877	15.9964	C63 H116 O6	M+NH4	A	2.40546e+06	1.31045e+06	3.06291e+06	1.38864e+06	3.03003e+06	939252	2.78979e+06	413789
TG(18:1_20:1_22:1)	TG(60:3)	triacyl	968.877	15.2124	C63 H116 O6	M+NH4	B	156551	88383.6	270019	187351	184738	172679	203932	125909
TG(24:0_18:1_18:2)	TG(60:3)	triacyl	968.877	15.8706	C63 H116 O6	M+NH4	A	2.69688e+06	1.06652e+06	2.63343e+06	907831	3.93043e+06	1.34627e+06	3.36922e+06	1.22974e+06
TG(18:1_24:1_18:2)	TG(60:4)	triacyl	966.862	15.4133	C63 H114 O6	M+NH4	A	3.54031e+06	1.00382e+06	4.89488e+06	1.52746e+06	4.89477e+06	1.40944e+06	4.43688e+06	541903
TG(18:0_20:0_22:5)	TG(60:5)	triacyl	964.846	15.2265	C63 H112 O6	M+NH4	A	614895	145752	521815	133507	746977	157460	660327	313879
TG(18:0_20:0_22:5)	TG(60:5)	triacyl	964.846	15.2478	C63 H112 O6	M+NH4	A	612136	151447	515283	128015	751900	164654	527476	99597
TG(18:0_20:0_22:5)	TG(60:5)	triacyl	964.846	15.3447	C63 H112 O6	M+NH4	A	356400	138218	359255	159814	403443	157139	317400	96825.3
TG(18:1_18:2_24:2)	TG(60:5)	triacyl	964.846	14.9538	C63 H112 O6	M+NH4	A	1.20662e+06	336878	1.37939e+06	276234	1.92133e+06	475042	1.79302e+06	356936
TG(18:0_20:0_22:6)	TG(60:6)	triacyl	962.83	15.212	C63 H110 O6	M+NH4	A	352208	193501	174199	48359.3	424637	126596	206680	72322.3
TG(20:0_18:1_22:5)	TG(60:6)	triacyl	962.83	14.6994	C63 H110 O6	M+NH4	A	1.8632e+06	453487	1.38068e+06	206133	2.64992e+06	660438	1.83124e+06	453775
TG(20:0_18:1_22:5)	TG(60:6)	triacyl	962.83	14.7536	C63 H110 O6	M+NH4	A	1.85943e+06	452145	1.34822e+06	213421	2.62624e+06	663699	1.82554e+06	456619
TG(20:0_18:1_22:5)	TG(60:6)	triacyl	962.83	15.0101	C63 H110 O6	M+NH4	A	51317.9	35103.2	44374.8	39964.5	103542	79386.4	132045	174041
TG(18:0_20:1_22:6)	TG(60:7)	triacyl	960.815	14.6745	C63 H108 O6	M+NH4	A	1.1688e+06	377182	560449	157154	1.76999e+06	644784	937102	398945
TG(18:1_20:1_22:5)	TG(60:7)	triacyl	960.815	14.2777	C63 H108 O6	M+NH4	A	3.29532e+06	860879	2.41275e+06	339650	4.57128e+06	1.24753e+06	3.43052e+06	916573
TG(18:1_18:2_24:5)	TG(60:8)	triacyl	958.799	13.859	C63 H106 O6	M+NH4	A	3.476e+06	865129	2.81943e+06	503538	4.50469e+06	1.2253e+06	3.66362e+06	969994
TG(18:1_20:1_22:6)	TG(60:8)	triacyl	958.799	14.1893	C63 H106 O6	M+NH4	A	1.39326e+06	384388	902389	162041	2.11645e+06	985110	1.42475e+06	541497
TG(18:0_20:3_22:6)	TG(60:9)	triacyl	956.783	13.725	C63 H104 O6	M+NH4	A	2.00092e+06	520032	1.22296e+06	224124	2.57084e+06	1.06774e+06	1.68048e+06	441587
TG(18:2_20:3_22:4)	TG(60:9)	triacyl	956.783	13.4932	C63 H104 O6	M+NH4	A	2.49467e+06	816262	2.02533e+06	336079	2.79403e+06	901075	2.30077e+06	640349
TG(18:0_20:0_23:0)	TG(61:0)	triacyl	988.94	17.8843	C64 H124 O6	M+NH4	A	8686.04	8166.39	8402.69	3758.51	5352.71	1591.58	5200.19	1604.81
TG(20:0_23:0_18:1)	TG(61:1)	triacyl	986.924	17.2787	C64 H122 O6	M+NH4	A	77812.3	34696.4	86083.5	39023.9	89096.2	24844.4	63519.2	16249.1
TG(23:0_18:1_20:1)	TG(61:2)	triacyl	984.908	16.688	C64 H120 O6	M+NH4	A	279461	85945	339715	158594	374002	107638	275611	59729.4
TG(23:0_20:1_18:2)	TG(61:3)	triacyl	982.893	16.0904	C64 H118 O6	M+NH4	A	224071	77590.5	269083	118376	342620	110045	296136	80577
TG(25:0_18:1_18:2)	TG(61:3)	triacyl	982.893	16.2557	C64 H118 O6	M+NH4	A	311131	112780	518537	289443	346521	125231	332356	159669
TG(18:1_25:1_18:2)	TG(61:4)	triacyl	980.877	16.1262	C64 H116 O6	M+NH4	B	19585	3845.86	20579.3	5140.82	29045.7	11134.4	26598.3	6390.39
TG(18:1_25:1_18:2)	TG(61:4)	triacyl	980.877	16.2131	C64 H116 O6	M+NH4	B	15174.3	3403.06	15234.8	4624.77	17773.7	5913.28	13444.3	3520.47
TG(25:0_18:2_18:2)	TG(61:4)	triacyl	980.877	15.6491	C64 H116 O6	M+NH4	A	233453	86578.4	228212	68143	354512	100524	283867	51589.5
TG(25:0_18:2_18:2)	TG(61:4)	triacyl	980.877	15.8234	C64 H116 O6	M+NH4	A	115871	41277.4	144191	61173.2	145605	43314.9	119568	22252.9
TG(23:0_18:2_20:3)	TG(61:5)	triacyl	978.862	15.4621	C64 H114 O6	M+NH4	A	48357.4	14514.3	39755.3	16496.6	72346.2	33859.7	44806.2	32558.3
TG(25:0_18:2_18:3)	TG(61:5)	triacyl	978.862	15.64	C64 H114 O6	M+NH4	B	30567.2	9211.72	31341.5	7108.15	41647.3	15504.1	35049.9	10177.5
TG(25:1_18:2_18:2)	TG(61:5)	triacyl	978.862	15.228	C64 H114 O6	M+NH4	A	98006.5	25457	96994.1	34306.9	164198	77296.7	111252	10026.8
TG(18:2_18:2_25:2)	TG(61:6)	triacyl	976.846	15.254	C64 H112 O6	M+NH4	A	30285.3	15492.4	21281.1	7281.2	54536.9	31831.5	35304	21374.2
TG(21:0_18:1_22:6)	TG(61:7)	triacyl	974.83	14.8823	C64 H110 O6	M+NH4	A	112917	54041.9	59656.8	22197.3	173839	79427.3	95074.6	46735.9
TG(18:1_21:1_22:6)	TG(61:8)	triacyl	972.815	14.3378	C64 H108 O6	M+NH4	A	55598.2	27564.1	29517.5	13314.2	111018	53227.4	60363.4	24184.8
TG(21:1_18:2_22:6)	TG(61:9)	triacyl	970.799	13.9176	C64 H106 O6	M+NH4	B	21220.2	13772.4	9521.66	4666.51	45315.6	32038.8	21513.3	13443.2
TG(16:0_16:0_30:0)	TG(62:0)	triacyl	1002.96	18.1402	C65 H126 O6	M+NH4	A	35521.9	12705.8	43800.6	14454.9	30972.6	7457.3	30963.3	7529.11
TG(16:0_26:0_20:1)	TG(62:1)	triacyl	1000.94	17.534	C65 H124 O6	M+NH4	A	132775	64102.9	167269	91874	141666	53829.6	106313	37824.2
TG(18:1_22:6_22:6)	TG(62:13)	triacyl	976.752	12.9142	C65 H100 O6	M+NH4	A	741141	393576	604748	205296	584128	295752	395157	67120.4
TG(24:0_18:1_20:1)	TG(62:2)	triacyl	998.924	16.9331	C65 H122 O6	M+NH4	A	469279	155423	588811	304229	645008	197146	467673	117903
TG(18:1_20:1_24:1)	TG(62:3)	triacyl	996.908	16.3296	C65 H120 O6	M+NH4	A	425313	130425	594181	400086	790815	210207	688547	225026
TG(26:0_18:1_18:2)	TG(62:3)	triacyl	996.908	16.4994	C65 H120 O6	M+NH4	A	423402	131509	679675	588676	684233	255195	542622	169453
TG(18:1_26:1_18:2)	TG(62:4)	triacyl	994.893	15.8806	C65 H118 O6	M+NH4	A	652123	196546	815042	337793	1.05091e+06	274904	814686	78623.4
TG(18:0_24:1_20:4)	TG(62:5)	triacyl	992.877	15.7575	C65 H116 O6	M+NH4	B	125586	41078.1	124394	27751.2	155065	41480.9	113540	42041.2
TG(18:1_18:2_26:2)	TG(62:5)	triacyl	992.877	15.44	C65 H116 O6	M+NH4	A	219280	53996.9	259577	92470.1	401477	144294	285961	27072.8
TG(22:0_18:1_22:4)	TG(62:5)	triacyl	992.877	15.6561	C65 H116 O6	M+NH4	A	156090	65218.9	119087	24434	212394	56086.8	131872	59731.5
TG(24:0_18:1_20:4)	TG(62:5)	triacyl	992.877	15.8316	C65 H116 O6	M+NH4	B	96596.1	34217.4	115950	36758.4	110972	35697.7	79468.8	21621.7
TG(16:0_24:0_22:6)	TG(62:6)	triacyl	990.862	15.6981	C65 H114 O6	M+NH4	A	108118	37658.6	71321.9	17437.1	103388	26342.4	69577.1	20598.6
TG(18:1_22:1_22:4)	TG(62:6)	triacyl	990.862	15.116	C65 H114 O6	M+NH4	A	269124	98804.9	174212	21159	433852	136703	265754	99670.2
TG(18:1_22:1_22:4)	TG(62:6)	triacyl	990.862	15.1583	C65 H114 O6	M+NH4	A	415305	202063	258639	95930.3	642574	204934	323269	137240
TG(18:2_20:2_24:2)	TG(62:6)	triacyl	990.862	15.4137	C65 H114 O6	M+NH4	A	57482	15220.3	48037.7	12366	92493.5	51678.9	71240.3	44487.7
TG(22:0_18:1_22:5)	TG(62:6)	triacyl	990.862	15.2568	C65 H114 O6	M+NH4	A	319533	117670	256423	93999.9	417771	196942	275080	53552.5
TG(18:1_22:1_22:5)	TG(62:7)	triacyl	988.846	14.9104	C65 H112 O6	M+NH4	A	125988	70610.8	139095	68845.5	175462	69900.2	162684	69667.9
TG(22:0_18:1_22:6)	TG(62:7)	triacyl	988.846	15.1285	C65 H112 O6	M+NH4	A	348991	126486	198943	63765.4	487981	141779	261447	80284.4
TG(22:1_18:2_22:4)	TG(62:7)	triacyl	988.846	14.7328	C65 H112 O6	M+NH4	A	549149	179334	395381	78943.6	987262	301627	622389	158381
TG(18:1_22:1_22:6)	TG(62:8)	triacyl	986.83	14.644	C65 H110 O6	M+NH4	A	286410	100995	162470	33572.6	515475	261316	309202	124438
TG(20:1_18:2_24:5)	TG(62:8)	triacyl	986.83	14.3167	C65 H110 O6	M+NH4	A	379425	120083	267044	50363.1	696025	201331	449629	84745.5
TG(16:0_18:1_28:8)	TG(62:9)	triacyl	984.815	14.1948	C65 H108 O6	M+NH4	A	281164	96167.2	187944	44774.5	420235	183144	246417	54528.8
TG(16:0_18:1_28:8)	TG(62:9)	triacyl	984.815	14.2511	C65 H108 O6	M+NH4	A	281164	96167.2	187944	44774.5	420235	183144	246417	54528.8
TG(18:1_18:2_26:6)	TG(62:9)	triacyl	984.815	13.9268	C65 H108 O6	M+NH4	A	203379	87820.5	134715	22220.1	297463	82920.8	191908	45874.2
TG(18:1_18:3_26:5)	TG(62:9)	triacyl	984.815	12.8463	C65 H108 O6	M+NH4	B	87000.2	46082.4	113686	55838	112443	56227.6	108223	61572.4
TG(16:0_29:0_18:1)	TG(63:1)	triacyl	1014.96	17.7814	C66 H126 O6	M+NH4	A	41963.6	16542.2	45292.8	22367.1	52377.3	16799.1	33657.6	8989.43
TG(23:0_18:1_22:1)	TG(63:2)	triacyl	1012.94	17.1687	C66 H124 O6	M+NH4	A	110098	32668.3	116916	54624.9	158836	51668.3	102136	25060.4
TG(23:0_22:1_18:2)	TG(63:3)	triacyl	1010.92	16.6007	C66 H122 O6	M+NH4	A	62364.6	20322.5	79144.1	44967.5	109213	41402.6	78870.2	17676.4
TG(25:0_20:1_18:2)	TG(63:3)	triacyl	1010.92	16.7111	C66 H122 O6	M+NH4	A	88848.7	25921.1	95395.9	40411.1	116040	33860.5	77626.9	26534.6
TG(18:1_27:1_18:2)	TG(63:4)	triacyl	1008.91	16.1188	C66 H120 O6	M+NH4	A	65959.8	20640.1	67505.8	35766	112378	31423.6	71134	13235.6
TG(27:1_18:2_18:2)	TG(63:5)	triacyl	1006.89	15.7058	C66 H118 O6	M+NH4	A	21055.9	6038.41	21004.8	9819.61	36466	13292.2	23185.1	6699.59
TG(18:0_23:0_22:6)	TG(63:6)	triacyl	1004.88	15.9263	C66 H116 O6	M+NH4	A	18911	10585.4	8666.94	3363.31	16940	6773.64	7666.86	3207.31
TG(18:1_23:1_22:6)	TG(63:8)	triacyl	1000.85	14.7995	C66 H112 O6	M+NH4	A	45583.8	20435.9	26972.1	8769.4	59562.8	19241.1	32016.1	16570.3
TG(18:1_18:3_27:5)	TG(63:9)	triacyl	998.83	13.0481	C66 H110 O6	M+NH4	B	260753	139460	144705	63584.4	383912	214445	198746	83154.7
TG(16:0_18:0_30:0)	TG(64:0)	triacyl	1030.99	18.6902	C67 H130 O6	M+NH4	A	10751.1	6107.98	14631.4	8570.66	9063.12	5081.05	7876.41	3999.02
TG(16:0_30:0_18:1)	TG(64:1)	triacyl	1028.97	18.0463	C67 H128 O6	M+NH4	A	88584	43026.1	133758	84657	97752.9	55375.9	76196	35210.8
TG(18:1_18:1_28:8)	TG(64:10)	triacyl	1010.83	14.2617	C67 H110 O6	M+NH4	A	127610	35757.9	116232	38029.4	139653	46679.5	100510	38316.7
TG(18:1_18:2_28:8)	TG(64:11)	triacyl	1008.81	13.8193	C67 H108 O6	M+NH4	A	208277	72805.9	207940	55340.7	266898	102321	206950	53036.5
TG(16:0_18:1_30:1)	TG(64:2)	triacyl	1026.96	17.4459	C67 H126 O6	M+NH4	A	215926	81800.6	295282	172852	293339	116333	216670	75828
TG(16:0_30:1_18:2)	TG(64:3)	triacyl	1024.94	16.9341	C67 H124 O6	M+NH4	A	159114	65376.4	239728	189769	217720	100425	166917	78298.2
TG(18:1_22:1_24:1)	TG(64:3)	triacyl	1024.94	16.8005	C67 H124 O6	M+NH4	A	115261	27420.7	143746	92603.6	250526	104109	162909	39770.1
TG(28:0_18:1_18:2)	TG(64:3)	triacyl	1024.94	16.9537	C67 H124 O6	M+NH4	A	159114	65376.4	239728	189769	217720	100425	166917	78298.2
TG(18:1_22:1_24:2)	TG(64:4)	triacyl	1022.92	16.9142	C67 H122 O6	M+NH4	B	5486.17	2990.05	4377.81	1456.31	5089.1	1605.33	3376.85	1487.2
TG(18:1_28:1_18:2)	TG(64:4)	triacyl	1022.92	16.3677	C67 H122 O6	M+NH4	A	124858	33057.4	124421	48909	255758	88819.2	169442	30636.6
TG(18:1_22:2_24:2)	TG(64:5)	triacyl	1020.91	16.3708	C67 H120 O6	M+NH4	B	21856.6	9489.32	20533	12142.5	21583.9	7328.01	14291.1	4805.49
TG(24:0_18:1_22:4)	TG(64:5)	triacyl	1020.91	15.9306	C67 H120 O6	M+NH4	A	55444.8	16542.2	57384	19739.5	101132	29548.5	68405.8	18391.3
TG(24:0_18:1_22:4)	TG(64:5)	triacyl	1020.91	16.1557	C67 H120 O6	M+NH4	A	84659.4	24564.3	63661.1	13487.2	88675.7	21749.2	60164	16542.7
TG(18:2_18:2_28:2)	TG(64:6)	triacyl	1018.89	15.9644	C67 H118 O6	M+NH4	B	28821.7	16342.1	22351.9	12148.8	26424.7	8792.19	21870.9	9834.36
TG(24:0_18:1_22:5)	TG(64:6)	triacyl	1018.89	15.5656	C67 H118 O6	M+NH4	B	91464.8	28226.4	73875.8	26289.7	133337	32061.2	80366.3	20113.4
TG(24:0_18:1_22:5)	TG(64:6)	triacyl	1018.89	15.7601	C67 H118 O6	M+NH4	A	103729	34681.2	84896.4	13036.1	128773	47486.5	76901.7	20651.6
TG(18:1_24:1_22:5)	TG(64:7)	triacyl	1016.88	15.1987	C67 H116 O6	M+NH4	A	140006	62114.4	91872.8	21595.3	204305	61736.5	122703	23277.5
TG(24:0_18:1_22:6)	TG(64:7)	triacyl	1016.88	15.6124	C67 H116 O6	M+NH4	A	132673	42268.8	98381.6	24465	142902	38765.4	85762.9	20671.7
TG(24:0_18:1_22:6)	TG(64:7)	triacyl	1016.88	15.6349	C67 H116 O6	M+NH4	A	132673	42268.8	98381.6	24465	142902	38765.4	85762.9	20671.7
TG(24:0_18:2_22:5)	TG(64:7)	triacyl	1016.88	15.3651	C67 H116 O6	M+NH4	A	67541.9	34159.3	39259	13640.8	91746.7	33484.4	54451.8	18874.9
TG(24:1_18:2_22:5)	TG(64:8)	triacyl	1014.86	14.7848	C67 H114 O6	M+NH4	A	108511	33545.4	78826.1	16275.8	170092	51404.7	101484	29312.3
TG(24:1_18:2_22:5)	TG(64:8)	triacyl	1014.86	15.0522	C67 H114 O6	M+NH4	A	142802	66685.4	103447	36130.8	197732	73940.6	127041	35791.7
TG(24:1_18:2_22:6)	TG(64:9)	triacyl	1012.85	14.6599	C67 H112 O6	M+NH4	B	78066.5	31248.6	53514.5	12563.6	107985	51470.4	54149.4	20111.7
TG(20:0_23:0_22:1)	TG(65:1)	triacyl	1042.99	18.3146	C68 H130 O6	M+NH4	A	33252.2	13546	39139	21743.3	35433	14955.2	22016.6	8381.63
TG(23:0_20:1_22:1)	TG(65:2)	triacyl	1040.97	17.6457	C68 H128 O6	M+NH4	A	73853	28629.2	95008.2	58047.3	86006.7	36114.4	54617.1	17542.4
TG(18:0_29:1_18:2)	TG(65:3)	triacyl	1038.96	17.1451	C68 H126 O6	M+NH4	A	74877.3	27623.1	101681	61868.1	92499	39391.8	60832.9	20277.7
TG(18:0_29:1_18:2)	TG(65:3)	triacyl	1038.96	17.17	C68 H126 O6	M+NH4	A	74877.3	27623.1	101681	61868.1	92499	39391.8	60832.9	20277.7
TG(20:1_22:1_23:1)	TG(65:3)	triacyl	1038.96	17.0562	C68 H126 O6	M+NH4	A	43662.8	19425	59890.1	38876	44547.7	21373.2	31125.8	16046.9
TG(18:1_29:1_18:2)	TG(65:4)	triacyl	1036.94	16.5922	C68 H124 O6	M+NH4	A	32845.6	12198.4	42155.4	24076.7	44446.4	20135.9	29396.8	13210.8
TG(29:1_18:2_18:2)	TG(65:5)	triacyl	1034.92	16.1579	C68 H122 O6	M+NH4	A	9661.54	3242.65	9711.45	7472.29	14349.6	6339.79	7875.82	2756.75
TG(16:0_16:0_34:1)	TG(66:1)	triacyl	1057	18.5623	C69 H132 O6	M+NH4	A	69223	29790.8	92311.3	48975.3	86352.8	42679.3	63893.1	26503.6
TG(20:1_18:2_28:8)	TG(66:11)	triacyl	1036.85	14.2466	C69 H112 O6	M+NH4	B	14163.4	10852.7	1591.96	2499.84	36427.8	19206.3	22047.4	10636.1
TG(16:0_18:1_32:1)	TG(66:2)	triacyl	1054.99	17.9222	C69 H130 O6	M+NH4	A	176930	91366.2	269865	172430	213200	126762	163399	81895.7
TG(16:0_32:1_18:2)	TG(66:3)	triacyl	1052.97	17.4388	C69 H128 O6	M+NH4	A	194113	91223.2	307764	201038	267864	166777	209148	121466
TG(30:0_18:1_18:2)	TG(66:3)	triacyl	1052.97	17.5039	C69 H128 O6	M+NH4	A	194113	91223.2	307764	201038	267864	166777	209148	121466
TG(18:1_30:1_18:2)	TG(66:4)	triacyl	1050.96	16.8383	C69 H126 O6	M+NH4	A	100361	39409.9	123823	61876.4	150928	86646.7	124865	70519.8
TG(30:1_18:2_18:2)	TG(66:5)	triacyl	1048.94	16.415	C69 H124 O6	M+NH4	A	29394.4	11404.5	31550.5	13921.8	52408.6	23147.8	40015.6	22225.5
TG(22:1_22:1_22:5)	TG(66:7)	triacyl	1044.91	15.6483	C69 H120 O6	M+NH4	A	25860.8	10808.8	21157.3	4855.31	47246.3	16364.6	27738.8	9271.35
TG(16:0_18:0_34:1)	TG(68:1)	triacyl	1085.03	19.0811	C71 H136 O6	M+NH4	A	51014.5	14509.7	53871.2	21136.5	70918.1	21436.2	46971.1	16387.3
TG(16:0_18:1_34:1)	TG(68:2)	triacyl	1083.02	18.4446	C71 H134 O6	M+NH4	A	211327	84845.7	250248	125081	312271	129732	214882	80182.8
TG(16:0_34:1_18:2)	TG(68:3)	triacyl	1081	17.923	C71 H132 O6	M+NH4	A	276027	117470	348735	190132	444844	210369	322543	135300
TG(18:1_32:1_18:2)	TG(68:4)	triacyl	1078.99	17.3648	C71 H130 O6	M+NH4	A	158174	66095.2	211769	119060	269269	134439	208785	106816
TG(32:1_18:2_18:2)	TG(68:5)	triacyl	1076.97	16.9103	C71 H128 O6	M+NH4	A	58093.1	21778	74839.2	40648.8	120697	62027.7	89090.9	43138.5
TG(16:0_18:0_36:1)	TG(70:1)	triacyl	1113.06	19.6998	C73 H140 O6	M+NH4	A	33503.9	7591.59	26201.6	8097.62	46476	10777.3	27998	12733.6
TG(16:0_18:1_36:1)	TG(70:2)	triacyl	1111.05	19.0101	C73 H138 O6	M+NH4	A	193578	47735.1	171488	57827.2	336063	93357.3	204356	75061.5
TG(18:1_18:1_34:1)	TG(70:3)	triacyl	1109.03	18.4168	C73 H136 O6	M+NH4	A	434571	131789	409324	154552	814127	274590	504775	152726
TG(18:1_34:1_18:2)	TG(70:4)	triacyl	1107.02	17.8783	C73 H134 O6	M+NH4	A	449294	140073	427063	156007	959449	376365	595607	156956
TG(34:1_18:2_18:2)	TG(70:5)	triacyl	1105	17.408	C73 H132 O6	M+NH4	A	217655	76714.8	198756	66797.3	520398	199981	318336	74778.2
TG(18:2_18:2_34:2)	TG(70:6)	triacyl	1102.99	16.891	C73 H130 O6	M+NH4	A	13155.1	4007.33	14029.7	5684.75	28575	13387.1	20740.3	6913.67
TG(18:2_18:2_34:2)	TG(70:6)	triacyl	1102.99	16.9804	C73 H130 O6	M+NH4	A	22745.8	8540.47	22310.1	8364.39	53439.1	23585.1	34155	10934
TG(19:1_34:1_18:2)	TG(71:4)	triacyl	1121.03	18.1536	C74 H136 O6	M+NH4	A	196030	72151.4	174803	64397.6	194866	72288.7	109887	43079
TG(16:0_20:0_36:1)	TG(72:1)	triacyl	1141.1	20.3173	C75 H144 O6	M+NH4	A	16969.6	5417.8	7935.83	3069.13	22252.2	5631.23	10917.6	7443.09
TG(20:0_18:1_34:1)	TG(72:2)	triacyl	1139.08	19.5788	C75 H142 O6	M+NH4	A	133322	30258.8	90182.1	22611.2	236520	51691.5	131651	61594.5
TG(18:1_20:1_34:1)	TG(72:3)	triacyl	1137.06	18.9592	C75 H140 O6	M+NH4	A	387262	107513	283879	72149.9	820735	233130	470607	175658
[truncated: 26 more rows]

## Sheet: Liver
								Wild-type, female (N=12)		Knockout, female (N=6)		Wild-type, male (N=8)		Knockout, male (N=6)
LipidMolec	LipidMolecGroup	SubClassKey	CalcMass	BaseRt	MolFormula	MainIon	TotalGrade	MeanArea[s1]	AreaStd[s1]	MeanArea[s2]	AreaStd[s2]	MeanArea[s3]	AreaStd[s3]	MeanArea[s4]	AreaStd[s4]
Cer(d18:0_16:0)	Cer(d34:0)	acylsphinganines	539.528	10.3688	C34 H69 N1 O3	M+HCOO	A	115070	62940.6	158096	51137.5	129774	39730.4	211855	64223.7
Cer(d18:1_16:0)	Cer(d34:1)	acylsphingosines	537.512	10.1767	C34 H67 N1 O3	M+HCOO	A	991909	170029	2.8608e+06	343230	1.26613e+06	156830	4.09057e+06	877988
Cer(d18:2_16:0)	Cer(d34:2)	acylsphingosines	535.496	9.64132	C34 H65 N1 O3	M+HCOO	B	38037.3	8046.65	47210	8075.55	64983.8	8730.96	75967.2	11642.5
Cer(d18:0_18:0)	Cer(d36:0)	acylsphinganines	567.559	10.8858	C36 H73 N1 O3	M+HCOO	A	87626.5	56779.4	123200	51573.4	42327	16185.8	82030.7	15307.1
Cer(d18:1_18:0)	Cer(d36:1)	acylsphingosines	565.543	10.6681	C36 H71 N1 O3	M+HCOO	A	1.28047e+06	304161	2.12599e+06	546643	937297	180519	1.37472e+06	262318
Cer(d18:1_19:0)	Cer(d37:1)	acylsphingosines	579.559	10.9609	C37 H73 N1 O3	M+HCOO	A	79202.1	18839.3	116222	21502.1	141880	33375.5	169656	30563.7
Cer(d18:0_20:0)	Cer(d38:0)	acylsphinganines	595.59	11.4058	C38 H77 N1 O3	M+HCOO	B	52093.5	38174.8	60296.9	34292.9	34396.9	12861.9	45442.7	17782.9
Cer(d18:1_20:0)	Cer(d38:1)	acylsphingosines	593.575	11.1975	C38 H75 N1 O3	M+HCOO	A	671411	110881	972577	189309	1.15202e+06	253307	1.1716e+06	167501
Cer(d18:2_20:0)	Cer(d38:2)	acylsphingosines	591.559	10.7082	C38 H73 N1 O3	M+HCOO	A	123733	20861.5	154623	24088	335535	87762.3	348611	63321.7
Cer(d17:1_22:0)	Cer(d39:1)	acylsphingosines	607.59	11.4478	C39 H77 N1 O3	M+HCOO	A	329316	68503.9	521054	124039	897206	230477	967020	174075
Cer(d17:1_22:1)	Cer(d39:2)	acylsphingosines	605.575	10.8719	C39 H75 N1 O3	M+HCOO	B	12147.6	4080.52	20738.5	10326.1	59615.3	21038.4	48104.1	12515.5
Cer(d17:1_22:1)	Cer(d39:2)	acylsphingosines	605.575	10.9794	C39 H75 N1 O3	M+HCOO	B	16309.5	5110.64	24261.9	9889.69	56749.1	11231.9	68342.6	13123
Cer(d18:0_22:0)	Cer(d40:0)	acylsphinganines	623.622	11.895	C40 H81 N1 O3	M+HCOO	A	128737	81074.1	143181	69897.8	68420.7	22837.4	102071	18792.4
Cer(d18:1_22:0)	Cer(d40:1)	acylsphingosines	621.606	11.4986	C40 H79 N1 O3	M+HCOO	B	11657.4	7349.86	370107	872885	810793	1.55074e+06	527904	1.27385e+06
Cer(d18:1_22:0)	Cer(d40:1)	acylsphingosines	621.606	11.6909	C40 H79 N1 O3	M+HCOO	A	3.54138e+06	550501	4.70811e+06	1.0294e+06	8.21152e+06	1.77757e+06	8.68813e+06	902124
Cer(d18:1_22:1)	Cer(d40:2)	acylsphingosines	619.59	11.1906	C40 H77 N1 O3	M+HCOO	A	912878	140484	1.18797e+06	198468	3.1071e+06	834437	3.19582e+06	692903
Cer(d18:1_22:2)	Cer(d40:3)	acylsphingosines	617.575	10.185	C40 H75 N1 O3	M-H	A	11987.9	3445.02	11889.2	1485.55	38032.7	11635.6	31731.8	4688.61
Cer(d22:2_18:1)	Cer(d40:3)	acylsphingosines	645.606	10.6547	C42 H79 N1 O3	M-H	A	30859.7	106837	107275	262764	99160.5	184369	127.452	193.752
Cer(d18:0_23:0)	Cer(d41:0)	acylsphinganines	637.637	12.1469	C41 H83 N1 O3	M+HCOO	A	65567.2	43457.8	53367.6	31182.6	30053.3	14456.7	39740.2	14932.1
Cer(d18:1_23:0)	Cer(d41:1)	acylsphingosines	635.622	11.726	C41 H81 N1 O3	M-H	A	575193	116394	701244	154689	558801	79995.3	642743	90285.9
Cer(d17:1_24:1)	Cer(d41:2)	acylsphingosines	633.606	11.3571	C41 H79 N1 O3	M+HCOO	A	1.17177e+06	242423	1.58411e+06	645536	1.58496e+06	159532	1.57248e+06	484976
Cer(d17:1_24:1)	Cer(d41:2)	acylsphingosines	633.606	11.4441	C41 H79 N1 O3	M+HCOO	A	1.05021e+06	378520	1.46736e+06	462604	1.30257e+06	631012	932740	667838
Cer(d18:1_24:0)	Cer(d42:1)	acylsphingosines	649.637	12.1745	C42 H83 N1 O3	M+HCOO	A	5.7144e+06	608196	7.06323e+06	1.38239e+06	7.83647e+06	1.21077e+06	7.75256e+06	2.74372e+06
Cer(d18:1_24:1)	Cer(d42:2)	acylsphingosines	647.622	11.4023	C42 H81 N1 O3	M+HCOO	B	1.29926e+06	2.35686e+06	1.10764e+06	1.78067e+06	19328.5	9622.17	1.45928e+06	1.33906e+06
Cer(d18:1_24:1)	Cer(d42:2)	acylsphingosines	647.622	11.4161	C42 H81 N1 O3	M+HCOO	A	3.31015e+06	2.50562e+06	2.43897e+06	3.20338e+06	702221	1.93051e+06	1.45928e+06	1.33906e+06
Cer(d18:1_24:1)	Cer(d42:2)	acylsphingosines	647.622	11.6037	C42 H81 N1 O3	M+HCOO	A	1.26114e+07	2.88014e+06	1.3653e+07	4.76443e+06	1.28325e+07	1.37007e+06	1.06338e+07	2.97987e+06
Cer(d18:2_24:1)	Cer(d42:3)	acylsphingosines	645.606	11.116	C42 H79 N1 O3	M+HCOO	A	2.80959e+06	488304	3.67544e+06	728850	3.25784e+06	438386	3.67457e+06	636414
Cer(d18:2_24:2)	Cer(d42:4)	acylsphingosines	643.59	10.6757	C42 H77 N1 O3	M+HCOO	A	161850	20942.5	210490	47489.4	271795	47266.2	328393	60964.7
Cer(d15:0_28:1)	Cer(d43:1)	acylsphingosines	663.653	12.3219	C43 H85 N1 O3	M+HCOO	A	249854	45075.3	266360	95258.9	233343	125955	152462	30202.6
Cer(d43:1)	Cer(d43:1)	acylsphingosines	663.653	12.4061	C43 H85 N1 O3	M+HCOO	B	237912	63863.7	275615	85863.8	239953	136127	183771	73300.2
Cer(d20:2_23:0)	Cer(d43:2)	acylsphingosines	661.637	11.8372	C43 H83 N1 O3	M+HCOO	A	237658	39401.1	300678	66829.4	180450	39951.3	197666	36908.2
Cer(d13:0_16:0_21:1)	Cer(d50:1)	acylceramides	775.742	12.9044	C50 H97 N1 O4	M+HCOO	B	18376.7	7572.51	31895.9	13888.8	7391.48	3189.47	12377.1	7141.16
Cer(d38:0_18:1)	Cer(d56:1)	acylceramides	859.836	14.266	C56 H109 N1 O4	M+HCOO	B	36015.8	11492.9	57848.2	19006.7	66258.9	29615.2	104648	38044.7
Cer(d12:1_24:0_20:6)	Cer(d56:7)	acylceramides	847.742	12.2129	C56 H97 N1 O4	M+HCOO	B	16215	8979.95	34806.1	15649.8	5788.12	6122.05	10501	12989.3
Cer(d24:0_7:0_26:1)	Cer(d57:1)	acylceramides	873.851	14.4806	C57 H111 N1 O4	M+HCOO	B	29971.7	9741	49710.1	19274.9	25351.7	8521.28	44421.3	16942.1
Cer(d22:1_18:0_18:1)	Cer(d58:2)	acylceramides	885.851	14.1943	C58 H111 N1 O4	M+HCOO	B	127040	39853.6	152472	37201.7	119079	43251.1	189849	58529.5
Cer(d12:2_32:1_19:4)	Cer(d63:7)	acylceramides	945.851	13.7902	C63 H111 N1 O4	M+HCOO	B	29549.9	11578	48263.5	12268.1	25635.9	12050.1	42576.4	14576.1
Cer(d23:0_18:0_23:7)	Cer(d64:7)	acylceramides	959.867	13.978	C64 H113 N1 O4	M+HCOO	B	49041	16086.2	78080	19809.1	56208.5	21630.2	99442.5	32999.3
Cer(t17:0_23:0)	Cer(t40:0)	phytoceramides	639.617	11.3735	C40 H81 N1 O4	M-H	B	11870.9	4917.68	13143.7	6784.51	14138.7	7059.93	19395.9	6133.59
Cer(t17:0_23:0)	Cer(t40:0)	phytoceramides	639.617	11.4426	C40 H81 N1 O4	M+HCOO	A	69125.1	14202.8	95292.3	22002.9	107345	12833.2	107085	17757
Cer(t17:0_24:0)	Cer(t41:0)	phytoceramides	653.632	11.6672	C41 H83 N1 O4	M+HCOO	A	55008.2	12238.7	65242	18285.8	58865.5	18846.9	60821.5	14851.4
Cer(t15:0_26:1)	Cer(t41:1)	phytoceramides	651.617	11.1111	C41 H81 N1 O4	M+HCOO	B	24351.1	5767.76	31801.9	3267.64	17237.9	4995.32	15774.4	6307.74
Cer(t20:0_22:0)	Cer(t42:0)	phytoceramides	667.648	11.9022	C42 H85 N1 O4	M+HCOO	A	99683.2	21279	146165	34661.7	103247	21020.5	131601	17741
Cer(t18:0_24:1)	Cer(t42:1)	phytoceramides	665.632	11.3461	C42 H83 N1 O4	M+HCOO	A	191159	45029.3	246799	50238.6	172244	36573.1	161357	23243.9
Cer(t18:1_24:0)	Cer(t42:1)	phytoceramides	665.632	11.8958	C42 H83 N1 O4	M+HCOO	B	10161.8	3060.17	12442	6747.77	8133.96	4529.01	12905.9	3893.73
CL(18:2_18:2)	CL(36:4)	monoacyl-monoacyl	924.513	7.56223	C45 H82 O15 P2	M-H	B	22870.3	12458.9	38052.2	20749	172358	111006	143206	56160.5
CL(16:0_18:1_18:2)	CL(52:3)	diacyl-monoacyl	1164.76	10.7282	C61 H114 O16 P2	M-H	A	11713.1	4693.73	16440.2	4150.36	27248.2	10078.5	38210.7	9469.04
CL(16:1_18:1_18:2)	CL(52:4)	diacyl-monoacyl	1162.74	10.3113	C61 H112 O16 P2	M-H	A	14894.2	8306.71	26277.1	11372.1	46250	19159.8	68757.6	11271.3
CL(18:0_18:2_18:2)	CL(54:4)	diacyl-monoacyl	1190.77	10.5611	C63 H116 O16 P2	M-H	A	10473.8	4693.84	24093.5	7345.1	27826.2	12431	31118.2	10231.9
CL(18:0_18:2_18:2)	CL(54:4)	diacyl-monoacyl	1190.77	10.7566	C63 H116 O16 P2	M-H	A	26755	12379.7	43801.2	21470.9	77927.1	34176.6	80338	17161.6
CL(18:1_18:2_18:2)	CL(54:5)	diacyl-monoacyl	1188.76	10.2599	C63 H114 O16 P2	M-H	A	126799	51120.9	216371	73137.8	258899	74067.3	335286	99112.1
CL(18:2_18:2_18:2)	CL(54:6)	diacyl-monoacyl	1186.74	9.23076	C63 H112 O16 P2	M-H	B	2113.03	2084.05	319.381	766.853	2035.98	2520.17	497.89	1219.58
CL(18:2_18:2_18:2)	CL(54:6)	diacyl-monoacyl	1186.74	9.64087	C63 H112 O16 P2	M-H	A	5141.44	3517.63	4492.47	3520.01	18394.6	8865.22	10934.7	6457.44
CL(18:2_18:2_18:2)	CL(54:6)	diacyl-monoacyl	1186.74	9.91768	C63 H112 O16 P2	M-H	B	21542.7	15926	27913.2	14699.8	53037.6	25832.4	69220.2	28848.7
CL(18:2_18:2_18:2)	CL(54:6)	diacyl-monoacyl	1186.74	10.0635	C63 H112 O16 P2	M-H	A	141533	65928.5	249889	84672.3	293512	113468	458290	96255
CL(18:2_18:2_18:2)	CL(54:6)	diacyl-monoacyl	1186.74	10.3842	C63 H112 O16 P2	M-H	A	7398.51	5077.24	33657.4	27788.4	20413.1	9423.73	62805.6	49787.2
CL(18:1_18:2_20:3)	CL(56:6)	diacyl-monoacyl	1214.77	10.3954	C65 H116 O16 P2	M-H	A	13213.6	7259.56	28331.8	12815.6	48195.5	15221.5	55367.6	11521.6
CL(18:2_18:2_20:2)	CL(56:6)	diacyl-monoacyl	1214.77	10.3481	C65 H116 O16 P2	M-H	A	13213.6	7259.56	28331.8	12815.6	48195.5	15221.5	55367.6	11521.6
CL(18:2_18:2_20:3)	CL(56:7)	diacyl-monoacyl	1212.76	10.1345	C65 H114 O16 P2	M-H	A	9812.47	8167.56	15423	6444.54	23608.7	13730.9	27474	6520.4
CL(18:2_18:2_20:3)	CL(56:7)	diacyl-monoacyl	1212.76	10.1898	C65 H114 O16 P2	M-H	A	10204.1	8006.71	15669.2	6345.39	23608.7	13730.9	29386.6	5210.08
CL(16:0_16:0_16:1_18:1)	CL(66:2)	diacyl-diacyl	1376.97	12.9273	C75 H142 O17 P2	M-H	B	8838.88	4451.8	5592.93	2479.9	7418.76	4841.92	5749.56	1395.08
CL(16:0_16:0_16:1_18:2)	CL(66:3)	diacyl-diacyl	1374.96	12.5362	C75 H140 O17 P2	M-H	B	18619.8	3792.51	16220.4	6184.03	21672.2	15414.6	11661.7	2819.57
CL(14:0_16:1_18:1_18:2)	CL(66:4)	diacyl-diacyl	1372.94	12.1788	C75 H138 O17 P2	M-H	B	10747	7521.58	13395.6	8166.91	13591.7	9393.55	8642.48	6288.92
CL(14:0_16:1_18:2_18:2)	CL(66:5)	diacyl-diacyl	1370.93	11.8237	C75 H136 O17 P2	M-H	A	13727	4730.78	13161.1	5535.56	42645	22396.3	23437.4	13484.3
CL(16:0_16:0_18:1_18:1)	CL(68:2)	diacyl-diacyl	1405	13.2333	C77 H146 O17 P2	M-2H	A	26738.3	4663.04	26125.3	3809.78	24526.3	6096.22	31480.9	7215.15
CL(16:0_16:0_18:1_18:1)	CL(68:2)	diacyl-diacyl	1405	13.4448	C77 H146 O17 P2	M-2H	B	4953.57	1085.56	4665.6	1309.23	5101.92	1946.4	7942.05	1677.86
CL(16:0_18:0_16:1_18:2)	CL(68:3)	diacyl-diacyl	1402.99	12.924	C77 H144 O17 P2	M-H	B	392795	86042.2	180688	126344	245602	171108	20744.1	26658.5
CL(16:0_16:0_18:2_18:2)	CL(68:4)	diacyl-diacyl	1400.97	12.5953	C77 H142 O17 P2	M-H	A	285460	52811.3	221586	97240	351465	139103	132854	98109.3
CL(14:0_18:1_18:2_18:2)	CL(68:5)	diacyl-diacyl	1398.96	12.135	C77 H140 O17 P2	M-H	A	274246	70196.4	177272	88422	343392	226060	89872	64411.4
CL(16:1_16:1_18:2_18:2)	CL(68:6)	diacyl-diacyl	1396.94	11.8188	C77 H138 O17 P2	M-H	A	199648	59072.7	108342	47466.1	326607	259948	50808.8	31927.3
CL(16:1_16:2_18:2_18:2)	CL(68:7)	diacyl-diacyl	1394.93	11.4777	C77 H136 O17 P2	M-H	B	8654.5	4569.9	5651.52	4077.95	17647.1	7038.04	15367.7	10307.4
CL(16:1_16:2_18:2_18:2)	CL(68:7)	diacyl-diacyl	1394.93	11.5419	C77 H136 O17 P2	M-H	A	10055.4	4728.07	7475.79	5298.06	24149.4	12853.6	15751.6	11749.4
CL(16:1_16:2_18:2_18:2)	CL(68:7)	diacyl-diacyl	1394.93	11.5973	C77 H136 O17 P2	M-H	B	10507	4960.94	7496.17	5192.91	27653.2	10439.2	19208	10973.1
CL(16:0_17:0_18:1_18:1)	CL(69:2)	diacyl-diacyl	1419.02	13.4453	C78 H148 O17 P2	M-H	B	4971.06	4429.18	3049.83	1080.21	4790.54	4252.75	2479.57	1096.74
CL(16:0_17:1_18:1_18:2)	CL(69:4)	diacyl-diacyl	1414.99	12.7426	C78 H144 O17 P2	M-H	A	16809.3	7617.98	11125.9	3964.66	24180	8046.83	12518.5	5027.65
CL(15:0_18:1_18:2_18:2)	CL(69:5)	diacyl-diacyl	1412.97	12.3926	C78 H142 O17 P2	M-H	A	37669.3	6600.78	38501.4	11131.7	67836.3	15680.1	65519.4	12686.8
CL(15:0_18:2_18:2_18:2)	CL(69:6)	diacyl-diacyl	1410.96	12.0693	C78 H140 O17 P2	M-H	A	29658.1	6045.24	34234.1	4975.49	64206.6	12580.3	72927.7	8296.46
CL(16:0_18:1_18:1_18:1)	CL(70:3)	diacyl-diacyl	1431.02	13.3369	C79 H148 O17 P2	M-H	A	82096.5	45544.6	31053	14641.1	74988	41056.9	21393.4	15116.3
CL(16:0_16:0_18:2_20:2)	CL(70:4)	diacyl-diacyl	1429	13.3466	C79 H146 O17 P2	M-H	B	7862.14	8854.3	3734.92	1133.48	6544.25	2607.67	3446.43	1385.19
CL(16:0_18:1_18:1_18:2)	CL(70:4)	diacyl-diacyl	1429	12.9164	C79 H146 O17 P2	M-H	A	619468	193612	457468	55211.9	660383	120815	385915	146228
CL(18:0_16:1_18:2_18:2)	CL(70:5)	diacyl-diacyl	1426.99	12.576	C79 H144 O17 P2	M-H	A	1.14003e+06	262066	1.09197e+06	243912	1.30354e+06	378609	424078	286201
CL(16:1_18:1_18:2_18:2)	CL(70:6)	diacyl-diacyl	1424.97	12.1768	C79 H142 O17 P2	M-H	A	1.637e+06	333299	1.52622e+06	583101	2.19474e+06	821527	798544	590261
CL(16:1_18:1_18:2_18:2)	CL(70:6)	diacyl-diacyl	1424.97	12.3902	C79 H142 O17 P2	M-2H	B	9566.77	3543.27	6232.37	3647.83	16715.5	6910.1	23245.5	18128.5
CL(16:1_18:2_18:2_18:2)	CL(70:7)	diacyl-diacyl	1422.96	11.8547	C79 H140 O17 P2	M-H	A	2.06283e+06	383331	1.66032e+06	457390	2.83897e+06	1.23036e+06	979075	642080
CL(16:1_18:2_18:2_18:2)	CL(70:7)	diacyl-diacyl	1422.96	12.2448	C79 H140 O17 P2	M-H	A	89812.2	25744.7	74534.4	41004.7	139799	125996	48774.9	49458.1
CL(16:2_18:2_18:2_18:2)	CL(70:8)	diacyl-diacyl	1420.94	11.614	C79 H138 O17 P2	M-H	A	11423.6	8797.76	46766.9	22170.8	73157.9	61412.2	104563	42062.4
CL(16:1_16:2_18:2_20:4)	CL(70:9)	diacyl-diacyl	1418.93	11.3775	C79 H136 O17 P2	M-H	B	1138.9	557.595	1822.51	59.2158	5172.07	2972.56	6751.03	4082.08
CL(16:0_18:1_19:1_18:2)	CL(71:4)	diacyl-diacyl	1443.02	13.0561	C80 H148 O17 P2	M-H	B	13348.3	8732.38	2948.87	1092.71	10070.2	6102.68	3692.42	1162.44
CL(18:0_17:1_18:2_18:2)	CL(71:5)	diacyl-diacyl	1441	12.7096	C80 H146 O17 P2	M-H	A	35493.9	18928.7	16066.5	5314.71	31252.2	11743.6	12890.2	5318.68
CL(17:1_18:1_18:2_18:2)	CL(71:6)	diacyl-diacyl	1438.99	12.385	C80 H144 O17 P2	M-H	A	97124.9	31472.5	86946	30510.5	127386	34250.8	114172	36803.7
CL(17:1_18:2_18:2_18:2)	CL(71:7)	diacyl-diacyl	1436.97	11.9882	C80 H142 O17 P2	M-H	A	69945.9	21726.2	64421.3	19596.7	114426	37973.2	103563	26046.1
CL(17:1_18:2_18:2_18:2)	CL(71:7)	diacyl-diacyl	1436.97	12.0699	C80 H142 O17 P2	M-H	A	135371	33775.4	111574	26546	203707	49955.6	177613	38420.4
CL(16:0_18:1_20:1_18:2)	CL(72:4)	diacyl-diacyl	1457.03	13.4196	C81 H150 O17 P2	M-H	B	28979.8	17575.2	5404.12	2545.34	32217.8	21892.4	5133.71	2031.4
CL(18:0_18:1_18:2_18:2)	CL(72:5)	diacyl-diacyl	1455.02	12.9442	C81 H148 O17 P2	M-H	A	225864	147273	103168	67189.7	142030	90241	17102.4	21988.2
CL(18:1_18:1_18:2_18:2)	CL(72:6)	diacyl-diacyl	1453	12.5543	C81 H146 O17 P2	M-2H	A	106260	49511.8	105436	16011.8	115548	17307.3	146888	45176.9
CL(18:1_18:2_18:2_18:2)	CL(72:7)	diacyl-diacyl	1450.99	12.2244	C81 H144 O17 P2	M-H	A	1.0589e+06	198373	710538	386218	648032	324858	161363	153386
CL(18:1_18:2_18:2_18:2)	CL(72:7)	diacyl-diacyl	1450.99	12.356	C81 H144 O17 P2	M-H	A	300175	80366.3	131274	107345	104536	78389.5	25732	27494.6
CL(18:1_18:2_18:2_18:2)	CL(72:7)	diacyl-diacyl	1450.99	12.4453	C81 H144 O17 P2	M-H	A	80798.3	37483.2	44944.1	43296.9	31236.3	28144.1	12239.5	11485.7
CL(18:2_18:2_18:2_18:2)	CL(72:8)	diacyl-diacyl	1448.97	11.9358	C81 H142 O17 P2	M-H	A	1.8698e+06	274274	1.21772e+06	699095	1.67203e+06	627178	616617	430989
CL(18:2_18:2_18:2_18:2)	CL(72:8)	diacyl-diacyl	1448.97	12.0769	C81 H142 O17 P2	M-H	A	424033	128563	298040	258725	395851	189237	158732	138767
CL(16:1_18:2_18:2_20:4)	CL(72:9)	diacyl-diacyl	1446.96	11.6792	C81 H140 O17 P2	M-H	B	826031	125760	810255	126872	1.17993e+06	255044	587258	318388
CL(16:1_18:2_18:2_20:4)	CL(72:9)	diacyl-diacyl	1446.96	12.0256	C81 H140 O17 P2	M-H	B	44217.4	15831.8	43335.9	24132.4	82197.9	23770.5	49033.2	24986.9
CL(16:1_18:2_18:2_20:4)	CL(72:9)	diacyl-diacyl	1446.96	12.1084	C81 H140 O17 P2	M-H	B	22716.8	8466.46	21811.7	14786.4	42544.6	16490.3	29359.9	11576.1
CL(18:1_19:1_18:2_18:2)	CL(73:6)	diacyl-diacyl	1467.02	12.7454	C82 H148 O17 P2	M-H	B	47874.6	25954.9	36536.1	10566.4	38873.5	13955.8	21961.7	8258.01
CL(19:1_18:2_18:2_18:2)	CL(73:7)	diacyl-diacyl	1465	12.4242	C82 H146 O17 P2	M-H	A	106030	28223.2	107157	26707.3	106257	25142	99527.1	25889
CL(17:1_18:2_18:2_20:3)	CL(73:8)	diacyl-diacyl	1462.99	12.0119	C82 H144 O17 P2	M-H	B	15693.1	5407.23	14898.8	6951.19	16164.1	4685.18	17414.8	4240.14
CL(17:1_18:2_18:2_20:3)	CL(73:8)	diacyl-diacyl	1462.99	12.0935	C82 H144 O17 P2	M-H	B	34008.1	7205.17	33848.9	9452.75	41205.7	6227.79	31641.9	4728.09
CL(18:2_18:2_18:2_20:4)	CL(74:10)	diacyl-diacyl	1472.97	11.7969	C83 H142 O17 P2	M-H	B	375226	70086.9	271610	106742	456793	139172	171398	103167
CL(16:1_18:2_20:4_20:4)	CL(74:11)	diacyl-diacyl	1470.96	11.5195	C83 H140 O17 P2	M-H	B	42841.4	23998.9	41128.1	14689.8	88462.5	50516.5	49558.4	33032.3
CL(16:1_18:2_20:4_20:4)	CL(74:11)	diacyl-diacyl	1470.96	11.6222	C83 H140 O17 P2	M-H	B	80260.2	34667.8	71671.8	16679.1	154544	67499.3	98193	45205.5
CL(18:0_18:2_18:2_20:2)	CL(74:6)	diacyl-diacyl	1481.03	12.8906	C83 H150 O17 P2	M-H	B	38972	56770.2	13877.4	7678.58	48976.3	31261.5	7371.08	6423.62
CL(18:1_18:2_18:2_20:2)	CL(74:7)	diacyl-diacyl	1479.02	12.612	C83 H148 O17 P2	M-H	B	722463	212736	582880	123973	736855	351863	243124	185326
CL(18:1_18:2_18:2_20:3)	CL(74:8)	diacyl-diacyl	1477	12.2937	C83 H146 O17 P2	M-H	B	1.96992e+06	500512	1.03857e+06	792692	1.47373e+06	1.01906e+06	126524	117513
CL(18:1_18:2_18:2_20:3)	CL(74:8)	diacyl-diacyl	1477	12.3238	C83 H146 O17 P2	M-2H	B	53982.7	20873.7	48266.8	10112.2	91627.4	21159.1	94341.3	25665.5
CL(18:2_18:2_18:2_20:3)	CL(74:9)	diacyl-diacyl	1474.99	12.0108	C83 H144 O17 P2	M-H	B	1.97277e+06	305163	1.37401e+06	536677	2.15769e+06	767672	462501	638948
CL(18:2_18:2_18:2_20:3)	CL(74:9)	diacyl-diacyl	1474.99	12.3266	C83 H144 O17 P2	M-2H	B	3228.02	1352.72	1446.69	1699.99	7014.59	2637.32	6934.7	3078.26
CL(16:0_18:2_20:3_22:6)	CL(76:11)	diacyl-diacyl	1498.99	12.3456	C85 H144 O17 P2	M-H	B	21430	9621.62	17672	7962.83	19406.3	9908.56	17845.2	11009.2
CL(16:0_18:2_20:4_22:5)	CL(76:11)	diacyl-diacyl	1498.99	12.0535	C85 H144 O17 P2	M-H	B	304883	62935.1	319048	113420	312035	112952	246567	134479
CL(18:1_18:2_18:2_22:6)	CL(76:11)	diacyl-diacyl	1498.99	12.2113	C85 H144 O17 P2	M-2H	B	2843.65	2179	4124.66	1736.95	4483.78	2374.47	4380.3	3210.6
CL(16:0_18:2_20:4_22:6)	CL(76:12)	diacyl-diacyl	1496.97	11.9958	C85 H142 O17 P2	M-H	B	34550.3	11794.2	33263.8	9730.21	63589.1	16352.5	66463.4	22694.7
CL(16:0_18:2_20:4_22:6)	CL(76:12)	diacyl-diacyl	1496.97	12.0549	C85 H142 O17 P2	M-H	B	35336.3	11278.1	30094.6	8386.51	47699.7	18366.8	38667.9	17905.6
CL(18:2_18:2_18:2_22:6)	CL(76:12)	diacyl-diacyl	1496.97	11.6984	C85 H142 O17 P2	M-H	A	564662	125064	579123	87984.4	728237	176522	470059	230669
CL(18:2_18:2_18:2_22:6)	CL(76:12)	diacyl-diacyl	1496.97	11.9469	C85 H142 O17 P2	M-H	B	47452	20756.5	50050.8	18452.1	58400.7	17672.5	66463.4	22694.7
CL(20:1_18:2_18:2_20:2)	CL(76:7)	diacyl-diacyl	1507.05	12.9273	C85 H152 O17 P2	M-H	B	4226.6	4649.08	2243.89	227.27	11669.5	5718.2	6294.03	2097.02
CL(20:1_18:2_18:2_20:3)	CL(76:8)	diacyl-diacyl	1505.03	12.5678	C85 H150 O17 P2	M-H	B	35834.4	22475.5	25038.6	18789.9	58143.6	28187.9	19040.3	17073.5
CL(18:2_18:2_20:2_20:3)	CL(76:9)	diacyl-diacyl	1503.02	12.3494	C85 H148 O17 P2	M-H	B	78908.3	30731.2	31468.2	14471.6	96867.2	38905.8	17849.7	13491.9
CL(20:1_18:2_18:2_22:6)	CL(78:11)	diacyl-diacyl	1527.02	12.3625	C87 H148 O17 P2	M-H	B	4108.56	1685.66	3867.12	1310.09	9382.93	4253.02	12189.1	3637.23
CL(18:1_18:2_20:3_22:6)	CL(78:12)	diacyl-diacyl	1525	12.0693	C87 H146 O17 P2	M-H	B	26844.1	10163.2	34837.5	8617.03	36315.3	12935.1	37483	7521.25
CL(18:2_18:2_20:3_22:6)	CL(78:13)	diacyl-diacyl	1522.99	11.8091	C87 H144 O17 P2	M-H	B	16501.8	7545.06	14824.2	5908.99	21406.8	13744.1	25800	17287
CL(24:0_18:2_18:2_18:2)	CL(78:6)	diacyl-diacyl	1537.1	13.9337	C87 H158 O17 P2	M-H	A	43.7487	122.464	0	0	5464.98	4883.39	1405.99	957.59
CL(23:0_16:0_18:2_22:6)	CL(79:8)	diacyl-diacyl	1547.08	9.20043	C88 H156 O17 P2	M-H	B	269135	150480	230031	108782	414239	194015	685405	361211
Hex1Cer(d18:1_23:0)	Hex1Cer(d41:1)	Ceramide monosaccharides	797.674	11.2657	C47 H91 N1 O8	M+CH3COO	B	826698	111441	795175	31336	800370	173227	1.02301e+06	230073
LBPA(16:0_16:1)	LBPA(32:1)	Monoacylglycerophosphomonoradylglycerols	720.494	7.5757	C38 H73 O10 P1	M-H	B	9548.54	7339	8613.03	4342.1	32009.7	26618.7	15400.7	11478.5
LBPA(16:0_16:1)	LBPA(32:1)	Monoacylglycerophosphomonoradylglycerols	720.494	7.6554	C38 H73 O10 P1	M-H	B	12254.8	9826.42	11158.2	4702.13	43266.9	36318.1	21055.5	12873.1
LBPA(16:0_16:1)	LBPA(32:1)	Monoacylglycerophosphomonoradylglycerols	720.494	8.87247	C38 H73 O10 P1	M-H	B	2291.82	2497.66	355.301	550.516	6216.04	3863.13	4441.43	3164.39
LBPA(16:0_18:1)	LBPA(34:1)	Monoacylglycerophosphomonoradylglycerols	748.525	8.1008	C40 H77 O10 P1	M-H	B	97079.8	99709.1	100656	100987	244120	128531	164407	116285
LBPA(16:0_18:1)	LBPA(34:1)	Monoacylglycerophosphomonoradylglycerols	748.525	8.32658	C40 H77 O10 P1	M-H	B	956716	271436	722733	384322	1.24232e+06	406478	709809	333721
LBPA(16:0_18:1)	LBPA(34:1)	Monoacylglycerophosphomonoradylglycerols	748.525	8.46719	C40 H77 O10 P1	M-H	B	948788	292253	747416	323512	1.18582e+06	425161	769225	327404
LBPA(16:0_18:1)	LBPA(34:1)	Monoacylglycerophosphomonoradylglycerols	748.525	8.57113	C40 H77 O10 P1	M-H	B	1.00037e+06	216601	745042	329046	1.22204e+06	362892	748907	352083
LBPA(16:0_18:1)	LBPA(34:1)	Monoacylglycerophosphomonoradylglycerols	748.525	8.74268	C40 H77 O10 P1	M-H	B	357588	95662.9	239376	80087.7	487206	153479	268402	120580
LBPA(16:0_18:1)	LBPA(34:1)	Monoacylglycerophosphomonoradylglycerols	748.525	8.80921	C40 H77 O10 P1	M-H	B	383928	103230	309315	133982	459020	171691	283309	120274
LBPA(16:0_18:1)	LBPA(34:1)	Monoacylglycerophosphomonoradylglycerols	748.525	9.10465	C40 H77 O10 P1	M-H	B	17139.4	12530.6	35965.9	43178.6	30922.8	18196.9	36314.4	34136
LBPA(16:0_18:1)	LBPA(34:1)	Monoacylglycerophosphomonoradylglycerols	748.525	9.36116	C40 H77 O10 P1	M-H	B	390936	82535.1	278571	63374.6	486814	68987.1	358444	76416.6
LBPA(16:0_18:1)	LBPA(34:1)	Monoacylglycerophosphomonoradylglycerols	748.525	9.73865	C40 H77 O10 P1	M-H	B	4951.25	9883.77	1812.85	3389.62	409.124	1128.19	14.5801	16.7308
LBPA(16:0_18:2)	LBPA(34:2)	Monoacylglycerophosphomonoradylglycerols	746.51	7.64732	C40 H75 O10 P1	M-H	A	404968	519443	346956	177119	1.53033e+06	818724	924261	393440
LBPA(16:0_18:2)	LBPA(34:2)	Monoacylglycerophosphomonoradylglycerols	746.51	8.06007	C40 H75 O10 P1	M-H	B	374594	194251	170046	52238.5	361991	168826	280439	196368
LBPA(16:0_18:2)	LBPA(34:2)	Monoacylglycerophosphomonoradylglycerols	746.51	8.27602	C40 H75 O10 P1	M-H	A	240741	93189.2	157358	51568.6	368478	116915	315479	99581.5
LBPA(16:0_18:2)	LBPA(34:2)	Monoacylglycerophosphomonoradylglycerols	746.51	8.34581	C40 H75 O10 P1	M-H	B	148673	63761.8	115866	23589.9	243139	113582	230661	75958.5
LBPA(16:0_18:2)	LBPA(34:2)	Monoacylglycerophosphomonoradylglycerols	746.51	8.41276	C40 H75 O10 P1	M-H	B	123800	58145.4	105700	32959.9	229290	94469.3	214822	81534.2
LBPA(16:0_18:2)	LBPA(34:2)	Monoacylglycerophosphomonoradylglycerols	746.51	8.46353	C40 H75 O10 P1	M-H	B	92260.4	40708.5	79956.9	42812.6	193635	89655	171194	46649.4
LBPA(16:0_18:2)	LBPA(34:2)	Monoacylglycerophosphomonoradylglycerols	746.51	8.95277	C40 H75 O10 P1	M-H	B	413702	118314	292137	49616.3	572760	150582	435181	119318
LBPA(16:1_18:2)	LBPA(34:3)	Monoacylglycerophosphomonoradylglycerols	744.494	6.45342	C40 H73 O10 P1	M-H	B	400.162	699.335	2444.45	3023.63	3869.9	4079.02	7070.38	7678.67
LBPA(16:1_18:2)	LBPA(34:3)	Monoacylglycerophosphomonoradylglycerols	744.494	6.53528	C40 H73 O10 P1	M-H	B	1231.4	1508.2	5232.6	4222.76	12361	13510.7	12118.1	11076
LBPA(16:1_18:2)	LBPA(34:3)	Monoacylglycerophosphomonoradylglycerols	744.494	6.61605	C40 H73 O10 P1	M-H	B	2676.16	3037.93	10673	5603.59	17728.8	15553.8	21123.1	12619.4
LBPA(16:1_18:2)	LBPA(34:3)	Monoacylglycerophosphomonoradylglycerols	744.494	6.73722	C40 H73 O10 P1	M-H	B	6415.84	4025.48	21719.5	10672.7	82633.2	113710	63932.1	42794.6
LBPA(16:1_18:2)	LBPA(34:3)	Monoacylglycerophosphomonoradylglycerols	744.494	6.96949	C40 H73 O10 P1	M-H	B	21822.8	13814	34801.3	10112.3	135193	164569	132973	67496.4
LBPA(16:1_18:2)	LBPA(34:3)	Monoacylglycerophosphomonoradylglycerols	744.494	7.18574	C40 H73 O10 P1	M-H	B	8785.59	3074.57	12268.8	1853.19	24661.3	15439.8	23357.5	13025
LBPA(16:1_18:2)	LBPA(34:3)	Monoacylglycerophosphomonoradylglycerols	744.494	7.33879	C40 H73 O10 P1	M-H	B	14013.4	7850.51	15563.8	13481.8	43531.6	41589.1	20596	7331.48
LBPA(16:1_18:2)	LBPA(34:3)	Monoacylglycerophosphomonoradylglycerols	744.494	7.52059	C40 H73 O10 P1	M-H	A	34578.5	20982.4	44096.7	32914.3	143883	87328.8	151045	66831.2
LBPA(16:1_18:2)	LBPA(34:3)	Monoacylglycerophosphomonoradylglycerols	744.494	7.61624	C40 H73 O10 P1	M-H	B	24376.5	16493.5	34636.8	31875.4	146479	104197	170935	79757.7
LBPA(16:1_18:2)	LBPA(34:3)	Monoacylglycerophosphomonoradylglycerols	744.494	8.06617	C40 H73 O10 P1	M-H	B	4961.35	3344.74	19505.5	18184.5	15525.1	8491.33	46531.3	16769.2
LBPA(16:1_18:2)	LBPA(34:3)	Monoacylglycerophosphomonoradylglycerols	744.494	8.45524	C40 H73 O10 P1	M-H	A	13233.1	4989.99	19516.7	4253.62	43085.6	11005.4	47500.6	10921.7
LBPA(16:2_18:2)	LBPA(34:4)	Monoacylglycerophosphomonoradylglycerols	742.478	6.98374	C40 H71 O10 P1	M-H	B	140.803	422.409	1746.57	2252.01	4198.76	4311.5	22480.1	15344.5
LBPA(16:2_18:2)	LBPA(34:4)	Monoacylglycerophosphomonoradylglycerols	742.478	7.6908	C40 H71 O10 P1	M-H	A	2065	2161.9	10281.6	12579.9	13252.3	11184.7	52747.5	27667.6
LBPA(34:5)	LBPA(34:5)	Monoacylglycerophosphomonoradylglycerols	740.463	7.52158	C40 H69 O10 P1	M-H	B	2434.95	1486.47	7871.94	5384.18	7959.8	5739.67	22272.9	10834.1
LBPA(15:0_20:5)	LBPA(35:5)	Monoacylglycerophosphomonoradylglycerols	754.478	7.6334	C41 H71 O10 P1	M-H	B	27634.4	13611.3	59102	24111.9	33795.9	7182.66	62832.3	23646
LBPA(18:0_18:1)	LBPA(36:1)	Monoacylglycerophosphomonoradylglycerols	776.557	9.79209	C42 H81 O10 P1	M-H	B	37455.7	25346.7	59271	10879	13262.3	28537.4	3706.59	9072.53
LBPA(18:0_18:1)	LBPA(36:1)	Monoacylglycerophosphomonoradylglycerols	776.557	10.2508	C42 H81 O10 P1	M-H	B	68554	36937.5	111032	62986	78489.2	18669.7	49986.1	28615.5
LBPA(16:0_20:2)	LBPA(36:2)	Monoacylglycerophosphomonoradylglycerols	774.541	8.7619	C42 H79 O10 P1	M-H	B	270552	94169.3	122740	44098.1	274214	206384	97590.3	48332.2
LBPA(16:0_20:2)	LBPA(36:2)	Monoacylglycerophosphomonoradylglycerols	774.541	9.32108	C42 H79 O10 P1	M-H	B	40629.1	24096.7	24376.9	4392.27	36934.6	14442.7	37340.4	27293.9
LBPA(16:0_20:2)	LBPA(36:2)	Monoacylglycerophosphomonoradylglycerols	774.541	9.58921	C42 H79 O10 P1	M-H	B	120225	44565.3	42341.1	23555.2	107324	58468.1	23530	17864.7
LBPA(16:1_20:1)	LBPA(36:2)	Monoacylglycerophosphomonoradylglycerols	774.541	9.7105	C42 H79 O10 P1	M-H	B	47430.5	24846.8	24399.2	15628.4	26321.7	19031.7	9400	9420.87
LBPA(18:0_18:2)	LBPA(36:2)	Monoacylglycerophosphomonoradylglycerols	774.541	7.93968	C42 H79 O10 P1	M-H	B	17680.8	11970.8	19030.8	12495.8	17448	8398.42	15565.9	11564.3
LBPA(18:0_18:2)	LBPA(36:2)	Monoacylglycerophosphomonoradylglycerols	774.541	8.09822	C42 H79 O10 P1	M-H	B	37895.9	22633.7	39458.3	26828	45225	18899.8	32024.8	22991
LBPA(18:0_18:2)	LBPA(36:2)	Monoacylglycerophosphomonoradylglycerols	774.541	8.16307	C42 H79 O10 P1	M-H	B	66098.5	42201.1	61912.3	36083.3	75534.3	32484.4	53841.8	29306.8
LBPA(18:0_18:2)	LBPA(36:2)	Monoacylglycerophosphomonoradylglycerols	774.541	8.3822	C42 H79 O10 P1	M-H	B	277688	115601	188297	98817.2	321055	118768	138702	73708.8
LBPA(18:0_18:2)	LBPA(36:2)	Monoacylglycerophosphomonoradylglycerols	774.541	8.47618	C42 H79 O10 P1	M-H	B	263835	155587	184789	93095.9	312467	125858	131856	66214.8
LBPA(18:0_18:2)	LBPA(36:2)	Monoacylglycerophosphomonoradylglycerols	774.541	8.60218	C42 H79 O10 P1	M-H	B	179261	64603.6	82354.6	38105.6	205044	119014	34762	18776.9
LBPA(18:0_18:2)	LBPA(36:2)	Monoacylglycerophosphomonoradylglycerols	774.541	8.66706	C42 H79 O10 P1	M-H	A	205975	57326.5	79459.7	40648.1	202054	129119	43535.3	19277.4
LBPA(18:0_18:2)	LBPA(36:2)	Monoacylglycerophosphomonoradylglycerols	774.541	8.97701	C42 H79 O10 P1	M-H	A	232728	85990.7	228130	76595.8	263512	120914	235219	51682.7
LBPA(18:0_18:2)	LBPA(36:2)	Monoacylglycerophosphomonoradylglycerols	774.541	9.21759	C42 H79 O10 P1	M-H	B	33250.7	13718.7	29894.3	7469.84	42627.2	8589.34	23777.9	16272.5
LBPA(18:0_18:2)	LBPA(36:2)	Monoacylglycerophosphomonoradylglycerols	774.541	9.50184	C42 H79 O10 P1	M-H	B	239357	44198.4	68375.2	22744.5	206883	105047	51696.1	19519.6
LBPA(18:1_18:2)	LBPA(36:3)	Monoacylglycerophosphomonoradylglycerols	772.525	7.64823	C42 H77 O10 P1	M-H	A	539507	241265	835618	353824	1.39914e+06	662495	1.82145e+06	953180
LBPA(18:1_18:2)	LBPA(36:3)	Monoacylglycerophosphomonoradylglycerols	772.525	7.9242	C42 H77 O10 P1	M-H	B	139231	49378.8	167063	48241.7	183327	85017.9	239129	47335.4
LBPA(18:1_18:2)	LBPA(36:3)	Monoacylglycerophosphomonoradylglycerols	772.525	7.99934	C42 H77 O10 P1	M-H	A	121160	39661.3	162130	46796.5	140036	56570.6	215609	60675.1
LBPA(18:1_18:2)	LBPA(36:3)	Monoacylglycerophosphomonoradylglycerols	772.525	8.30186	C42 H77 O10 P1	M-H	A	36293	16405.1	28995.4	7713.19	48039.1	16821.6	55579.1	20860.6
LBPA(18:1_18:2)	LBPA(36:3)	Monoacylglycerophosphomonoradylglycerols	772.525	8.56105	C42 H77 O10 P1	M-H	A	319031	69054.3	551072	209677	460099	81408.4	812156	206449
LBPA(18:1_18:2)	LBPA(36:3)	Monoacylglycerophosphomonoradylglycerols	772.525	8.96796	C42 H77 O10 P1	M-H	A	93405.6	24710.4	75728.4	15406.4	133351	17106	129966	28744.3
LBPA(18:1_18:2)	LBPA(36:3)	Monoacylglycerophosphomonoradylglycerols	772.525	9.15138	C42 H77 O10 P1	M-H	B	16442.7	10050.4	6768.52	3298.39	24857.7	15537.2	15463.5	7024.97
LBPA(18:1_18:3)	LBPA(36:4)	Monoacylglycerophosphomonoradylglycerols	770.51	6.95979	C42 H75 O10 P1	M-H	A	191258	132383	506588	246107	1.01935e+06	814041	1.20364e+06	777540
LBPA(18:1_18:3)	LBPA(36:4)	Monoacylglycerophosphomonoradylglycerols	770.51	7.49652	C42 H75 O10 P1	M-H	A	232712	148692	495327	413477	836973	387499	1.81891e+06	853267
LBPA(18:1_18:3)	LBPA(36:4)	Monoacylglycerophosphomonoradylglycerols	770.51	7.57392	C42 H75 O10 P1	M-H	B	375526	168898	778973	486779	1.44453e+06	760751	2.79901e+06	1.21367e+06
LBPA(18:1_18:3)	LBPA(36:4)	Monoacylglycerophosphomonoradylglycerols	770.51	8.16764	C42 H75 O10 P1	M-H	B	170525	53013.6	380700	193364	347621	122439	761409	233206
LBPA(18:2_18:2)	LBPA(36:4)	Monoacylglycerophosphomonoradylglycerols	770.51	6.47737	C42 H75 O10 P1	M-H	B	5372.89	10396.7	21636.1	13808	44394.3	45591.2	63802.7	40965.7
LBPA(18:2_18:2)	LBPA(36:4)	Monoacylglycerophosphomonoradylglycerols	770.51	6.5614	C42 H75 O10 P1	M-H	B	13572.5	24577.7	37959	24684.5	83061.1	103648	79811	47598.6
LBPA(18:2_18:2)	LBPA(36:4)	Monoacylglycerophosphomonoradylglycerols	770.51	7.85745	C42 H75 O10 P1	M-H	B	28042.3	12646	39103.6	39869.5	74748.7	86070.8	71109.3	27913.9
LBPA(18:2_18:2)	LBPA(36:4)	Monoacylglycerophosphomonoradylglycerols	770.51	7.90848	C42 H75 O10 P1	M-H	B	22803.5	12301.5	48396.4	35949.3	78254.3	85440.3	65630.5	31019.2
LBPA(18:2_18:2)	LBPA(36:4)	Monoacylglycerophosphomonoradylglycerols	770.51	8.52463	C42 H75 O10 P1	M-H	A	90333.6	36892.8	140572	53523.7	202244	48580.7	240005	64899.1
LBPA(18:2_18:3)	LBPA(36:5)	Monoacylglycerophosphomonoradylglycerols	768.494	6.15691	C42 H73 O10 P1	M-H	B	1776.44	1941.95	5980.98	5474.57	4738.05	4757.88	8589.04	6308.35
LBPA(18:2_18:3)	LBPA(36:5)	Monoacylglycerophosphomonoradylglycerols	768.494	6.28508	C42 H73 O10 P1	M-H	B	2537.6	2140.7	7310.54	5476.51	6231.57	5620.49	10706.7	8346.61
LBPA(18:2_18:3)	LBPA(36:5)	Monoacylglycerophosphomonoradylglycerols	768.494	6.48782	C42 H73 O10 P1	M-H	B	4113.79	2107.66	8298.93	3559.28	12958.2	13367	19741.8	11925.9
LBPA(18:2_18:3)	LBPA(36:5)	Monoacylglycerophosphomonoradylglycerols	768.494	6.83215	C42 H73 O10 P1	M-H	B	12650.6	7771.78	21679.2	5052.41	55889.9	41798.3	94713.9	60749.9
LBPA(18:2_18:3)	LBPA(36:5)	Monoacylglycerophosphomonoradylglycerols	768.494	6.96337	C42 H73 O10 P1	M-H	B	12328.7	9039.22	23822.4	13085.2	83071.9	79432.3	171044	155672
LBPA(18:2_18:3)	LBPA(36:5)	Monoacylglycerophosphomonoradylglycerols	768.494	7.80589	C42 H73 O10 P1	M-H	B	14781	5391.27	46651.1	40468.7	58434.4	35087	144558	67762.9
LBPA(18:2_18:4)	LBPA(36:6)	Monoacylglycerophosphomonoradylglycerols	766.478	6.80856	C42 H71 O10 P1	M-H	B	90.1057	312.134	1006.66	1355.79	2788.9	3447.59	14291.3	8954
LBPA(18:2_18:4)	LBPA(36:6)	Monoacylglycerophosphomonoradylglycerols	766.478	7.60683	C42 H71 O10 P1	M-H	A	5090.26	2515.08	18228.9	10097.6	29193.3	16291.6	70045.4	31195
LBPA(18:3_18:3)	LBPA(36:6)	Monoacylglycerophosphomonoradylglycerols	766.478	6.87318	C42 H71 O10 P1	M-H	B	90.1057	312.134	1113.78	1286.53	2935.67	3336.88	16998.5	13260.8
LBPA(37:5)	LBPA(37:5)	Monoacylglycerophosphomonoradylglycerols	782.51	9.34492	C43 H75 O10 P1	M-H	B	35649.8	13839.1	7590.2	3418.8	18622.5	12384.1	1765.87	3061.6
LBPA(21:6_16:0)	LBPA(37:6)	Monoacylglycerophosphomonoradylglycerols	780.494	7.64267	C43 H73 O10 P1	M-H	B	19586.6	20639.5	14527.8	9400.72	34216.7	16689.5	15986.1	7895.17
LBPA(37:6)	LBPA(37:6)	Monoacylglycerophosphomonoradylglycerols	780.494	8.87382	C43 H73 O10 P1	M-H	B	40372	13578.3	52532.8	15522.5	29367.8	9576.58	30636	16956.6
LBPA(37:6)	LBPA(37:6)	Monoacylglycerophosphomonoradylglycerols	780.494	8.91598	C43 H73 O10 P1	M-H	B	40692.2	13338.9	52532.8	15522.5	29367.8	9576.58	30636	16956.6
LBPA(37:7)	LBPA(37:7)	Monoacylglycerophosphomonoradylglycerols	778.478	7.61349	C43 H71 O10 P1	M-H	B	48220	17786.8	137860	59403.8	73801.1	29001.5	147612	62815.7
LBPA(37:7)	LBPA(37:7)	Monoacylglycerophosphomonoradylglycerols	778.478	8.6117	C43 H71 O10 P1	M-H	B	17727.5	7094.12	55715.2	5711.9	15813.3	5191.5	56937.8	17793.6
LBPA(18:0_20:4)	LBPA(38:4)	Monoacylglycerophosphomonoradylglycerols	798.541	9.09173	C44 H79 O10 P1	M-H	B	19845.9	7317.74	44301	14459.5	21449.8	14032.1	36186.5	19234.2
LBPA(18:2_20:2)	LBPA(38:4)	Monoacylglycerophosphomonoradylglycerols	798.541	8.61948	C44 H79 O10 P1	M-H	B	28999.6	6507.23	37455.6	5444.17	30847.1	14016.7	27513.4	5950.85
LBPA(21:4_17:0)	LBPA(38:4)	Monoacylglycerophosphomonoradylglycerols	798.541	8.70116	C44 H79 O10 P1	M-H	B	44974.2	11317.6	45962.3	7728.89	51277.7	14647.1	49202.9	10695.5
LBPA(18:0_20:5)	LBPA(38:5)	Monoacylglycerophosphomonoradylglycerols	796.525	7.46177	C44 H77 O10 P1	M-H	B	101918	67640.3	97933	37025.8	184032	130534	183758	119958
LBPA(18:1_20:4)	LBPA(38:5)	Monoacylglycerophosphomonoradylglycerols	796.525	8.27552	C44 H77 O10 P1	M-H	B	23615.9	14639.7	23899.8	10706.9	25234.1	8413.36	43518.5	23283.5
LBPA(18:1_20:4)	LBPA(38:5)	Monoacylglycerophosphomonoradylglycerols	796.525	8.46307	C44 H77 O10 P1	M-H	A	90532.9	24610.3	105242	35068.7	107147	34069.2	157570	62872.3
LBPA(18:2_20:3)	LBPA(38:5)	Monoacylglycerophosphomonoradylglycerols	796.525	7.61484	C44 H77 O10 P1	M-H	B	197457	75127.6	234626	110827	407645	208598	417904	203753
LBPA(18:2_20:4)	LBPA(38:6)	Monoacylglycerophosphomonoradylglycerols	794.51	6.96128	C44 H75 O10 P1	M-H	B	105358	40863	157375	69412	317215	324448	258027	123028
LBPA(18:2_20:4)	LBPA(38:6)	Monoacylglycerophosphomonoradylglycerols	794.51	7.49574	C44 H75 O10 P1	M-H	B	97245.8	87638.9	144013	118616	319116	173869	466472	138161
LBPA(18:2_20:4)	LBPA(38:6)	Monoacylglycerophosphomonoradylglycerols	794.51	8.06421	C44 H75 O10 P1	M-H	B	109669	32888.1	149966	57150.9	143705	26960	259510	62581.3
LBPA(18:2_20:4)	LBPA(38:6)	Monoacylglycerophosphomonoradylglycerols	794.51	8.4022	C44 H75 O10 P1	M-H	B	10383.8	5603.29	10166.8	3476.85	18082.5	4988.54	22683.9	10886.4
LBPA(16:1_22:6)	LBPA(38:7)	Monoacylglycerophosphomonoradylglycerols	792.494	7.69913	C44 H73 O10 P1	M-H	B	68322.7	22703.4	114292	73221.2	240355	103201	439603	111786
LBPA(16:1_22:6)	LBPA(38:7)	Monoacylglycerophosphomonoradylglycerols	792.494	9.06515	C44 H73 O10 P1	M-H	B	18079.9	8148.69	16298.4	5163.6	18068.9	7158.05	18605.5	10761.4
LBPA(16:1_22:6)	LBPA(38:7)	Monoacylglycerophosphomonoradylglycerols	792.494	9.11355	C44 H73 O10 P1	M-H	B	17410.3	7976.85	17074.6	4751.6	20195.9	5294.5	20306.9	7323.01
LBPA(16:1_22:6)	LBPA(38:7)	Monoacylglycerophosphomonoradylglycerols	792.494	9.14415	C44 H73 O10 P1	M-H	B	18194.6	8726.23	16088.7	5751.5	19904.6	4922.13	19377.8	7888.6
LBPA(18:2_20:5)	LBPA(38:7)	Monoacylglycerophosphomonoradylglycerols	792.494	5.72573	C44 H73 O10 P1	M-H	B	4780.21	4919.81	8166.1	8206.48	7147.93	1869.03	10068.2	5893.81
LBPA(18:2_20:5)	LBPA(38:7)	Monoacylglycerophosphomonoradylglycerols	792.494	6.46558	C44 H73 O10 P1	M-H	B	11916.7	6832.05	10397.6	4223.08	25837.6	17058.6	28673.9	12681.2
LBPA(18:2_20:5)	LBPA(38:7)	Monoacylglycerophosphomonoradylglycerols	792.494	6.96443	C44 H73 O10 P1	M-H	A	19530.3	16218.7	40160	29545.7	121763	101454	259633	146689
LBPA(16:2_22:6)	LBPA(38:8)	Monoacylglycerophosphomonoradylglycerols	790.478	7.50768	C44 H71 O10 P1	M-H	B	5557.43	3017.02	12882.7	4746.66	36864.6	18542.1	74398.3	34767.1
LBPA(21:6_18:1)	LBPA(39:7)	Monoacylglycerophosphomonoradylglycerols	806.51	8.42051	C45 H75 O10 P1	M-H	B	19103.5	9478.29	6264.46	2658.59	17600.5	11917.8	2760.53	2200.44
LBPA(39:7)	LBPA(39:7)	Monoacylglycerophosphomonoradylglycerols	806.51	9.16984	C45 H75 O10 P1	M-H	B	27975.2	13191.6	9299.1	4553.01	21669.3	7250.31	5666.55	4732.81
LBPA(20:0_20:4)	LBPA(40:4)	Monoacylglycerophosphomonoradylglycerols	826.572	9.6448	C46 H83 O10 P1	M-H	B	68893.7	17560.8	14991	4275.61	33806.6	16751.6	3684.07	4536.19
LBPA(18:1_22:4)	LBPA(40:5)	Monoacylglycerophosphomonoradylglycerols	824.557	8.88221	C46 H81 O10 P1	M-H	B	12158.9	3218.62	12006.9	2344.45	8380.75	3896.89	9030.72	3260.84
LBPA(17:0_23:6)	LBPA(40:6)	Monoacylglycerophosphomonoradylglycerols	822.541	8.86574	C46 H79 O10 P1	M-H	B	87393	28017	119158	30354.5	67371.4	24759.2	75347.1	39391.2
LBPA(18:2_22:4)	LBPA(40:6)	Monoacylglycerophosphomonoradylglycerols	822.541	7.63132	C46 H79 O10 P1	M-H	B	85742.2	47340.8	76586.4	48986	149743	73281.2	93281	56911.7
LBPA(18:1_22:6)	LBPA(40:7)	Monoacylglycerophosphomonoradylglycerols	820.525	6.97595	C46 H77 O10 P1	M-H	B	73157.8	113954	76644.6	68672.3	334193	300119	234778	199649
LBPA(18:1_22:6)	LBPA(40:7)	Monoacylglycerophosphomonoradylglycerols	820.525	7.51156	C46 H77 O10 P1	M-H	B	413495	153957	626430	258049	1.53874e+06	1.02696e+06	1.30257e+06	427974
LBPA(18:1_22:6)	LBPA(40:7)	Monoacylglycerophosphomonoradylglycerols	820.525	7.60253	C46 H77 O10 P1	M-H	A	760890	373762	999050	284483	2.16052e+06	1.14654e+06	2.34955e+06	1.09022e+06
LBPA(18:1_22:6)	LBPA(40:7)	Monoacylglycerophosphomonoradylglycerols	820.525	8.31722	C46 H77 O10 P1	M-H	B	446516	84706.1	605471	161670	766189	91241.8	1.02983e+06	342917
LBPA(18:2_22:5)	LBPA(40:7)	Monoacylglycerophosphomonoradylglycerols	820.525	7.25526	C46 H77 O10 P1	M-H	B	96281.2	49104	122122	84628.4	222415	371383	118753	62129.2
LBPA(18:2_22:6)	LBPA(40:8)	Monoacylglycerophosphomonoradylglycerols	818.51	5.83756	C46 H75 O10 P1	M-H	B	5297.13	15464.6	13471.4	13630	24160.6	25602.4	23301	14780.4
LBPA(18:2_22:6)	LBPA(40:8)	Monoacylglycerophosphomonoradylglycerols	818.51	6.06588	C46 H75 O10 P1	M-H	B	19939.5	34604.7	46421	24555.9	88247.9	52668.5	93365.7	56589.4
LBPA(18:2_22:6)	LBPA(40:8)	Monoacylglycerophosphomonoradylglycerols	818.51	6.1701	C46 H75 O10 P1	M-H	B	58149.8	86953.8	120052	65462	236731	139481	212094	114329
LBPA(18:2_22:6)	LBPA(40:8)	Monoacylglycerophosphomonoradylglycerols	818.51	6.45367	C46 H75 O10 P1	M-H	B	207273	132624	305529	163221	727374	687768	517939	272365
LBPA(18:2_22:6)	LBPA(40:8)	Monoacylglycerophosphomonoradylglycerols	818.51	6.60138	C46 H75 O10 P1	M-H	B	603582	229833	658449	304975	1.75196e+06	1.38694e+06	1.6825e+06	714475
LBPA(18:2_22:6)	LBPA(40:8)	Monoacylglycerophosphomonoradylglycerols	818.51	6.64099	C46 H75 O10 P1	M-H	B	577244	252951	658449	304975	1.74538e+06	1.38898e+06	1.6771e+06	709946
LBPA(18:2_22:6)	LBPA(40:8)	Monoacylglycerophosphomonoradylglycerols	818.51	6.95156	C46 H75 O10 P1	M-H	B	741081	502655	714729	135720	2.29274e+06	1.23778e+06	3.07068e+06	1.52408e+06
LBPA(18:2_22:6)	LBPA(40:8)	Monoacylglycerophosphomonoradylglycerols	818.51	7.42572	C46 H75 O10 P1	M-H	B	143156	151384	246508	270286	497230	247298	600773	257143
LBPA(18:2_22:6)	LBPA(40:8)	Monoacylglycerophosphomonoradylglycerols	818.51	7.45592	C46 H75 O10 P1	M-H	B	143156	151384	246508	270286	497230	247298	600773	257143
LBPA(18:2_22:6)	LBPA(40:8)	Monoacylglycerophosphomonoradylglycerols	818.51	7.91744	C46 H75 O10 P1	M-H	B	540000	112970	709255	222941	1.1309e+06	187347	1.69922e+06	514469
LBPA(18:2_22:6)	LBPA(40:8)	Monoacylglycerophosphomonoradylglycerols	818.51	8.26979	C46 H75 O10 P1	M-H	B	5947.71	3537.42	9814.45	4706.75	15220	8711.66	19704.9	10121.3
LBPA(18:3_22:6)	LBPA(40:9)	Monoacylglycerophosphomonoradylglycerols	816.494	6.42208	C46 H73 O10 P1	M-H	B	9813.46	6656.79	11228.4	4008.89	21185.9	11525	30915.8	13321.8
LBPA(18:3_22:6)	LBPA(40:9)	Monoacylglycerophosphomonoradylglycerols	816.494	6.45084	C46 H73 O10 P1	M-H	B	11124.1	6680.62	15790.3	5612.39	24074.1	16283	33851.7	19841.6
LBPA(18:3_22:6)	LBPA(40:9)	Monoacylglycerophosphomonoradylglycerols	816.494	6.71353	C46 H73 O10 P1	M-H	B	14692.1	14860.4	30724.5	23873.2	70000.3	66958.3	160853	81662.3
LBPA(18:3_22:6)	LBPA(40:9)	Monoacylglycerophosphomonoradylglycerols	816.494	6.91947	C46 H73 O10 P1	M-H	B	11624.7	19449.4	42207.8	51086.5	70929.9	56920.6	227517	103146
LBPA(18:3_22:6)	LBPA(40:9)	Monoacylglycerophosphomonoradylglycerols	816.494	7.59866	C46 H73 O10 P1	M-H	B	150084	47379.7	234477	56372.5	517728	201276	791774	218093
LBPA(20:4_22:6)	LBPA(42:10)	Monoacylglycerophosphomonoradylglycerols	842.51	6.42366	C48 H75 O10 P1	M-H	B	40327.6	18994.8	29293.7	16268.8	65611.2	60309.1	45296.7	22486.5
LBPA(20:4_22:6)	LBPA(42:10)	Monoacylglycerophosphomonoradylglycerols	842.51	6.47967	C48 H75 O10 P1	M-H	B	43727.5	17625.9	33225.7	13585.1	77727.9	72009.7	50721.3	21587.6
LBPA(20:4_22:6)	LBPA(42:10)	Monoacylglycerophosphomonoradylglycerols	842.51	6.68226	C48 H75 O10 P1	M-H	B	67589	22390.6	62631.3	27206.5	147114	100879	127893	47521.4
LBPA(20:4_22:6)	LBPA(42:10)	Monoacylglycerophosphomonoradylglycerols	842.51	6.95999	C48 H75 O10 P1	M-H	B	107824	98142.5	98778.8	28268.3	308497	175013	374351	213178
LBPA(20:4_22:6)	LBPA(42:10)	Monoacylglycerophosphomonoradylglycerols	842.51	7.81431	C48 H75 O10 P1	M-H	A	128852	35981.3	127243	26728.2	197785	87554.9	297295	153851
LBPA(20:4_22:6)	LBPA(42:10)	Monoacylglycerophosphomonoradylglycerols	842.51	8.09776	C48 H75 O10 P1	M-H	B	4707.93	2255.63	5775.9	2699.09	8808.72	3990.49	11687.3	6587.91
LBPA(20:5_22:5)	LBPA(42:10)	Monoacylglycerophosphomonoradylglycerols	842.51	7.67649	C48 H75 O10 P1	M-H	B	60597.1	29643.3	53476.8	17084.6	141802	55399.8	212954	90596.6
LBPA(42:10)	LBPA(42:10)	Monoacylglycerophosphomonoradylglycerols	842.51	6.22954	C48 H75 O10 P1	M-H	B	24691.2	18098.2	29329.2	19792.2	57264.6	31995.9	37081.6	24262.2
LBPA(20:5_22:6)	LBPA(42:11)	Monoacylglycerophosphomonoradylglycerols	840.494	6.7021	C48 H73 O10 P1	M-H	B	10659.7	13858.1	22154.2	19390.9	65812.4	53557.3	175466	93604.6
LBPA(20:5_22:6)	LBPA(42:11)	Monoacylglycerophosphomonoradylglycerols	840.494	6.75464	C48 H73 O10 P1	M-H	B	10518.9	13369.2	17474	20160.6	77222	59872.9	180881	95450.4
LBPA(20:5_22:6)	LBPA(42:11)	Monoacylglycerophosphomonoradylglycerols	840.494	7.49984	C48 H73 O10 P1	M-H	B	141260	61535.5	168925	16479	463104	166770	593983	288820
LBPA(24:6_18:0)	LBPA(42:6)	Monoacylglycerophosphomonoradylglycerols	850.572	9.4755	C48 H83 O10 P1	M-H	B	15418.5	4568.34	0.00358941	0.00455436	6368.32	4265.48	0.00263835	0.0017956
LBPA(20:1_22:6)	LBPA(42:7)	Monoacylglycerophosphomonoradylglycerols	848.557	8.82691	C48 H81 O10 P1	M-H	B	4004.54	2641.83	23000.7	11827.4	7077.57	5584.88	12682.8	8184.45
LBPA(20:4_22:4)	LBPA(42:8)	Monoacylglycerophosphomonoradylglycerols	846.541	7.47684	C48 H79 O10 P1	M-H	B	6898.2	2832.15	9306.93	11075.7	8864.58	9127.44	8413.11	8778.14
LBPA(22:4_20:4)	LBPA(42:8)	Monoacylglycerophosphomonoradylglycerols	846.541	7.08848	C48 H79 O10 P1	M-H	B	2046.99	3740.68	1637.82	1736.36	4033	4291.51	3567.76	3570.2
LBPA(20:3_22:6)	LBPA(42:9)	Monoacylglycerophosphomonoradylglycerols	844.525	7.21567	C48 H77 O10 P1	M-H	B	13728.8	7018.67	20850.3	11577.4	41681.4	59943.9	18223.8	7881.99
LBPA(20:3_22:6)	LBPA(42:9)	Monoacylglycerophosphomonoradylglycerols	844.525	7.6692	C48 H77 O10 P1	M-H	B	11199.7	6690.28	13206.8	13758.3	32435.9	20299.5	17767.6	13160.3
LBPA(20:3_22:6)	LBPA(42:9)	Monoacylglycerophosphomonoradylglycerols	844.525	8.00763	C48 H77 O10 P1	M-H	A	17904	15740.8	45148.2	17781	57119.4	17238	72856.3	30969.1
LBPA(20:4_22:5)	LBPA(42:9)	Monoacylglycerophosphomonoradylglycerols	844.525	7.40199	C48 H77 O10 P1	M-H	B	40829.8	33258.1	31306.1	14413.2	91340.6	62443.1	82470.4	34843.9
LBPA(20:4_22:5)	LBPA(42:9)	Monoacylglycerophosphomonoradylglycerols	844.525	7.47501	C48 H77 O10 P1	M-H	B	47052.3	38624.9	45570.3	33324.4	123393	81768	95514.8	27650.6
LBPA(22:4_22:6)	LBPA(44:10)	Monoacylglycerophosphomonoradylglycerols	870.541	7.38015	C50 H79 O10 P1	M-H	B	15409.6	9058.4	20564.2	11993.9	25269.8	15916.3	17204.8	14349.1
LBPA(22:4_22:6)	LBPA(44:10)	Monoacylglycerophosphomonoradylglycerols	870.541	7.50691	C50 H79 O10 P1	M-H	B	19317.3	8347.57	25362.7	12778.8	31505.2	18788.8	27408	12904.5
LBPA(22:4_22:6)	LBPA(44:10)	Monoacylglycerophosphomonoradylglycerols	870.541	8.19476	C50 H79 O10 P1	M-H	A	25920	11222.5	23413.4	7342.9	33614.4	12069.9	27597.3	17107.9
LBPA(22:5_22:6)	LBPA(44:11)	Monoacylglycerophosphomonoradylglycerols	868.525	7.09206	C50 H77 O10 P1	M-H	B	45719.8	22314.5	26052.9	9392.93	51797.5	80417.2	1495.94	3651.76
LBPA(22:5_22:6)	LBPA(44:11)	Monoacylglycerophosphomonoradylglycerols	868.525	7.15133	C50 H77 O10 P1	M-H	B	43565.8	12641.3	19281	11884.1	44985.7	40986.5	8987.33	6587.04
LBPA(22:5_22:6)	LBPA(44:11)	Monoacylglycerophosphomonoradylglycerols	868.525	7.83947	C50 H77 O10 P1	M-H	B	55847.1	42658.1	39344.2	10972.4	99821.9	28940.3	134058	59734.5
LBPA(22:5_22:6)	LBPA(44:11)	Monoacylglycerophosphomonoradylglycerols	868.525	8.03449	C50 H77 O10 P1	M-H	B	18271.1	19788.4	21504.7	10732.8	37906.3	19498.9	48042.1	21787
LBPA(22:6_22:6)	LBPA(44:12)	Monoacylglycerophosphomonoradylglycerols	866.51	5.88867	C50 H75 O10 P1	M-H	B	149146	125918	173722	109693	417165	252792	206176	135384
LBPA(22:6_22:6)	LBPA(44:12)	Monoacylglycerophosphomonoradylglycerols	866.51	5.97764	C50 H75 O10 P1	M-H	B	191028	129148	174592	137619	436927	249094	197722	109376
LBPA(22:6_22:6)	LBPA(44:12)	Monoacylglycerophosphomonoradylglycerols	866.51	6.07019	C50 H75 O10 P1	M-H	B	231434	138879	192995	133249	468522	288504	208165	106636
LBPA(22:6_22:6)	LBPA(44:12)	Monoacylglycerophosphomonoradylglycerols	866.51	6.46504	C50 H75 O10 P1	M-H	B	479577	302425	242799	141106	612035	464342	371543	207275
LBPA(22:6_22:6)	LBPA(44:12)	Monoacylglycerophosphomonoradylglycerols	866.51	6.66846	C50 H75 O10 P1	M-H	B	378281	271884	223253	75706.9	1.03848e+06	517238	776909	446141
LBPA(22:6_22:6)	LBPA(44:12)	Monoacylglycerophosphomonoradylglycerols	866.51	6.71795	C50 H75 O10 P1	M-H	B	539602	488243	281805	78650.7	1.17663e+06	706679	1.08082e+06	802414
LBPA(22:6_22:6)	LBPA(44:12)	Monoacylglycerophosphomonoradylglycerols	866.51	6.9574	C50 H75 O10 P1	M-H	B	375671	347616	417290	320652	1.38692e+06	608936	1.74935e+06	716224
LBPA(22:6_22:6)	LBPA(44:12)	Monoacylglycerophosphomonoradylglycerols	866.51	7.08584	C50 H75 O10 P1	M-H	B	83699	69363.3	78219.3	83838.2	273504	283127	304631	302268
LBPA(22:6_22:6)	LBPA(44:12)	Monoacylglycerophosphomonoradylglycerols	866.51	7.45975	C50 H75 O10 P1	M-H	B	165136	385495	33498.5	21560.6	916608	2.15692e+06	2.7589e+06	3.17088e+06
LBPA(22:6_22:6)	LBPA(44:12)	Monoacylglycerophosphomonoradylglycerols	866.51	7.67356	C50 H75 O10 P1	M-H	B	1.91065e+06	878587	1.49474e+06	165136	5.29589e+06	1.36213e+06	4.88835e+06	2.07487e+06
LBPA(22:6_22:6)	LBPA(44:12)	Monoacylglycerophosphomonoradylglycerols	866.51	7.90857	C50 H75 O10 P1	M-H	B	21964.2	13183	16921.2	4126.9	55293.9	33324.9	87145	75244.1
LPC(15:0)	LPC(15:0)	monoacyl	481.317	1.91359	C23 H48 N1 O7 P1	M+HCOO	A	95112.3	35450.3	108750	15682.3	91652.8	14592.6	71682.2	15144.3
LPC(15:0)	LPC(15:0)	monoacyl	481.317	4.41432	C23 H48 N1 O7 P1	M+HCOO	A	90645.2	34246.1	107924	25836.2	88693.4	13506.9	75932.6	8346.33
LPC(16:0)	LPC(16:0)	monoacyl	495.332	1.89022	C24 H50 N1 O7 P1	M+HCOO	A	3.65514e+06	675339	5.08697e+06	792408	6.4529e+06	913915	7.77196e+06	754571
LPC(16:0)	LPC(16:0)	monoacyl	495.332	2.81974	C24 H50 N1 O7 P1	M+HCOO	A	85764.6	21413.8	143028	40095.3	158507	31251.4	225741	18498
LPC(16:0)	LPC(16:0)	monoacyl	495.332	2.86604	C24 H50 N1 O7 P1	M+HCOO	A	85764.6	21413.8	143028	40095.3	158507	31251.4	225741	18498
LPC(16:0)	LPC(16:0)	monoacyl	495.332	5.21998	C24 H50 N1 O7 P1	M+HCOO	A	4.0406e+06	952032	6.33622e+06	1.71365e+06	7.34588e+06	1.56841e+06	1.05538e+07	1.19674e+06
LPC(16:1)	LPC(16:1)	monoacyl	493.317	1.90293	C24 H48 N1 O7 P1	M+HCOO	A	90769.2	22297.2	125722	24238.2	227285	53599.5	299999	53291.5
LPC(16:1)	LPC(16:1)	monoacyl	493.317	3.86834	C24 H48 N1 O7 P1	M+HCOO	A	60568.9	18140.9	87797.1	24802.2	167600	46960.4	235445	44212.6
LPC(16:2)	LPC(16:2)	monoacyl	491.301	1.91114	C24 H46 N1 O7 P1	M+HCOO	A	136838	17246	159342	15552.2	139522	16176.2	166463	26507.2
LPC(17:0)	LPC(17:0)	monoacyl	509.348	1.91516	C25 H52 N1 O7 P1	M+HCOO	A	50263	10605.9	48332	6852.78	96697.6	25763.1	71610.9	18261.4
LPC(17:0)	LPC(17:0)	monoacyl	509.348	6.00204	C25 H52 N1 O7 P1	M+HCOO	A	67991.6	13688.6	69539.9	11368.9	131956	44266.5	112474	30694.5
LPC(17:1)	LPC(17:1)	monoacyl	507.332	1.94927	C25 H50 N1 O7 P1	M+HCOO	A	37993.2	16428.9	12388.8	5014.96	51246.1	17148.2	15626.9	5735.35
LPC(18:0)	LPC(18:0)	monoacyl	523.364	1.92188	C26 H54 N1 O7 P1	M+HCOO	A	1.98204e+06	433609	255104	69803.3	2.39164e+06	1.02732e+06	224798	41247.9
LPC(18:0)	LPC(18:0)	monoacyl	523.364	5.91017	C26 H54 N1 O7 P1	M+HCOO	A	64548.1	16764.1	10446.5	4404.55	131581	51043.4	19692.7	8374.88
LPC(18:0)	LPC(18:0)	monoacyl	523.364	6.07472	C26 H54 N1 O7 P1	M+HCOO	A	87760	29613.5	14719.2	7863.76	172796	65536.2	28023.1	10283
LPC(18:0)	LPC(18:0)	monoacyl	523.364	6.58098	C26 H54 N1 O7 P1	M+HCOO	A	2.51908e+06	499238	403003	92606.2	3.84645e+06	1.40742e+06	459363	127773
LPC(18:1)	LPC(18:1)	monoacyl	521.348	1.8899	C26 H52 N1 O7 P1	M+HCOO	A	436594	81320.5	628162	125128	862283	139284	1.04495e+06	139870
LPC(18:1)	LPC(18:1)	monoacyl	521.348	5.42651	C26 H52 N1 O7 P1	M+HCOO	A	388896	80752	551637	89570.8	772847	198442	1.00815e+06	173808
LPC(18:1)+D7:(s)	LPC(18:1)+D7:(s)	Dlabeled FA	528.392	1.91576	C26 H45 D7 N1 O7 P1	M+HCOO	A	311545	143780	338937	62142	253859	57404.9	157275	32496
LPC(18:1)+D7:(s)	LPC(18:1)+D7:(s)	Dlabeled FA	528.392	5.39363	C26 H45 D7 N1 O7 P1	M+HCOO	A	248229	112557	268124	50716.1	193632	40104.4	119788	21954.7
LPC(18:2)	LPC(18:2)	monoacyl	519.332	1.9031	C26 H50 N1 O7 P1	M+HCOO	A	1.04462e+06	193940	1.51833e+06	249325	2.3571e+06	419592	2.97057e+06	479180
LPC(18:2)	LPC(18:2)	monoacyl	519.332	3.93504	C26 H50 N1 O7 P1	M+HCOO	A	677835	230677	1.22128e+06	237447	1.60504e+06	384748	2.64454e+06	635390
LPC(18:2)	LPC(18:2)	monoacyl	519.332	5.20109	C26 H50 N1 O7 P1	M+HCOO	A	20087.5	3487.66	23332	4703.86	23641.6	6922.7	30277.6	7903.8
LPC(18:3)	LPC(18:3)	monoacyl	517.317	1.91612	C26 H48 N1 O7 P1	M+HCOO	A	86070.5	13350.9	125034	17597	145095	22279.9	170686	29695
LPC(18:3)	LPC(18:3)	monoacyl	517.317	3.35541	C26 H48 N1 O7 P1	M+HCOO	A	20457.7	6400.82	24014.6	5013.46	55758.9	16798.5	53659.8	9850.01
LPC(19:0)	LPC(19:0)	monoacyl	537.379	7.11279	C27 H56 N1 O7 P1	M+HCOO	A	14643.1	4311.3	448.604	0	82251.4	48647.5	743.747	889.618
LPC(19:2)	LPC(19:2)	monoacyl	533.348	1.92902	C27 H52 N1 O7 P1	M+HCOO	A	109954	13110.4	71092.9	4575.36	93377.7	30449.6	51041.2	12455.7
LPC(19:2)	LPC(19:2)	monoacyl	533.348	6.65744	C27 H52 N1 O7 P1	M+HCOO	A	101222	9968.81	34225.3	6006.99	108075	34496.7	30505.2	8500.39
LPC(20:0)	LPC(20:0)	monoacyl	551.395	1.98198	C28 H58 N1 O7 P1	M+HCOO	A	2084.42	1681.58	38.5058	94.3181	17512.1	15516.1	131.935	208.818
LPC(20:0)	LPC(20:0)	monoacyl	551.395	7.51779	C28 H58 N1 O7 P1	M+HCOO	A	7464.94	2059.17	2249.53	1222.92	91042.1	34826.3	7739.42	4109.63
LPC(20:1)	LPC(20:1)	monoacyl	549.379	1.92207	C28 H56 N1 O7 P1	M+HCOO	A	16592.9	6269.54	4946.7	1614.61	43429.3	18270.6	11724.8	5698.15
LPC(20:1)	LPC(20:1)	monoacyl	549.379	6.61368	C28 H56 N1 O7 P1	M+HCOO	A	18630.4	6348.31	6967.48	4485.13	53614.5	22792.1	17590.9	9373.39
LPC(20:1)	LPC(20:1)	monoacyl	549.379	6.73776	C28 H56 N1 O7 P1	M+HCOO	A	13854.4	6197.13	6055.13	2991.79	42656.3	12218.2	14014.1	8568.08
LPC(20:2)	LPC(20:2)	monoacyl	547.364	1.9199	C28 H54 N1 O7 P1	M+HCOO	A	66396.6	8190.37	36864.6	3786.38	64463.7	19223.8	24960.4	7684.88
LPC(20:2)	LPC(20:2)	monoacyl	547.364	5.60707	C28 H54 N1 O7 P1	M+HCOO	B	23010.6	5016.91	25528.7	3743.78	34308.9	10047.2	17356.2	5717.75
LPC(20:2)	LPC(20:2)	monoacyl	547.364	5.70774	C28 H54 N1 O7 P1	M+HCOO	A	22899.6	6252.82	23014.1	5233.94	31900.6	10418.4	16215.5	4656.53
LPC(20:3)	LPC(20:3)	monoacyl	545.348	4.42617	C28 H52 N1 O7 P1	M+HCOO	A	33269.7	10261.8	39169.1	5479.74	77175.6	28581.1	65977.6	18715.9
LPC(20:4)	LPC(20:4)	monoacyl	543.332	1.90108	C28 H50 N1 O7 P1	M+HCOO	A	418740	87941	463913	64081.3	765855	145253	754165	72742.1
LPC(20:4)	LPC(20:4)	monoacyl	543.332	3.77179	C28 H50 N1 O7 P1	M+HCOO	A	317987	77271.8	360370	41497.1	604140	139885	599862	115681
LPC(22:4)	LPC(22:4)	monoacyl	571.364	1.91861	C30 H54 N1 O7 P1	M+HCOO	A	72164	8903.56	89618	10823.9	48171.5	12611.4	40637	14855
LPC(22:6)	LPC(22:6)	monoacyl	567.332	1.88908	C30 H50 N1 O7 P1	M+HCOO	A	351483	92923.4	553375	111719	911355	189967	1.18734e+06	187838
LPC(22:6)	LPC(22:6)	monoacyl	567.332	3.5219	C30 H50 N1 O7 P1	M+HCOO	A	262659	69958.7	404686	64679.9	647577	127018	835235	159108
LPC(23:4)	LPC(23:4)	monoacyl	585.379	1.96661	C31 H56 N1 O7 P1	M+HCOO	A	103781	18697.2	48393.4	6781.47	66099.3	25588.4	16141.1	10733.5
LPC(23:4)	LPC(23:4)	monoacyl	585.379	5.6837	C31 H56 N1 O7 P1	M+HCOO	A	24147.4	4899.79	19476.1	2021.75	13492.7	4463.67	7237.23	4050.17
LPC(23:4)	LPC(23:4)	monoacyl	585.379	5.71004	C31 H56 N1 O7 P1	M+HCOO	A	24147.4	4899.79	19476.1	2021.75	13492.7	4463.67	7237.23	4050.17
LPC(23:5)	LPC(23:5)	monoacyl	583.364	1.90497	C31 H54 N1 O7 P1	M+HCOO	A	35858.1	8281.05	71151.6	17570.1	32462.1	6661.8	33615.6	10700
LPC(24:4)	LPC(24:4)	monoacyl	599.395	1.98375	C32 H58 N1 O7 P1	M+HCOO	A	158529	41529.4	62739.5	14480	76066.1	42617.3	13870.2	7941.89
LPC(24:5)	LPC(24:5)	monoacyl	597.379	1.92587	C32 H56 N1 O7 P1	M+HCOO	A	86700.7	16190.3	111041	9387.98	46063.7	22787.2	35136.1	12622.2
LPC(24:5)	LPC(24:5)	monoacyl	597.379	5.85326	C32 H56 N1 O7 P1	M+HCOO	A	13844.2	2176.3	22065.8	7527.83	9783.72	3787.93	13097.1	5005.34
LPC(27:5)	LPC(27:5)	monoacyl	639.426	7.33699	C35 H62 N1 O7 P1	M+HCOO	A	84521	11391.2	30707.6	3809.43	58195.2	17954.3	11390.1	7193.25
LPC(27:6)	LPC(27:6)	monoacyl	637.411	1.96004	C35 H60 N1 O7 P1	M+HCOO	A	52060.9	10996.6	56820.2	13969.8	26898.3	11344.5	14525.2	8852.19
LPC(O-15:2)	LPC(O-15:2)	monoalkyl	463.306	6.0179	C23 H46 N1 O6 P1	M+HCOO	A	30410	12502.2	6693.92	2645.02	46740.7	11362.1	6224.16	2191.88
LPC(O-30:2)	LPC(O-30:2)	monoalkyl	673.541	9.9041	C38 H76 N1 O6 P1	M+HCOO	A	188529	17549.9	346329	60460.8	140574	18230.8	288880	63033.7
LPC(O-30:2)	LPC(O-30:2)	monoalkyl	673.541	10.5267	C38 H76 N1 O6 P1	M+HCOO	A	90288.3	15112.4	77603	12406.5	104404	24038.7	105680	24010.1
LPC(O-30:3)	LPC(O-30:3)	monoalkyl	671.525	9.34331	C38 H74 N1 O6 P1	M+HCOO	A	13942.5	11845.8	12679	10457.9	16396	17896	28554.9	5641.1
LPC(O-30:4)	LPC(O-30:4)	monoalkyl	669.51	8.7079	C38 H72 N1 O6 P1	M+HCOO	A	66688.1	23665.9	46912.9	47436.3	57682.4	20450.4	79744.9	22123.3
LPC(P-13:1)	LPC(P-13:1)	monoalkenyl	435.275	4.54641	C21 H42 N1 O6 P1	M+HCOO	A	16665.6	6427.93	20708.2	5350.44	18107.9	4586.18	17661.6	4211.96
LPC(P-15:1)	LPC(P-15:1)	monoalkenyl	463.306	6.0179	C23 H46 N1 O6 P1	M+HCOO	A	30410	12502.2	6693.92	2645.02	46740.7	11362.1	6224.16	2191.88
LPC(P-30:1)	LPC(P-30:1)	monoalkenyl	673.541	9.9041	C38 H76 N1 O6 P1	M+HCOO	A	188529	17549.9	346329	60460.8	140574	18230.8	288880	63033.7
LPC(P-30:1)	LPC(P-30:1)	monoalkenyl	673.541	10.5267	C38 H76 N1 O6 P1	M+HCOO	A	90288.3	15112.4	77603	12406.5	104404	24038.7	105680	24010.1
LPC(P-30:2)	LPC(P-30:2)	monoalkenyl	671.525	9.34331	C38 H74 N1 O6 P1	M+HCOO	A	13942.5	11845.8	12679	10457.9	16396	17896	28554.9	5641.1
LPC(P-30:3)	LPC(P-30:3)	monoalkenyl	669.51	8.7079	C38 H72 N1 O6 P1	M+HCOO	A	66688.1	23665.9	46912.9	47436.3	57682.4	20450.4	79744.9	22123.3
LPE(16:0)	LPE(16:0)	monoacyl	453.286	2.21206	C21 H44 N1 O7 P1	M-H	A	19195.5	3816.38	29765.3	9410.8	36425.3	6927.15	56465.3	13967.2
LPE(16:0)	LPE(16:0)	monoacyl	453.286	4.73348	C21 H44 N1 O7 P1	M-H	A	20602.1	3998.23	30709.9	11582.4	35735.1	6658.31	65139	14653.2
LPE(16:0)	LPE(16:0)	monoacyl	453.286	4.88691	C21 H44 N1 O7 P1	M-H	A	25737.5	7632.62	41508.2	15543.1	50291.4	14206.4	101504	30220.6
LPE(16:0)	LPE(16:0)	monoacyl	453.286	5.35371	C21 H44 N1 O7 P1	M-H	A	1.0912e+06	212105	1.34958e+06	264623	1.95632e+06	274347	2.72513e+06	472004
LPE(16:0)	LPE(16:0)	monoacyl	453.286	5.6931	C21 H44 N1 O7 P1	M-H	A	43717.2	14925.1	57311.7	10425.5	73927.5	14131.9	100204	27337
LPE(16:1)	LPE(16:1)	monoacyl	451.27	1.92179	C21 H42 N1 O7 P1	M-H	A	26170.3	5756.1	66857.2	21479.1	79074.4	29572.1	193739	64184.8
LPE(16:1)	LPE(16:1)	monoacyl	451.27	3.94399	C21 H42 N1 O7 P1	M-H	A	12714.5	3415.76	38340.8	12980.3	44714.4	19078.7	109246	35438.6
LPE(17:0)	LPE(17:0)	monoacyl	467.301	1.91727	C22 H46 N1 O7 P1	M-H	A	55181.4	13313.4	62784.5	10563.5	103344	20249.2	105137	22969.3
LPE(17:0)	LPE(17:0)	monoacyl	467.301	6.07511	C22 H46 N1 O7 P1	M-H	A	21362	6669.11	26685.6	10863.9	67255.7	11865.3	74724.2	30134.9
LPE(18:0)	LPE(18:0)	monoacyl	481.317	1.90313	C23 H48 N1 O7 P1	M-H	A	2.38654e+06	521952	1.88119e+06	420570	4.95911e+06	838575	3.03016e+06	320704
LPE(18:0)	LPE(18:0)	monoacyl	481.317	2.84778	C23 H48 N1 O7 P1	M-H	A	49497.4	10308.2	49049.7	19020.7	112587	44340.2	77327.3	15729.4
LPE(18:0)	LPE(18:0)	monoacyl	481.317	6.25272	C23 H48 N1 O7 P1	M-H	A	27027.4	5701.13	13987.4	5612.73	68098.4	33179.4	38356.1	21862.3
LPE(18:0)	LPE(18:0)	monoacyl	481.317	6.66759	C23 H48 N1 O7 P1	M-H	A	1.36453e+06	367541	435399	141127	3.45111e+06	639902	1.0858e+06	249726
LPE(18:1)	LPE(18:1)	monoacyl	479.301	1.91732	C23 H46 N1 O7 P1	M-H	A	410117	89529.4	1.02511e+06	300325	1.13514e+06	278342	2.04865e+06	409476
LPE(18:1)	LPE(18:1)	monoacyl	479.301	5.56002	C23 H46 N1 O7 P1	M-H	A	394863	86975.3	903491	201082	989724	262867	1.65115e+06	350629
LPE(18:1)	LPE(18:1)	monoacyl	479.301	6.73846	C23 H46 N1 O7 P1	M-H	A	9836.05	3791.53	25259.7	10761.5	28586.4	8539.96	34846.3	5962.83
LPE(18:2)	LPE(18:2)	monoacyl	477.286	1.90759	C23 H44 N1 O7 P1	M-H	A	196139	58417.5	321593	104909	624693	123545	883221	232787
LPE(19:0)	LPE(19:0)	monoacyl	495.332	1.90083	C24 H50 N1 O7 P1	M-H	A	23138.3	5602.11	14639.3	2480.74	79005.1	22469.6	26899.2	5483.79
LPE(19:0)	LPE(19:0)	monoacyl	495.332	7.128	C24 H50 N1 O7 P1	M-H	A	3574.45	2219.28	158.19	387.325	55051.3	23326.5	3709.63	2097.77
LPE(20:1)	LPE(20:1)	monoacyl	507.332	6.71761	C25 H50 N1 O7 P1	M-H	A	4449.24	1424.23	6633.95	4450.12	48793.9	11587.8	37296.1	14459.9
LPE(20:4)	LPE(20:4)	monoacyl	501.286	1.88691	C25 H44 N1 O7 P1	M-H	A	556623	126750	454914	83463.5	1.43366e+06	314749	1.01367e+06	143566
LPE(20:4)	LPE(20:4)	monoacyl	501.286	3.8875	C25 H44 N1 O7 P1	M-H	A	371585	92516.7	295690	58607.6	854294	150106	606481	76408.7
LPE(20:5)	LPE(20:5)	monoacyl	499.27	1.9069	C25 H42 N1 O7 P1	M-H	A	37753.6	15338.1	26236.8	6397.17	92755.3	18328.2	70847.5	21705.9
LPE(22:4)	LPE(22:4)	monoacyl	529.317	1.89923	C27 H48 N1 O7 P1	M-H	B	81384.6	17432.8	86120.9	12703.8	143166	25941.4	144142	21304.7
LPE(22:5)	LPE(22:5)	monoacyl	527.301	4.07171	C27 H46 N1 O7 P1	M-H	B	18572.6	3695.86	21812.6	4682.92	28375.4	4740.28	39406	8342.56
LPE(22:6)	LPE(22:6)	monoacyl	525.286	1.91305	C27 H44 N1 O7 P1	M-H	A	400614	112964	877329	228683	1.35433e+06	420895	2.47254e+06	689458
LPE(22:6)	LPE(22:6)	monoacyl	525.286	3.66109	C27 H44 N1 O7 P1	M-H	A	254483	76728.6	575495	162796	745509	165587	1.46908e+06	370900
LPE(24:6)	LPE(24:6)	monoacyl	553.317	1.8914	C29 H48 N1 O7 P1	M-H	A	52308	21350.7	87147.4	17639.7	148455	27663.7	189990	31501.4
LPI(18:0)	LPI(18:0)	monoacyl	600.327	5.64026	C27 H53 O12 P1	M-H	A	14000.1	5301.89	13838.1	3357.71	21590.6	8488.25	22366.2	2819.98
MGDG(3:0_15:2)	MGDG(18:2)	Monogalactosyldiacylglycerol	530.309	1.6655	C27 H46 O10	M+HCOO	B	108675	15270.6	133675	13770.5	119341	17509.5	125553	24240
MGDG(16:2_11:2)	MGDG(27:4)	Monogalactosyldiacylglycerol	652.419	7.86128	C36 H60 O10	M+HCOO	A	20136.2	6185.42	17546.6	8167.2	12420	5149.9	12090.2	6172.36
MGDG(17:2_11:2)	MGDG(28:4)	Monogalactosyldiacylglycerol	666.434	7.479	C37 H62 O10	M-H	B	29730.9	10565.3	33245	10034.6	44299.3	18047.4	36252.1	8786.6
MGDG(15:1_14:0)	MGDG(29:1)	Monogalactosyldiacylglycerol	686.497	8.09015	C38 H70 O10	M-H	B	58174.3	31851.3	67799.2	7316.39	60279.2	31627.9	49265	26814
MGDG(9:0_26:2)	MGDG(35:2)	Monogalactosyldiacylglycerol	768.575	10.774	C44 H80 O10	M-H	B	7090.76	3638.23	11331.7	4057.03	3022.72	1798.92	4494.18	751.028
MGDG(18:3_17:0)	MGDG(35:3)	Monogalactosyldiacylglycerol	766.559	10.2697	C44 H78 O10	M-H	B	18351.9	9332.55	29716.2	10150.8	4686.51	3505.67	9136.18	6341.01
PA(16:0_16:0)	PA(32:0)	diacyl	648.473	10.2472	C35 H69 O8 P1	M-H	A	14695.3	18466.7	15021	2145.4	14567.2	22483.6	10304.5	9054.29
PA(16:0_18:0)	PA(34:0)	diacyl	676.504	10.8108	C37 H73 O8 P1	M-H	B	11517.9	17614.1	3755.01	1813.1	5141.14	7651.4	955.371	1051.49
PA(16:0_18:1)	PA(34:1)	diacyl	674.489	9.8639	C37 H71 O8 P1	M-H	B	14856.7	9882.48	12616.2	6218.31	2715.69	3722.17	6596.98	4322.39
PA(16:0_18:1)	PA(34:1)	diacyl	674.489	9.96299	C37 H71 O8 P1	M-H	B	29261.2	15800.1	36268.1	12770.9	17562.5	13795.9	19328.9	10681.4
PA(16:0_18:1)	PA(34:1)	diacyl	674.489	10.0212	C37 H71 O8 P1	M-H	B	33519.9	14627.2	43076.5	22733	18750.2	15681	24832.5	23990
PA(16:0_18:1)	PA(34:1)	diacyl	674.489	10.2126	C37 H71 O8 P1	M-H	A	91551	33037.7	142458	31095.5	66910.4	42830.4	99888.2	51240.2
PA(16:0_18:1)	PA(34:1)	diacyl	674.489	10.4921	C37 H71 O8 P1	M-H	B	32964.2	10502.4	52812.7	18289.5	29110	20516.7	45848.9	18470.3
PA(16:0_18:1)	PA(34:1)	diacyl	674.489	10.6717	C37 H71 O8 P1	M-H	B	17663.2	7035.14	34224.5	10912.6	17951.6	12330.1	24041	8602.86
PA(16:0_18:2)	PA(34:2)	diacyl	672.473	8.73629	C37 H69 O8 P1	M-H	B	22834.2	13138.7	17896.3	9655.84	3187.22	2883.51	4810.94	4202.4
PA(16:0_18:2)	PA(34:2)	diacyl	672.473	8.79885	C37 H69 O8 P1	M-H	B	26529.9	17294.9	17562.3	12283	3547.96	2582.76	6539.13	3417.2
PA(16:0_18:2)	PA(34:2)	diacyl	672.473	8.90413	C37 H69 O8 P1	M-H	B	22675.9	13623.2	19713.4	11176.4	3083.07	2225.71	6351.47	3505.78
PA(16:0_18:2)	PA(34:2)	diacyl	672.473	8.9979	C37 H69 O8 P1	M-H	B	26348.2	12791.5	15401.6	5468.8	3068.72	2789.87	4239.11	928.053
PA(16:0_18:2)	PA(34:2)	diacyl	672.473	9.07658	C37 H69 O8 P1	M-H	B	21291	10540.1	13845.2	7659.91	2969.6	3480.22	1899.95	1313.68
PA(16:0_18:2)	PA(34:2)	diacyl	672.473	9.24299	C37 H69 O8 P1	M-H	B	7941.15	5174.4	5587.71	3456.05	2978.41	1676.99	1880.35	1945.55
PA(16:0_18:2)	PA(34:2)	diacyl	672.473	9.51475	C37 H69 O8 P1	M-H	B	46243.3	13620.6	51574.5	8750.98	25527.4	13011.9	25493.4	13252.1
PA(16:0_18:2)	PA(34:2)	diacyl	672.473	9.60352	C37 H69 O8 P1	M-H	A	68719	16186.8	90587.2	31959.8	55830.2	19049	54621.4	29320.4
PA(16:0_18:2)	PA(34:2)	diacyl	672.473	9.64576	C37 H69 O8 P1	M-H	A	122140	29321.3	144956	27665.2	77894	30089.1	83651.8	35998.9
PA(16:0_18:2)	PA(34:2)	diacyl	672.473	9.70703	C37 H69 O8 P1	M-H	A	122581	29936.4	146860	24999.1	78451.7	29738.1	83936.3	35809.1
PA(16:0_18:2)	PA(34:2)	diacyl	672.473	10.1825	C37 H69 O8 P1	M-H	B	20148.5	7725.57	60496.9	10955.6	25067.7	11729.8	51125.9	18675.2
PA(16:0_18:2)	PA(34:2)	diacyl	672.473	10.2028	C37 H69 O8 P1	M-H	B	20148.5	7725.57	60496.9	10955.6	25067.7	11729.8	51125.9	18675.2
PA(16:0_18:2)	PA(34:2)	diacyl	672.473	10.2936	C37 H69 O8 P1	M-H	B	21848.4	6645.36	61070.3	10936.2	24676.3	13560.7	50171.4	27585.6
PA(16:0_18:2)	PA(34:2)	diacyl	672.473	10.3628	C37 H69 O8 P1	M-H	B	28146.4	9893.31	61110.1	7284.89	36191.6	14979.4	42441.1	26648.7
PA(18:0_18:1)	PA(36:1)	diacyl	702.52	10.6563	C39 H75 O8 P1	M-H	B	38822.9	16483.2	14051.5	4480.61	16546.6	6710.67	6951.16	2229.84
PA(18:0_18:2)	PA(36:2)	diacyl	700.504	10.0014	C39 H73 O8 P1	M-H	B	16612	4156.22	9830.09	4490.55	7565.38	5701.81	5535.96	3281.14
PA(18:0_18:2)	PA(36:2)	diacyl	700.504	10.0837	C39 H73 O8 P1	M-H	B	26797.6	9312.74	16516.1	3586.56	14060.2	3103.54	8015.09	3836.45
PA(18:0_18:2)	PA(36:2)	diacyl	700.504	10.2624	C39 H73 O8 P1	M-H	A	128045	25093.7	80587.8	9176.55	79198.4	23880.5	45429.7	10257.7
PA(18:0_18:2)	PA(36:2)	diacyl	700.504	10.5373	C39 H73 O8 P1	M-H	A	48350.5	19357.6	31295.7	10297.3	45389.2	12305.4	26331.7	6458.5
PA(18:0_18:2)	PA(36:2)	diacyl	700.504	10.6039	C39 H73 O8 P1	M-H	B	44070.1	12027.9	22292.9	8102.23	42817.1	15340.4	23350	5888.22
PA(18:0_18:2)	PA(36:2)	diacyl	700.504	10.7131	C39 H73 O8 P1	M-H	B	30842.4	8680.7	20226	5265.14	30205.7	9815.76	17796.5	4778.74
PA(18:1_18:1)	PA(36:2)	diacyl	700.504	10.7269	C39 H73 O8 P1	M-H	A	30842.4	8680.7	20226	5265.14	30205.7	9815.76	17796.5	4778.74
PA(18:1_18:2)	PA(36:3)	diacyl	698.489	9.63317	C39 H71 O8 P1	M-H	B	18696.5	8176.61	28906.1	6641.58	10339.6	5416.99	14870.6	6841.66
PA(18:1_18:2)	PA(36:3)	diacyl	698.489	9.70464	C39 H71 O8 P1	M-H	B	28785	8191.21	40453.7	16357.6	15909.1	8454.88	19338.8	7426.51
PA(18:1_18:2)	PA(36:3)	diacyl	698.489	9.73624	C39 H71 O8 P1	M-H	B	28164.9	11269.5	38212.7	8205.89	14605.4	6542.05	17472.9	6998.15
PA(16:0_20:4)	PA(36:4)	diacyl	696.473	7.03618	C39 H69 O8 P1	M-H	A	2364.95	2105.11	18562.4	18211.4	6128.9	7331.68	14038.1	6577.74
PA(16:0_20:4)	PA(36:4)	diacyl	696.473	7.45695	C39 H69 O8 P1	M-H	A	5577.47	2191.61	9276.12	2772.96	8971.3	7065.07	10312.1	6279.85
PA(16:0_20:4)	PA(36:4)	diacyl	696.473	7.61804	C39 H69 O8 P1	M-H	B	8165.4	4960.12	10316.3	4333.03	12425.7	8644.99	22036.7	12551.8
PA(16:0_20:4)	PA(36:4)	diacyl	696.473	8.1326	C39 H69 O8 P1	M-H	B	10810.8	6404.67	11491.3	8051.71	2976.1	1211.16	7670.99	4400.42
PA(16:0_20:4)	PA(36:4)	diacyl	696.473	8.45283	C39 H69 O8 P1	M-H	B	22872	14741.3	18473.5	11116.5	3892.17	2504.28	4143.72	2735.93
PA(16:0_20:4)	PA(36:4)	diacyl	696.473	8.48481	C39 H69 O8 P1	M-H	B	23918.9	13060.2	23289.3	10073	6235.04	5114.78	4339.87	2954.21
PA(16:0_20:4)	PA(36:4)	diacyl	696.473	8.54073	C39 H69 O8 P1	M-H	B	24915	17566.2	23208.7	13479.9	4909.87	3064.82	4143.53	2084.95
PA(16:0_20:4)	PA(36:4)	diacyl	696.473	8.79907	C39 H69 O8 P1	M-H	A	34234	13305.9	78433.5	22652.8	22282.4	7855.41	58520.2	11036.7
PA(16:0_20:4)	PA(36:4)	diacyl	696.473	8.84527	C39 H69 O8 P1	M-H	A	32579.9	10747.7	78433.5	22652.8	24565.2	9326.39	57640.9	10875.1
PA(16:0_20:4)	PA(36:4)	diacyl	696.473	9.0369	C39 H69 O8 P1	M-H	B	38701	12972.7	41947.8	14457.8	15088.4	8891.06	19580.3	11443.3
PA(16:0_20:4)	PA(36:4)	diacyl	696.473	9.33107	C39 H69 O8 P1	M-H	A	26061	15595.8	21592.5	6979.62	11146.6	6419.8	10211.7	11467.9
PA(16:0_20:4)	PA(36:4)	diacyl	696.473	9.40538	C39 H69 O8 P1	M-H	B	30662.1	20538.2	20706	7356.2	8739.48	5319.16	8525.07	7529.93
PA(16:0_20:4)	PA(36:4)	diacyl	696.473	9.50438	C39 H69 O8 P1	M-H	B	28230	21436.1	25118.6	8611.41	13189.8	9106.22	13362.1	11677
PA(16:0_20:4)	PA(36:4)	diacyl	696.473	9.6272	C39 H69 O8 P1	M-H	B	22508.9	14837.7	29820.8	11070.5	13358.7	12386.9	9109.01	5932.2
PA(16:0_20:4)	PA(36:4)	diacyl	696.473	9.70163	C39 H69 O8 P1	M-H	B	18365.5	7760.39	43199	16499.3	18843	13301.5	27371.8	16245.6
PA(18:2_18:2)	PA(36:4)	diacyl	696.473	8.33225	C39 H69 O8 P1	M-H	B	22199.8	16626.4	20558.3	10215.7	4812.01	3438.08	4652.01	2607.68
PA(18:2_18:2)	PA(36:4)	diacyl	696.473	9.75978	C39 H69 O8 P1	M-H	B	23762.3	15513.5	37973.4	10873.4	14674.4	13009.4	19849.4	9027.97
PA(18:0_20:4)	PA(38:4)	diacyl	724.504	8.03949	C41 H73 O8 P1	M-H	A	28598.6	22721.1	12021.6	7605.48	33280.5	11332.2	6466.82	5222.64
PA(18:0_20:4)	PA(38:4)	diacyl	724.504	8.11452	C41 H73 O8 P1	M-H	A	45329.4	22479.8	15545.6	9719.03	32126	22198.6	4970.06	3763.14
PA(18:0_20:4)	PA(38:4)	diacyl	724.504	8.19689	C41 H73 O8 P1	M-H	A	52475.2	25758.6	16557.7	11081.4	40190	27729.1	8094.15	7323.68
PA(18:0_20:4)	PA(38:4)	diacyl	724.504	8.29124	C41 H73 O8 P1	M-H	A	47702	19162.2	16845.4	9561.62	34200.3	18135.3	6564.94	6508.87
PA(18:0_20:4)	PA(38:4)	diacyl	724.504	8.33614	C41 H73 O8 P1	M-H	A	59324.1	20730.1	12237.3	5155.35	37697.2	20309.2	6675.6	5213.01
PA(18:0_20:4)	PA(38:4)	diacyl	724.504	8.45403	C41 H73 O8 P1	M-H	A	62198.9	26996.1	13077.2	6374.66	32833.2	10985.8	7015.19	2706.5
PA(18:0_20:4)	PA(38:4)	diacyl	724.504	8.50307	C41 H73 O8 P1	M-H	A	59317.9	33007.7	12713.5	7083.06	28619.2	13831.5	8253.48	3885.94
PA(18:0_20:4)	PA(38:4)	diacyl	724.504	8.56261	C41 H73 O8 P1	M-H	A	45596.8	21251.1	11406.6	6650.19	20849	11403.5	5747.72	2917.2
PA(18:0_20:4)	PA(38:4)	diacyl	724.504	8.71921	C41 H73 O8 P1	M-H	B	28192.7	19448.6	8752.37	5031.36	8948.1	2608.65	3692.39	2184.47
PA(18:0_20:4)	PA(38:4)	diacyl	724.504	9.30702	C41 H73 O8 P1	M-H	B	12731.9	6220.54	719.756	1157.62	12892.2	10237.4	366.923	875.071
PA(18:0_20:4)	PA(38:4)	diacyl	724.504	9.39074	C41 H73 O8 P1	M-H	A	39982.6	8840.31	7221.33	4130.6	25148.3	8170.17	1914.63	1821.63
PA(18:0_20:4)	PA(38:4)	diacyl	724.504	9.43632	C41 H73 O8 P1	M-H	A	39033.8	9122.64	7861.33	3368.74	27700.5	16918.9	3295.52	2607.4
PA(18:0_20:4)	PA(38:4)	diacyl	724.504	9.49195	C41 H73 O8 P1	M-H	A	58056.4	17493.8	11316.8	3723.74	29638.8	18641.2	4187.52	3005.07
PA(18:0_20:4)	PA(38:4)	diacyl	724.504	9.68806	C41 H73 O8 P1	M-H	A	49125.3	22766.9	13877	8668.7	21451	15812	3871.07	2563.1
PA(18:0_20:4)	PA(38:4)	diacyl	724.504	9.87982	C41 H73 O8 P1	M-H	B	69266.8	25946.1	21957.3	8292.61	34157.3	12349.8	8489.32	3641.22
PA(18:0_20:4)	PA(38:4)	diacyl	724.504	9.96797	C41 H73 O8 P1	M-H	A	119587	35077.4	65894.2	13968.9	51582.1	15439.1	26414.8	12887.8
PA(18:0_20:4)	PA(38:4)	diacyl	724.504	10.2447	C41 H73 O8 P1	M-H	A	218956	34119.8	192553	39575.8	185731	36907.6	140965	48461
PA(18:0_20:4)	PA(38:4)	diacyl	724.504	10.4146	C41 H73 O8 P1	M-H	B	120152	45921.7	100280	40287.7	94863.8	18436.5	60085.4	19619.4
PA(18:0_20:4)	PA(38:4)	diacyl	724.504	10.4728	C41 H73 O8 P1	M-H	B	109476	18378.3	70529	11897.3	117253	11825.4	66508.3	23010.3
PA(18:0_20:4)	PA(38:4)	diacyl	724.504	10.5873	C41 H73 O8 P1	M-H	B	80941.2	18850.5	51444.6	4500.97	88736.8	15016.8	53044.2	16889.2
PA(18:0_20:4)	PA(38:4)	diacyl	724.504	10.6152	C41 H73 O8 P1	M-H	B	80941.2	18850.5	51444.6	4500.97	88736.8	15016.8	53044.2	16889.2
PA(18:0_20:4)	PA(38:4)	diacyl	724.504	10.7309	C41 H73 O8 P1	M-H	B	58988.9	11988.7	35322.8	11285.7	63208.4	13495.1	35506.3	8906.34
PA(18:0_20:4)	PA(38:4)	diacyl	724.504	10.8732	C41 H73 O8 P1	M-H	B	35416	7331.14	21137.5	6408.13	35321.5	6410.64	18913.9	7283.6
PA(18:0_20:4)	PA(38:4)	diacyl	724.504	11.1945	C41 H73 O8 P1	M-H	B	22142.6	6899.34	10962.3	4211.07	25381.7	3635.51	10174.5	4028.8
PA(18:0_20:4)	PA(38:4)	diacyl	724.504	11.2905	C41 H73 O8 P1	M-H	B	20378.4	5071.86	9452.8	1815.77	20841.5	6296.57	8805.04	3961.37
PA(18:1_20:4)	PA(38:5)	diacyl	722.489	10.2022	C41 H71 O8 P1	M-H	B	1156.22	978.945	4391.6	2477.12	1140.18	1719.53	2930.89	1151.13
PA(16:0_22:6)	PA(38:6)	diacyl	720.473	6.58571	C41 H69 O8 P1	M-H	B	1335.14	1648.85	11230	7392	4194.6	4446.62	15834.9	6184.5
PA(16:0_22:6)	PA(38:6)	diacyl	720.473	6.73851	C41 H69 O8 P1	M-H	B	3584.53	2895.18	17865.8	17050.6	7053.25	3783.6	30867.7	9459.55
PA(16:0_22:6)	PA(38:6)	diacyl	720.473	6.84511	C41 H69 O8 P1	M-H	A	4090.64	3462	21050.6	11832.7	8347.97	4218.87	28362.8	12350.7
PA(16:0_22:6)	PA(38:6)	diacyl	720.473	6.99238	C41 H69 O8 P1	M-H	A	5945.5	3350.85	21294.1	8170.18	11213.6	7870.84	29944.7	9406.75
PA(16:0_22:6)	PA(38:6)	diacyl	720.473	7.37084	C41 H69 O8 P1	M-H	A	4251.44	3436.2	10687.8	3770.64	9126.48	4061.83	29350.1	9474.79
PA(16:0_22:6)	PA(38:6)	diacyl	720.473	7.61303	C41 H69 O8 P1	M-H	A	8259.45	4525.84	24129.2	12983.9	20444.6	11906.9	48287.4	18350.1
PA(16:0_22:6)	PA(38:6)	diacyl	720.473	7.8407	C41 H69 O8 P1	M-H	A	9798.32	6852.03	18343.2	13191	7124.17	2534.34	27784.5	15647.5
PA(16:0_22:6)	PA(38:6)	diacyl	720.473	8.04868	C41 H69 O8 P1	M-H	B	20985.9	11116.8	23894.9	9934.15	7449.82	3995.68	15430.3	14541.3
PA(16:0_22:6)	PA(38:6)	diacyl	720.473	8.32111	C41 H69 O8 P1	M-H	A	40096.7	17682.4	37810.2	14896.3	10573	4323.36	12948.2	7634.45
PA(16:0_22:6)	PA(38:6)	diacyl	720.473	8.61278	C41 H69 O8 P1	M-H	A	81122.9	24913.7	151637	22273.8	60361	15293.1	147955	35129.6
PA(16:0_22:6)	PA(38:6)	diacyl	720.473	8.66801	C41 H69 O8 P1	M-H	A	70292.3	24423.2	171810	48668.1	54729.6	19113.9	148805	34665.9
PA(16:0_22:6)	PA(38:6)	diacyl	720.473	8.77629	C41 H69 O8 P1	M-H	B	72984.3	18323.8	98235.9	20594.6	44923.3	15359.7	77706	23493.7
PA(16:0_22:6)	PA(38:6)	diacyl	720.473	8.80383	C41 H69 O8 P1	M-H	B	72984.3	18323.8	98235.9	20594.6	44923.3	15359.7	77706	23493.7
PA(16:0_22:6)	PA(38:6)	diacyl	720.473	8.94469	C41 H69 O8 P1	M-H	B	40954	12364.6	60593.5	11245.3	28344.5	8344.42	32904.3	14071.4
PA(16:0_22:6)	PA(38:6)	diacyl	720.473	9.01978	C41 H69 O8 P1	M-H	B	58462.8	17709.5	48886.9	16561.3	32038.6	11990.7	22179.3	7251.58
PA(16:0_22:6)	PA(38:6)	diacyl	720.473	9.15752	C41 H69 O8 P1	M-H	A	79858.8	23733.6	69854.3	18814	37645.5	11090.7	54064.6	19617
PA(16:0_22:6)	PA(38:6)	diacyl	720.473	9.20134	C41 H69 O8 P1	M-H	B	79858.8	23733.6	69854.3	18814	37034	9701.43	37974.7	19362
PA(18:0_22:6)	PA(40:6)	diacyl	748.504	9.2632	C43 H73 O8 P1	M-H	A	29898.8	8406.49	3101.98	1936.25	34955	11874.4	3130.05	2221.48
PA(18:0_22:6)	PA(40:6)	diacyl	748.504	9.80237	C43 H73 O8 P1	M-H	A	97619.4	23147	28974.5	9039.44	64367.7	9841.76	12291.6	3645.56
PA(18:0_22:6)	PA(40:6)	diacyl	748.504	10.23	C43 H73 O8 P1	M-H	B	51533.8	16685.6	26158.2	5460.75	67420.6	14562.3	27274.7	7622.56
PA(18:0_22:6)	PA(40:6)	diacyl	748.504	10.2773	C43 H73 O8 P1	M-H	A	46741.3	14929.9	26531.3	9910.75	62232.1	11855.4	27274.7	7622.56
PA(18:1_22:6)	PA(40:7)	diacyl	746.489	8.75859	C43 H71 O8 P1	M-H	B	5445.96	2617.26	11706.7	2099.88	4051.52	2525.22	4755.43	1343.21
PA(23:4_26:8)	PA(49:12)	diacyl	862.551	8.78958	C52 H79 O8 P1	M-H	B	45097.1	33840.8	27034.2	23481.1	73994.3	30040.5	83995.9	86660.9
PC(4:0_15:2)	PC(19:2)	diacyl	547.327	1.89966	C27 H50 N1 O8 P1	M+HCOO	A	150133	15336.9	161370	13709.1	101474	16267.5	89357	28167.2
PC(20:1)	PC(20:1)	diacyl	563.359	1.90474	C28 H54 N1 O8 P1	M+HCOO	B	103389	16448	86588.3	13243.9	70042.1	25489.1	35120	12868.4
PC(2:0_18:2)	PC(20:2)	diacyl	561.343	6.77314	C28 H52 N1 O8 P1	M+HCOO	B	17679.3	6688.13	5313.24	1575.41	20282.3	3472.14	2516.96	2204.4
PC(20:3_2:0)	PC(22:3)	diacyl	587.359	1.90909	C30 H54 N1 O8 P1	M+HCOO	B	114893	16350.9	104669	7674.88	90946	22763.8	52204.7	18229.3
PC(14:0_16:0)	PC(30:0)	diacyl	705.531	9.09153	C38 H76 N1 O8 P1	M+HCOO	B	7460.75	4028.17	3922.52	3111.79	1375.1	1849.57	660.581	1349.31
PC(14:0_16:0)	PC(30:0)	diacyl	705.531	9.23095	C38 H76 N1 O8 P1	M+HCOO	B	31663.2	9695.68	27129.7	10838	15733.5	9920.74	22140.6	7542.05
PC(14:0_16:0)	PC(30:0)	diacyl	705.531	9.33156	C38 H76 N1 O8 P1	M+HCOO	B	58531.5	14803.6	51235.7	11288.9	32143.8	12057.2	36971.1	14988.5
PC(14:0_16:1)	PC(30:1)	diacyl	703.515	8.91691	C38 H74 N1 O8 P1	M+HCOO	B	1198.87	1631.02	13220.3	19480.7	4302.42	5152.36	16208.3	12813.5
PC(30:2)	PC(30:2)	diacyl	701.5	7.1846	C38 H72 N1 O8 P1	M+HCOO	B	216502	113677	237068	131294	186858	58993.6	151307	73046.9
PC(30:2)	PC(30:2)	diacyl	701.5	7.82065	C38 H72 N1 O8 P1	M+HCOO	B	469615	111563	524390	371480	242408	146387	185646	248851
PC(13:1_18:2)	PC(31:3)	diacyl	713.5	7.57475	C39 H72 N1 O8 P1	M+HCOO	B	38305.3	12634.7	114691	46010.8	34907.5	11928	194606	19603
PC(16:0_16:0)	PC(32:0)	diacyl	733.562	9.91961	C40 H80 N1 O8 P1	M+HCOO	A	3.77554e+06	359771	7.64378e+06	516886	3.42399e+06	511045	7.79079e+06	1.2855e+06
PC(16:0_16:1)	PC(32:1)	diacyl	731.547	9.39181	C40 H78 N1 O8 P1	M+HCOO	B	917213	113435	923305	112759	900940	186489	914789	209266
PC(14:0_18:2)	PC(32:2)	diacyl	729.531	8.33457	C40 H76 N1 O8 P1	M+HCOO	B	647010	134125	140271	82612	385724	105946	38879	28586.4
PC(14:0_18:2)	PC(32:2)	diacyl	729.531	8.91333	C40 H76 N1 O8 P1	M+HCOO	A	745956	239534	1.17442e+06	445972	1.07444e+06	255553	1.6884e+06	272954
PC(16:0_16:2)	PC(32:2)	diacyl	729.531	6.93945	C40 H76 N1 O8 P1	M+HCOO	B	45468.5	24247.8	25886.8	13936.4	35914.3	21172.9	11383.3	4128.86
PC(16:1_16:1)	PC(32:2)	diacyl	729.531	6.82503	C40 H76 N1 O8 P1	M+HCOO	B	63753	23719.4	30675.4	17253.6	34601.4	21432.7	13411.5	7306.86
PC(16:1_16:1)	PC(32:2)	diacyl	729.531	7.27963	C40 H76 N1 O8 P1	M+HCOO	B	154047	94216.7	77269.2	20879.7	117552	30421.7	30197.1	9768.14
PC(16:1_16:1)	PC(32:2)	diacyl	729.531	7.69264	C40 H76 N1 O8 P1	M+HCOO	B	730288	243004	364395	80845.7	554329	257641	192680	72828.7
PC(32:2)	PC(32:2)	diacyl	729.531	5.90644	C40 H76 N1 O8 P1	M+HCOO	B	21432.2	9726.33	22629.3	12803.2	9004.98	2972.74	5122.88	2061.46
PC(32:2)	PC(32:2)	diacyl	729.531	6.99739	C40 H76 N1 O8 P1	M+HCOO	B	47451.3	23996.7	35975.6	19168.9	47644.8	21263.9	17263.3	7493.73
PC(32:2)	PC(32:2)	diacyl	729.531	7.36388	C40 H76 N1 O8 P1	M+HCOO	B	237266	102721	80718.7	19663.4	159406	74065.4	52538.1	8934.62
PC(32:2)	PC(32:2)	diacyl	729.531	7.64991	C40 H76 N1 O8 P1	M+HCOO	B	816176	192708	351440	68264.7	528532	217763	183762	67865.5
PC(32:2)	PC(32:2)	diacyl	729.531	8.08607	C40 H76 N1 O8 P1	M+HCOO	B	90096	34123.1	26871.2	13633.9	117294	156328	16209.2	9993.77
PC(14:1_18:2)	PC(32:3)	diacyl	727.515	7.84106	C40 H74 N1 O8 P1	M+HCOO	B	235983	57276.4	555586	251030	200181	115719	236185	168958
PC(32:4)	PC(32:4)	diacyl	725.5	7.87791	C40 H72 N1 O8 P1	M+HCOO	A	286897	50102.4	506473	124572	228926	74802.9	270579	173982
PC(30:5_2:0)	PC(32:5)	diacyl	723.484	7.09116	C40 H70 N1 O8 P1	M+HCOO	B	43695.5	9443.55	35633.2	14814	23131.6	10756.4	15689.2	8920.62
PC(30:5_2:0)	PC(32:5)	diacyl	723.484	7.10844	C40 H70 N1 O8 P1	M+HCOO	B	43175.6	9342.43	33409.8	10863.6	25274.9	10927.3	18567.3	15036.1
PC(16:0_17:0)	PC(33:0)	diacyl	747.578	10.1386	C41 H82 N1 O8 P1	M+HCOO	A	28789	20905.4	93613.8	46432.3	40317.8	20776.9	127027	49709.3
PC(16:0_17:0)	PC(33:0)	diacyl	747.578	10.2707	C41 H82 N1 O8 P1	M+HCOO	A	128103	13830.8	239265	25711.9	139822	33580.8	288499	51437.4
PC(15:0_18:1)	PC(33:1)	diacyl	745.562	9.44111	C41 H80 N1 O8 P1	M+HCOO	B	11251.9	10410.6	31389.4	23480.1	10671.5	12165.2	25314.9	20394.5
PC(16:0_17:1)	PC(33:1)	diacyl	745.562	9.66621	C41 H80 N1 O8 P1	M+HCOO	A	144472	42928.3	274403	42088.2	176659	62310.6	306666	12225.3
PC(15:0_18:1)+D7:(s)	PC(33:1)+D7:(s)	Dlabeled FA	752.606	9.65849	C41 H73 D7 N1 O8 P1	M+HCOO	B	254449	122725	288353	59615.3	179880	39785.6	112422	18434.6
PC(15:0_18:2)	PC(33:2)	diacyl	743.547	9.14848	C41 H78 N1 O8 P1	M+HCOO	B	453137	153249	545732	75419.3	563380	155255	552661	142124
PC(15:0_18:2)	PC(33:2)	diacyl	743.547	10.5921	C41 H78 N1 O8 P1	M+HCOO	B	75726.5	20814.6	64766.1	11176.1	86123.7	15442.8	101678	15622.2
PC(15:0_18:2)	PC(33:2)	diacyl	743.547	10.6185	C41 H78 N1 O8 P1	M+HCOO	B	71570.7	15332.3	64209.2	10311.3	91361.5	14630.1	83965.9	13652.8
PC(15:1_18:1)	PC(33:2)	diacyl	743.547	8.79355	C41 H78 N1 O8 P1	M+HCOO	B	121606	37521.5	73790.8	40998.3	74058.5	45819.8	18998	18063.7
PC(15:1_18:1)	PC(33:2)	diacyl	743.547	10.2276	C41 H78 N1 O8 P1	M+HCOO	B	322413	63087.6	307078	68237.7	319461	33419.1	333292	97562
PC(16:1_17:1)	PC(33:2)	diacyl	743.547	8.60443	C41 H78 N1 O8 P1	M+HCOO	A	92291.3	85450.9	52075.4	39423.4	108078	41093.4	33662.9	22851.2
PC(15:0_18:3)	PC(33:3)	diacyl	741.531	8.82324	C41 H76 N1 O8 P1	M+HCOO	B	116255	32588	106195	32359.4	122021	49445.8	43841.5	42375.3
PC(15:1_18:2)	PC(33:3)	diacyl	741.531	10.2371	C41 H76 N1 O8 P1	M+HCOO	B	52329.8	15947.9	66822.8	24482.6	58054.5	12360.2	93304.5	22490.4
PC(15:2_18:1)	PC(33:3)	diacyl	741.531	8.23386	C41 H76 N1 O8 P1	M+HCOO	B	690871	186267	522221	310443	762929	317073	499932	213231
PC(15:2_18:1)	PC(33:3)	diacyl	741.531	8.41063	C41 H76 N1 O8 P1	M+HCOO	B	795674	178701	604645	167784	652222	349484	382127	111109
PC(17:2_16:1)	PC(33:3)	diacyl	741.531	10.6399	C41 H76 N1 O8 P1	M+HCOO	B	15989.2	4403.97	13220.9	4814.87	17603.8	7878.07	28917.7	10677.3
PC(15:1_18:3)	PC(33:4)	diacyl	739.515	8.66209	C41 H74 N1 O8 P1	M+HCOO	B	19974.8	8026.73	21718.4	8833.37	20529.1	9457.38	12865.7	5571.83
PC(13:0_20:5)	PC(33:5)	diacyl	737.5	7.60016	C41 H72 N1 O8 P1	M+HCOO	B	1.18682e+06	510196	2.87161e+06	1.6288e+06	938805	452602	2.98731e+06	924433
PC(13:0_20:5)	PC(33:5)	diacyl	737.5	8.00046	C41 H72 N1 O8 P1	M+HCOO	B	112815	125637	423039	378109	171742	134129	884766	196924
PC(13:0_20:5)	PC(33:5)	diacyl	737.5	8.10193	C41 H72 N1 O8 P1	M+HCOO	B	147195	181069	616066	680362	218111	160745	1.13225e+06	241633
PC(13:1_20:4)	PC(33:5)	diacyl	737.5	8.84115	C41 H72 N1 O8 P1	M+HCOO	B	842487	71987.6	3.03274e+06	477800	974957	226207	3.5547e+06	480363
PC(13:1_20:5)	PC(33:6)	diacyl	735.484	7.59773	C41 H70 N1 O8 P1	M+HCOO	B	42810.3	26077.6	112090	85208.8	73466.7	44317.8	242323	128155
PC(13:1_20:5)	PC(33:6)	diacyl	735.484	8.46576	C41 H70 N1 O8 P1	M+HCOO	B	65443.7	41591.7	239949	50583.4	85061.9	36570	396569	103890
PC(16:0_18:0)	PC(34:0)	diacyl	761.593	10.5227	C42 H84 N1 O8 P1	M+HCOO	B	1.55996e+06	136020	1.03012e+06	109878	1.49325e+06	255129	1.07646e+06	130416
PC(16:0_18:1)	PC(34:1)	diacyl	759.578	9.9484	C42 H82 N1 O8 P1	M+HCOO	A	1.80675e+07	3.40575e+06	2.93475e+07	1.10847e+07	1.95047e+07	4.55526e+06	2.54587e+07	8.9834e+06
PC(16:0_18:1)	PC(34:1)	diacyl	759.578	10.2421	C42 H82 N1 O8 P1	M+HCOO	A	2.96396e+06	633103	8.02747e+06	5.26969e+06	3.87333e+06	1.19696e+06	6.14903e+06	3.8306e+06
PC(16:0_18:1)	PC(34:1)	diacyl	759.578	10.3869	C42 H82 N1 O8 P1	M+HCOO	A	3.19731e+06	1.09448e+06	1.38566e+07	5.69228e+06	4.33047e+06	1.28488e+06	6.9272e+06	3.49995e+06
PC(16:0_18:1)	PC(34:1)	diacyl	759.578	10.4649	C42 H82 N1 O8 P1	M+HCOO	A	425163	420823	615078	251636	474632	440895	716892	443973
PC(16:0_18:1)	PC(34:1)	diacyl	759.578	10.5765	C42 H82 N1 O8 P1	M+HCOO	A	282669	98579	510077	55359.5	441125	321941	516275	269438
PC(16:0_18:2)	PC(34:2)	diacyl	757.562	7.09228	C42 H80 N1 O8 P1	M+HCOO	A	14396.6	6055.43	14673.4	7605.14	16721.8	7763.14	20806.1	10669.9
PC(16:0_18:2)	PC(34:2)	diacyl	757.562	7.16636	C42 H80 N1 O8 P1	M+HCOO	B	18657.5	7205.18	13816.1	7704.94	19368.6	8732.17	22822.7	12596.7
PC(16:0_18:2)	PC(34:2)	diacyl	757.562	7.26976	C42 H80 N1 O8 P1	M+HCOO	B	53745.2	16206.5	38967.8	18766.4	51591.6	20727.9	51988.3	24837.1
PC(16:0_18:2)	PC(34:2)	diacyl	757.562	7.32851	C42 H80 N1 O8 P1	M+HCOO	B	87987.5	23804.1	53409.9	25913.3	72968.6	31504.7	74279.3	38667.1
PC(16:0_18:2)	PC(34:2)	diacyl	757.562	9.48	C42 H80 N1 O8 P1	M+HCOO	A	4.73409e+07	9.40923e+06	3.39538e+07	2.07069e+07	4.64327e+07	2.09089e+07	2.75563e+07	1.05171e+07
PC(16:0_18:2)	PC(34:2)	diacyl	757.562	10.2457	C42 H80 N1 O8 P1	M+HCOO	A	752963	82385.9	1.23048e+06	184320	1.03663e+06	234731	1.53529e+06	394615
PC(16:0_18:2)	PC(34:2)	diacyl	757.562	10.4634	C42 H80 N1 O8 P1	M+HCOO	A	352847	73785	501326	72381	521495	112765	741926	76676.9
PC(16:0_18:2)	PC(34:2)	diacyl	757.562	10.5355	C42 H80 N1 O8 P1	M+HCOO	A	352847	73785	501326	72381	521495	112765	741926	76676.9
PC(16:0_18:2)	PC(34:2)	diacyl	757.562	11.6741	C42 H80 N1 O8 P1	M+HCOO	B	147221	33726.4	209870	17827.4	235797	61092.5	252070	78553.7
PC(16:0_18:3)	PC(34:3)	diacyl	755.547	8.94535	C42 H78 N1 O8 P1	M+HCOO	A	8.01093e+06	870166	1.03614e+07	622081	1.08305e+07	1.20129e+06	1.13569e+07	3.40374e+06
PC(14:0_20:4)	PC(34:4)	diacyl	753.531	8.95601	C42 H76 N1 O8 P1	M+HCOO	A	593533	77153.1	271984	61784	460703	192819	169369	43575.3
PC(16:1_18:3)	PC(34:4)	diacyl	753.531	7.65021	C42 H76 N1 O8 P1	M+HCOO	B	742008	149014	254552	78790.2	638583	322536	136545	55718.7
PC(16:1_18:3)	PC(34:4)	diacyl	753.531	8.44755	C42 H76 N1 O8 P1	M+HCOO	A	1.30117e+06	159657	701922	104210	1.1096e+06	360452	945825	187561
PC(18:3_16:1)	PC(34:4)	diacyl	753.531	7.44909	C42 H76 N1 O8 P1	M+HCOO	B	357549	122220	131040	46556.7	368343	162620	72457.9	22091.5
PC(34:4)	PC(34:4)	diacyl	753.531	6.93761	C42 H76 N1 O8 P1	M+HCOO	B	19276	6212.24	9513.28	5303.22	21963.9	6326.92	5103.83	1974.16
PC(16:0_19:0)	PC(35:0)	diacyl	775.609	10.856	C43 H86 N1 O8 P1	M+HCOO	B	8984.87	3730.05	3495.49	767.672	17754.3	9261.78	3567.66	1704.9
PC(17:0_18:1)	PC(35:1)	diacyl	773.593	10.2657	C43 H84 N1 O8 P1	M+HCOO	B	459490	47941.9	765018	56508.7	591105	90247.6	1.02124e+06	182682
PC(17:0_18:2)	PC(35:2)	diacyl	771.578	9.75165	C43 H82 N1 O8 P1	M+HCOO	B	1.09295e+06	138958	1.77151e+06	52264.7	1.58753e+06	255228	2.06655e+06	434887
PC(17:0_18:2)	PC(35:2)	diacyl	771.578	10.0787	C43 H82 N1 O8 P1	M+HCOO	B	28523.9	8591.07	75032	29193.5	44042.4	9668.53	136385	73441
PC(17:0_18:2)	PC(35:2)	diacyl	771.578	10.3361	C43 H82 N1 O8 P1	M+HCOO	B	48977.6	12089.1	85150	22826.5	78394	26637.7	132063	33793
PC(17:0_18:2)	PC(35:2)	diacyl	771.578	10.5853	C43 H82 N1 O8 P1	M+HCOO	B	17556.3	8486.07	30923.5	14278.5	26362.5	8811.64	56990.3	13061.3
PC(17:0_18:2)	PC(35:2)	diacyl	771.578	10.679	C43 H82 N1 O8 P1	M+HCOO	B	13043.9	5080.54	21990.9	6234.53	21470.3	5783.94	35257.5	9248.93
PC(17:1_18:2)	PC(35:3)	diacyl	769.562	9.20771	C43 H80 N1 O8 P1	M+HCOO	A	231465	48088.4	200042	34477.2	293184	69270	266658	67449.6
PC(17:1_18:2)	PC(35:3)	diacyl	769.562	10.2272	C43 H80 N1 O8 P1	M+HCOO	B	17169.4	8442.2	42846.7	11625.1	23515.4	7018.43	57368.3	11888.6
PC(15:0_20:4)	PC(35:4)	diacyl	767.547	8.78605	C43 H78 N1 O8 P1	M+HCOO	B	159184	63910.6	197435	51028.1	176321	95932.5	157897	112555
PC(15:0_20:4)	PC(35:4)	diacyl	767.547	9.04599	C43 H78 N1 O8 P1	M+HCOO	A	190730	66619.5	354773	63133.8	317384	120271	448703	143796
PC(17:1_18:3)	PC(35:4)	diacyl	767.547	8.83463	C43 H78 N1 O8 P1	M+HCOO	B	167529	61612.1	215873	41598.6	195821	86167.1	205873	84148.3
PC(15:1_20:4)	PC(35:5)	diacyl	765.531	10.3166	C43 H76 N1 O8 P1	M+HCOO	B	465593	61000.8	337090	46820.1	426457	43317.5	336452	97378.8
PC(35:5)	PC(35:5)	diacyl	765.531	10.5031	C43 H76 N1 O8 P1	M+HCOO	B	191369	81415.7	116590	17304	204966	29128.8	140677	49981.9
PC(15:1_20:5)	PC(35:6)	diacyl	763.515	9.01841	C43 H74 N1 O8 P1	M+HCOO	B	396157	91818.5	460239	158799	333105	103471	413220	153688
PC(18:0_18:0)	PC(36:0)	diacyl	789.625	11.1174	C44 H88 N1 O8 P1	M+HCOO	B	74411.9	15136.1	16246.4	6969.08	76450.4	38133.4	20520.4	13495.2
PC(18:0_18:1)	PC(36:1)	diacyl	787.609	10.5002	C44 H86 N1 O8 P1	M+HCOO	A	7.17052e+06	1.03836e+06	2.20812e+06	166733	7.74495e+06	1.95017e+06	2.45798e+06	482691
PC(18:0_18:1)	PC(36:1)	diacyl	787.609	10.9845	C44 H86 N1 O8 P1	M+HCOO	B	90060.1	56669.8	22737.8	18926.6	79610.8	112306	7118.18	12980.9
PC(18:0_18:1)	PC(36:1)	diacyl	787.609	11.0552	C44 H86 N1 O8 P1	M+HCOO	B	61323.5	20912.7	15428.1	9039.1	41591.1	35008.2	156.869	111.229
PC(18:0_18:2)	PC(36:2)	diacyl	785.593	10.0749	C44 H84 N1 O8 P1	M+HCOO	B	3.46423e+07	1.98381e+06	1.16236e+07	1.04422e+06	2.99028e+07	7.13376e+06	1.07486e+07	1.80702e+06
PC(18:0_18:2)	PC(36:2)	diacyl	785.593	10.1913	C44 H84 N1 O8 P1	M+HCOO	B	3.46423e+07	1.98381e+06	1.16236e+07	1.04422e+06	2.99028e+07	7.13376e+06	1.07486e+07	1.80702e+06
PC(18:0_18:2)	PC(36:2)	diacyl	785.593	10.5633	C44 H84 N1 O8 P1	M+HCOO	B	2.57314e+06	3.27106e+06	344336	137765	1.2718e+06	607801	677659	164597
PC(18:0_18:2)	PC(36:2)	diacyl	785.593	10.7916	C44 H84 N1 O8 P1	M+HCOO	B	296853	67466.7	60969.6	12271.7	315735	116767	79154.3	21667.1
PC(16:0_20:3)	PC(36:3)	diacyl	783.578	9.45577	C44 H82 N1 O8 P1	M+HCOO	A	2.84704e+06	893440	3.33058e+06	810215	3.42492e+06	1.05354e+06	3.86658e+06	1.0054e+06
PC(16:0_20:3)	PC(36:3)	diacyl	783.578	9.5321	C44 H82 N1 O8 P1	M+HCOO	A	7.47549e+06	857070	9.52177e+06	396007	9.61742e+06	1.63645e+06	1.02344e+07	1.16438e+06
PC(16:0_20:3)	PC(36:3)	diacyl	783.578	9.62883	C44 H82 N1 O8 P1	M+HCOO	A	5.42876e+06	1.57828e+06	5.516e+06	2.29822e+06	7.05855e+06	2.07863e+06	8.1541e+06	1.17315e+06
PC(18:1_18:2)	PC(36:3)	diacyl	783.578	10.2359	C44 H82 N1 O8 P1	M+HCOO	A	64768.8	19160.3	136618	21188.4	94184.1	29799.1	213769	25936.6
PC(14:0_22:4)	PC(36:4)	diacyl	781.562	7.23464	C44 H80 N1 O8 P1	M+HCOO	B	15405	4843.18	9674.47	6764.99	14989.2	5263.34	14693.1	6102.27
PC(16:0_20:4)	PC(36:4)	diacyl	781.562	8.33314	C44 H80 N1 O8 P1	M+HCOO	B	105161	124453	48613.6	26881.5	90289.6	35367.2	86894.4	23614.8
PC(16:0_20:4)	PC(36:4)	diacyl	781.562	9.31341	C44 H80 N1 O8 P1	M+HCOO	A	1.49305e+07	1.33091e+06	1.73645e+07	3.52594e+06	1.69428e+07	2.62708e+06	1.22142e+07	4.44974e+06
PC(16:0_20:5)	PC(36:5)	diacyl	779.547	8.97148	C44 H78 N1 O8 P1	M+HCOO	A	3.73134e+06	1.189e+06	4.12024e+06	1.15255e+06	3.84814e+06	783604	5.44522e+06	2.5015e+06
PC(16:1_20:4)	PC(36:5)	diacyl	779.547	7.83621	C44 H78 N1 O8 P1	M+HCOO	B	102762	56796.5	32644.5	14800.6	101351	103209	52377.3	76721.9
PC(18:2_18:3)	PC(36:5)	diacyl	779.547	7.66591	C44 H78 N1 O8 P1	M+HCOO	B	54279.4	25906.7	24378.7	13987.5	58250	58570.6	36918.9	48280.8
PC(18:2_18:3)	PC(36:5)	diacyl	779.547	7.78822	C44 H78 N1 O8 P1	M+HCOO	A	89719.1	48674.8	42883.1	30561.5	75595.8	83382.4	52277.5	85102.3
PC(18:2_18:3)	PC(36:5)	diacyl	779.547	7.92346	C44 H78 N1 O8 P1	M+HCOO	B	97645.6	51748.8	45254	31367.1	79893.8	87013.2	26128.1	44848.5
PC(18:2_18:3)	PC(36:5)	diacyl	779.547	8.68067	C44 H78 N1 O8 P1	M+HCOO	A	3.99965e+06	1.13449e+06	3.59178e+06	1.01946e+06	5.22298e+06	1.63546e+06	3.98076e+06	685546
PC(20:5_16:0)	PC(36:5)	diacyl	779.547	9.48141	C44 H78 N1 O8 P1	M+HCOO	B	56052.6	24371.9	11981.4	3368.9	50352.1	22383.5	17356.9	9550.3
PC(20:5_16:0)	PC(36:5)	diacyl	779.547	9.64394	C44 H78 N1 O8 P1	M+HCOO	B	49842.1	10546.6	17611.6	2629.66	82772.8	17376	27973.9	11824.8
PC(20:5_16:0)	PC(36:5)	diacyl	779.547	9.69326	C44 H78 N1 O8 P1	M+HCOO	B	39594.7	11863.8	16353.4	4246.98	79339.1	19586.6	25552.1	4933.5
PC(14:0_22:6)	PC(36:6)	diacyl	777.531	8.31543	C44 H76 N1 O8 P1	M+HCOO	A	1.13588e+06	171734	505478	71882.8	1.21182e+06	201099	689366	209726
PC(14:0_22:6)	PC(36:6)	diacyl	777.531	8.40153	C44 H76 N1 O8 P1	M+HCOO	B	1.2447e+06	181593	516387	52677	1.21182e+06	201099	767935	124185
PC(14:0_22:6)	PC(36:6)	diacyl	777.531	8.56131	C44 H76 N1 O8 P1	M+HCOO	A	738926	149343	480105	111025	676406	139762	676412	100039
PC(16:1_20:5)	PC(36:6)	diacyl	777.531	7.28323	C44 H76 N1 O8 P1	M+HCOO	B	198482	81843.1	40070.3	26295	211278	166952	16485.1	16714.7
PC(18:3_18:3)	PC(36:6)	diacyl	777.531	7.51503	C44 H76 N1 O8 P1	M+HCOO	B	362286	115205	67511.8	34219.5	299066	188320	22527.4	27054.4
PC(18:3_18:3)	PC(36:6)	diacyl	777.531	7.62955	C44 H76 N1 O8 P1	M+HCOO	B	800158	224231	167347	82374	672465	341457	62029.8	44860.9
PC(28:6_8:0)	PC(36:6)	diacyl	777.531	8.98793	C44 H76 N1 O8 P1	M+HCOO	B	278618	54730.1	92374.3	37842.2	211373	59215.8	86293.7	15699.3
PC(36:6)	PC(36:6)	diacyl	777.531	7.61305	C44 H76 N1 O8 P1	M+HCOO	B	830240	240680	154316	62294	672789	324824	60094.4	43476.8
PC(19:0_18:1)	PC(37:1)	diacyl	801.625	10.7841	C45 H88 N1 O8 P1	M+HCOO	B	52763.7	11442.6	2555.29	654.201	138768	96118	4726.08	6753.16
PC(19:0_18:2)	PC(37:2)	diacyl	799.609	10.3409	C45 H86 N1 O8 P1	M+HCOO	B	640165	105225	94524.4	18760.1	1.77829e+06	1.0047e+06	156251	80855.6
PC(19:0_18:2)	PC(37:2)	diacyl	799.609	10.7101	C45 H86 N1 O8 P1	M+HCOO	B	38890.4	14107.7	11627.2	5557.62	115203	62945	32344.1	13713.4
PC(19:0_18:2)	PC(37:2)	diacyl	799.609	10.8164	C45 H86 N1 O8 P1	M+HCOO	B	19211.6	9783.54	33554.2	9755.91	131636	78017.7	53648.2	12864.3
PC(17:0_20:3)	PC(37:3)	diacyl	797.593	9.78391	C45 H84 N1 O8 P1	M+HCOO	A	89864.3	21346.7	91233.5	6689.92	149767	50168.8	111653	37523.1
PC(19:1_18:2)	PC(37:3)	diacyl	797.593	10.2953	C45 H84 N1 O8 P1	M+HCOO	A	45966.5	13186.7	121751	11441.8	75899.8	18652	232219	68318.7
PC(19:1_18:2)	PC(37:3)	diacyl	797.593	10.5245	C45 H84 N1 O8 P1	M+HCOO	B	16876.3	8284.96	36920.2	11582.2	25308.2	10410.5	89231.6	25716.2
PC(19:1_18:2)	PC(37:3)	diacyl	797.593	10.6447	C45 H84 N1 O8 P1	M+HCOO	B	10697.6	4299.38	33557	4743.28	14942.3	6233.69	48877.2	19814.5
PC(19:1_18:2)	PC(37:3)	diacyl	797.593	10.7585	C45 H84 N1 O8 P1	M+HCOO	B	6484.36	2571.4	13931.2	2033.23	9909.69	2046.11	26326.5	9543.42
PC(17:0_20:4)	PC(37:4)	diacyl	795.578	9.66391	C45 H82 N1 O8 P1	M+HCOO	A	521646	105539	506981	70910.6	608376	136940	450581	83653.8
PC(19:2_18:2)	PC(37:4)	diacyl	795.578	10.1805	C45 H82 N1 O8 P1	M+HCOO	B	12809.5	7568.66	34471.4	7486.94	13274.9	4972.31	50596.3	15160.6
PC(19:2_18:2)	PC(37:4)	diacyl	795.578	10.2228	C45 H82 N1 O8 P1	M+HCOO	B	12763.7	7598.46	33355.1	7810.47	12578.5	5443.64	47676.5	13002.4
PC(37:4)	PC(37:4)	diacyl	795.578	10.4517	C45 H82 N1 O8 P1	M+HCOO	B	3450.32	1277.24	4925.54	1092.35	4309.68	1552.02	7469.92	2093.34
PC(17:1_20:4)	PC(37:5)	diacyl	793.562	8.86515	C45 H80 N1 O8 P1	M+HCOO	B	211125	71738.1	54155.5	33450.6	101494	65592	25520.9	19073.3
PC(17:1_20:4)	PC(37:5)	diacyl	793.562	9.01267	C45 H80 N1 O8 P1	M+HCOO	B	239847	119803	106138	29667.2	201208	55738.8	114025	14260.4
PC(17:1_20:4)	PC(37:5)	diacyl	793.562	9.0361	C45 H80 N1 O8 P1	M+HCOO	A	239847	119803	106138	29667.2	201208	55738.8	114025	14260.4
PC(17:1_20:4)	PC(37:5)	diacyl	793.562	9.58222	C45 H80 N1 O8 P1	M+HCOO	B	472418	326681	83169.9	27021.3	418361	165302	86297.1	48946.8
PC(17:1_20:4)	PC(37:5)	diacyl	793.562	9.72075	C45 H80 N1 O8 P1	M+HCOO	B	270027	231798	122109	16587.3	253098	119535	127886	36312.9
PC(19:4_18:1)	PC(37:5)	diacyl	793.562	8.51658	C45 H80 N1 O8 P1	M+HCOO	B	40140.3	50828	12154.8	7047.27	63632.2	49174.4	15232.9	11433.8
PC(15:0_22:6)	PC(37:6)	diacyl	791.547	8.88926	C45 H78 N1 O8 P1	M+HCOO	A	362059	132062	478808	78433.9	572124	167227	777506	114033
PC(15:0_22:6)	PC(37:6)	diacyl	791.547	8.95653	C45 H78 N1 O8 P1	M+HCOO	A	326364	103289	478808	78433.9	572124	167227	778956	116236
PC(21:6_16:0)	PC(37:6)	diacyl	791.547	8.58571	C45 H78 N1 O8 P1	M+HCOO	B	65016.4	42559.2	113680	86918.2	44555	45150	30504	11472.2
PC(37:7)	PC(37:7)	diacyl	789.531	7.63696	C45 H76 N1 O8 P1	M+HCOO	B	929571	748659	586852	292249	2.09417e+06	1.27775e+06	220011	248435
PC(37:7)	PC(37:7)	diacyl	789.531	7.72635	C45 H76 N1 O8 P1	M+HCOO	B	968744	791514	701518	294363	2.07691e+06	1.07788e+06	252038	289461
PC(37:7)	PC(37:7)	diacyl	789.531	7.97435	C45 H76 N1 O8 P1	M+HCOO	B	7.52085e+06	999976	3.62917e+06	1.28798e+06	7.58714e+06	3.63473e+06	2.15067e+06	693519
PC(37:7)	PC(37:7)	diacyl	789.531	10.2358	C45 H76 N1 O8 P1	M+HCOO	B	181323	32347.8	138186	55866	244389	75686.9	161884	41018.9
PC(15:2_22:6)	PC(37:8)	diacyl	787.515	7.63165	C45 H74 N1 O8 P1	M+HCOO	B	133328	85501.9	302728	127792	377748	189553	517156	155041
PC(18:0_20:1)	PC(38:1)	diacyl	815.64	11.0119	C46 H90 N1 O8 P1	M+HCOO	A	120758	34379.5	26112.9	11606.5	249982	89283.2	48486.6	8584.33
PC(18:0_20:1)	PC(38:1)	diacyl	815.64	11.0387	C46 H90 N1 O8 P1	M+HCOO	B	138914	20239.5	29429.6	10096.5	280610	63266.7	66762.8	17292.2
PC(18:0_20:1)	PC(38:1)	diacyl	815.64	11.0632	C46 H90 N1 O8 P1	M+HCOO	A	135722	21897.9	29432.2	10095.1	280610	63266.7	67956.9	16606.9
PC(18:0_20:2)	PC(38:2)	diacyl	813.625	10.5698	C46 H88 N1 O8 P1	M+HCOO	A	613086	88012.3	209266	13322.5	1.88198e+06	500245	422593	104151
PC(20:0_18:2)	PC(38:2)	diacyl	813.625	10.5309	C46 H88 N1 O8 P1	M+HCOO	A	615263	85844.2	209266	13322.5	1.89455e+06	497646	422593	104151
PC(18:0_20:3)	PC(38:3)	diacyl	811.609	10.2298	C46 H86 N1 O8 P1	M+HCOO	A	3.80949e+06	665003	832259	101272	4.48446e+06	1.26131e+06	1.05282e+06	240772
PC(18:0_20:3)	PC(38:3)	diacyl	811.609	10.7316	C46 H86 N1 O8 P1	M+HCOO	B	56247.6	25189.8	7232.53	4139.78	94769.4	42075	14737.9	4613
PC(20:1_18:2)	PC(38:3)	diacyl	811.609	10.6095	C46 H86 N1 O8 P1	M+HCOO	B	470396	1.25849e+06	13887.9	9451.74	897247	2.24724e+06	27612.3	18255.4
PC(18:0_20:4)	PC(38:4)	diacyl	809.593	9.87865	C46 H84 N1 O8 P1	M+HCOO	A	1.76538e+07	3.68286e+06	5.26706e+06	835188	1.21623e+07	5.0564e+06	4.38496e+06	382022
PC(18:0_20:4)	PC(38:4)	diacyl	809.593	10.4406	C46 H84 N1 O8 P1	M+HCOO	B	430199	418710	78210.8	16249.2	540362	589756	78848.7	28300
PC(18:0_20:4)	PC(38:4)	diacyl	809.593	10.9435	C46 H84 N1 O8 P1	M+HCOO	B	51415.3	17724.8	6279.29	3570.4	65137.4	26628.4	4774.38	2746.15
PC(18:1_20:4)	PC(38:5)	diacyl	807.578	9.31434	C46 H82 N1 O8 P1	M+HCOO	A	3.30823e+06	442912	2.50352e+06	315048	3.1403e+06	776610	2.47485e+06	231614
PC(16:0_22:6)	PC(38:6)	diacyl	805.562	10.1618	C46 H80 N1 O8 P1	M+HCOO	B	87896.1	16635.1	173839	21017.3	106670	42066.3	260999	89899.4
PC(16:1_22:6)	PC(38:7)	diacyl	803.547	7.76929	C46 H78 N1 O8 P1	M+HCOO	B	51966	31441.4	33092.2	25798.4	26669.5	26936	17326.8	38109.7
PC(16:1_22:6)	PC(38:7)	diacyl	803.547	7.96489	C46 H78 N1 O8 P1	M+HCOO	A	95087	47474.9	54242.5	50661	71947.7	80719.9	18127.8	36814.5
PC(16:1_22:6)	PC(38:7)	diacyl	803.547	8.6311	C46 H78 N1 O8 P1	M+HCOO	A	2.46431e+06	406252	3.00907e+06	324885	4.30758e+06	815540	5.1395e+06	878881
PC(16:1_22:6)	PC(38:7)	diacyl	803.547	9.24832	C46 H78 N1 O8 P1	M+HCOO	B	48786.5	14101.8	9253.26	7769.91	35402.9	18187.2	7706.27	6981.53
PC(20:5_18:2)	PC(38:7)	diacyl	803.547	7.64605	C46 H78 N1 O8 P1	M+HCOO	B	41788.9	26730.4	25006.6	17762.7	27744	24141.1	10362	19324
PC(16:2_22:6)	PC(38:8)	diacyl	801.531	8.22931	C46 H76 N1 O8 P1	M+HCOO	A	74074.4	23528.6	116029	44202.5	126915	38120.4	147180	35386.6
PC(16:2_22:6)	PC(38:8)	diacyl	801.531	8.26955	C46 H76 N1 O8 P1	M+HCOO	B	66110.4	18700.2	96378.3	48027.9	120113	44629.3	165742	28933.9
PC(16:2_22:6)	PC(38:8)	diacyl	801.531	8.7893	C46 H76 N1 O8 P1	M+HCOO	B	108859	32542.5	204057	90058.6	97158.8	25520.1	140904	42754
PC(18:3_20:5)	PC(38:8)	diacyl	801.531	8.14964	C46 H76 N1 O8 P1	M+HCOO	B	53986.4	20702.1	72835.7	37427.5	88370.4	27200.1	107243	21596.6
PC(21:0_18:2)	PC(39:2)	diacyl	827.64	10.8082	C47 H90 N1 O8 P1	M+HCOO	B	1660.55	1731.16	382.511	936.785	7476.2	6156.67	2144.9	1197.17
PC(21:0_18:2)	PC(39:2)	diacyl	827.64	11.3044	C47 H90 N1 O8 P1	M+HCOO	B	6614.72	2968.36	20053	4886.88	14767.2	5643.42	22729.5	4849.74
PC(21:0_18:2)	PC(39:2)	diacyl	827.64	11.3151	C47 H90 N1 O8 P1	M+HCOO	B	6771.54	3036.44	18162.5	7324.98	14767.2	5643.42	19167.8	5855.61
PC(16:0_23:3)	PC(39:3)	diacyl	825.625	9.85445	C47 H88 N1 O8 P1	M+HCOO	B	18601.6	9351.86	0.179023	0.284326	15068.6	6450.47	6397.83	7692.81
PC(19:0_20:4)	PC(39:4)	diacyl	823.609	10.2387	C47 H86 N1 O8 P1	M+HCOO	A	247095	46336.6	85702.6	14924.3	556098	165954	75546.7	26498.3
PC(21:2_18:2)	PC(39:4)	diacyl	823.609	9.78137	C47 H86 N1 O8 P1	M+HCOO	B	44887.2	16559.6	2.36591	5.4366	30802.3	11428.4	27676.6	17137.2
PC(17:0_22:6)	PC(39:6)	diacyl	819.578	9.39419	C47 H82 N1 O8 P1	M+HCOO	A	260149	43283.6	185304	25305.5	325637	53364.4	176497	27163
PC(21:5_18:1)	PC(39:6)	diacyl	819.578	10.23	C47 H82 N1 O8 P1	M+HCOO	B	4097.03	1725.5	11499.2	2659.82	4468.47	1953.92	15760	8043.74
PC(17:1_22:6)	PC(39:7)	diacyl	817.562	8.89232	C47 H80 N1 O8 P1	M+HCOO	B	166276	77567.3	73744.1	31393.1	213395	50736.1	142712	82974.7
PC(17:1_22:6)	PC(39:7)	diacyl	817.562	8.97485	C47 H80 N1 O8 P1	M+HCOO	B	133746	54051.1	67990.1	33019	185726	31305	131630	75496.8
PC(16:0_24:1)	PC(40:1)	diacyl	843.672	11.5848	C48 H94 N1 O8 P1	M+HCOO	B	8791.15	3597.32	4509.57	1143.51	14824.3	4741.49	7420.74	2618.36
PC(20:5_20:5)	PC(40:10)	diacyl	825.531	8.54419	C48 H76 N1 O8 P1	M+HCOO	B	10667.9	6731.47	39559	13214.1	7179.07	4101.27	21979.8	19078.5
PC(22:0_18:2)	PC(40:2)	diacyl	841.656	11.1162	C48 H92 N1 O8 P1	M+HCOO	B	22588.7	6932.97	14964.1	4187.46	52444.3	12431	28278.1	7471.27
PC(22:0_18:2)	PC(40:2)	diacyl	841.656	11.142	C48 H92 N1 O8 P1	M+HCOO	B	29542.9	9663.22	18776.3	4317.01	71353.4	12437.1	33020.2	12330.5
PC(22:1_18:2)	PC(40:3)	diacyl	839.64	10.5751	C48 H90 N1 O8 P1	M+HCOO	B	32667.1	11570.9	33694.8	9426.29	92993.3	33728	72131.5	20723.2
PC(22:1_18:2)	PC(40:3)	diacyl	839.64	10.7193	C48 H90 N1 O8 P1	M+HCOO	B	38405.3	11226.6	34770.9	8869.18	137720	31984.2	75186.1	20548.3
PC(18:0_22:4)	PC(40:4)	diacyl	837.625	10.329	C48 H88 N1 O8 P1	M+HCOO	A	406916	52147.4	127011	21022.8	1.00416e+06	136960	243956	34348.5
PC(18:0_22:4)	PC(40:4)	diacyl	837.625	10.3567	C48 H88 N1 O8 P1	M+HCOO	A	406916	52147.4	133734	20042.7	1.00416e+06	136960	243956	34348.5
PC(20:0_20:4)	PC(40:4)	diacyl	837.625	10.5077	C48 H88 N1 O8 P1	M+HCOO	B	206519	57324.6	59349.8	16605.3	656662	145174	140316	20426.9
PC(20:1_20:3)	PC(40:4)	diacyl	837.625	10.2077	C48 H88 N1 O8 P1	M+HCOO	B	243968	45981.8	72563.7	10744.9	656211	165941	96100.5	13879.2
PC(18:0_22:5)	PC(40:5)	diacyl	835.609	10.1993	C48 H86 N1 O8 P1	M+HCOO	A	186065	35785	58775.9	11025.4	205944	43763.3	61928.4	11970.7
PC(20:1_20:4)	PC(40:5)	diacyl	835.609	9.88995	C48 H86 N1 O8 P1	M+HCOO	B	546664	61254.5	280183	39559.7	603034	70287.2	258976	49089.7
PC(18:0_22:6)	PC(40:6)	diacyl	833.593	9.75947	C48 H84 N1 O8 P1	M+HCOO	A	1.26788e+07	1.3616e+06	1.73696e+06	177957	1.02872e+07	3.75242e+06	1.31153e+06	187262
PC(18:0_22:6)	PC(40:6)	diacyl	833.593	10.1618	C48 H84 N1 O8 P1	M+HCOO	A	235057	75449	44979	7971.62	281241	168878	40554.1	17519
PC(18:0_22:6)	PC(40:6)	diacyl	833.593	10.3505	C48 H84 N1 O8 P1	M+HCOO	B	174510	31665	18011.5	4410.89	193686	46697.9	21567.8	7825.02
PC(18:0_22:6)	PC(40:6)	diacyl	833.593	10.4291	C48 H84 N1 O8 P1	M+HCOO	B	95613.1	41070.2	8094.03	2547.97	101310	23009.1	11064.7	3933.74
PC(18:0_22:6)	PC(40:6)	diacyl	833.593	10.5662	C48 H84 N1 O8 P1	M+HCOO	B	87762.8	30228.8	6551.73	2014.74	103470	30087.6	9004.93	1811.23
PC(18:0_22:6)	PC(40:6)	diacyl	833.593	10.5873	C48 H84 N1 O8 P1	M+HCOO	B	87762.8	30228.8	6551.73	2014.74	103470	30087.6	9004.93	1811.23
PC(18:0_22:6)	PC(40:6)	diacyl	833.593	10.6725	C48 H84 N1 O8 P1	M+HCOO	B	70571.5	21550.7	4806.06	1587.21	81067.1	12831.1	6431.9	990.728
PC(18:0_22:6)	PC(40:6)	diacyl	833.593	10.8241	C48 H84 N1 O8 P1	M+HCOO	B	39491.9	11528.9	1682.73	1029.39	56402.1	13007.3	2838.75	742.583
PC(20:2_20:4)	PC(40:6)	diacyl	833.593	9.41375	C48 H84 N1 O8 P1	M+HCOO	B	93684.2	30185.8	84937.9	10253.9	92349.1	32605.3	49646.5	30542.1
PC(18:1_22:6)	PC(40:7)	diacyl	831.578	9.14375	C48 H82 N1 O8 P1	M+HCOO	A	4.06454e+06	374188	5.11711e+06	752608	4.72909e+06	395749	5.24197e+06	362368
PC(18:2_22:6)	PC(40:8)	diacyl	829.562	8.5483	C48 H80 N1 O8 P1	M+HCOO	B	588045	381459	368059	237792	817912	773756	105565	257581
PC(18:2_22:6)	PC(40:8)	diacyl	829.562	8.74276	C48 H80 N1 O8 P1	M+HCOO	A	2.40425e+06	430740	2.22727e+06	293139	4.48957e+06	686518	4.03189e+06	631670
PC(18:3_22:6)	PC(40:9)	diacyl	827.547	8.35825	C48 H78 N1 O8 P1	M+HCOO	B	130786	51127.9	76151.1	33983.2	250118	42339.5	200794	78952.5
PC(19:1_22:2)	PC(41:3)	diacyl	853.656	10.3423	C49 H92 N1 O8 P1	M+HCOO	B	91540.2	19187.8	34711.4	6385.73	73126.5	44111.9	14851	7744.05
PC(25:2_16:2)	PC(41:4)	diacyl	851.64	9.91359	C49 H90 N1 O8 P1	M+HCOO	B	2738.44	1606.82	25222.3	6993.16	2058.29	2670.02	7542.87	5002.13
PC(15:1_26:4)	PC(41:5)	diacyl	849.625	9.76487	C49 H88 N1 O8 P1	M+HCOO	B	52882.4	19549.3	153923	18517.4	34394.5	19131.5	76833.6	30529.3
PC(19:0_22:6)	PC(41:6)	diacyl	847.609	9.75146	C49 H86 N1 O8 P1	M+HCOO	B	65805.7	10412.4	99090.5	6533.39	136647	61747.2	42400.9	23388.5
PC(19:0_22:6)	PC(41:6)	diacyl	847.609	10.0094	C49 H86 N1 O8 P1	M+HCOO	B	62611.8	23330.8	16698.1	6682.88	47388	21085.4	13043.5	10673.3
PC(19:0_22:6)	PC(41:6)	diacyl	847.609	10.2431	C49 H86 N1 O8 P1	M+HCOO	B	17314.1	6920.44	9840.3	2915.43	13471	9652.07	15523.4	8565
PC(20:4_22:6)	PC(42:10)	diacyl	853.562	8.58943	C50 H80 N1 O8 P1	M+HCOO	B	189967	55346.4	133858	17362.5	305860	71891.1	223916	60660.5
PC(20:5_22:6)	PC(42:11)	diacyl	851.547	8.21769	C50 H78 N1 O8 P1	M+HCOO	B	5156.25	6443.27	4383.24	1985.15	11697	4888.98	13851.4	9056.35
PC(24:0_18:2)	PC(42:2)	diacyl	869.687	11.7457	C50 H96 N1 O8 P1	M+HCOO	B	11402.7	4420.46	7636	3073.3	21288.6	6517.13	14439.1	4196.43
PC(18:0_24:4)	PC(42:4)	diacyl	865.656	10.7126	C50 H92 N1 O8 P1	M+HCOO	B	15924.5	6893.34	2185.21	2737.2	22953.9	7607.49	5991.82	1350.1
PC(22:1_20:4)	PC(42:5)	diacyl	863.64	10.1875	C50 H90 N1 O8 P1	M+HCOO	B	52598.7	5628.54	24957.7	6303.28	62962	23265.5	33238	7145.16
PC(22:1_20:4)	PC(42:5)	diacyl	863.64	10.2652	C50 H90 N1 O8 P1	M+HCOO	A	108257	12127.6	39382.7	17509.3	127964	23782.8	60185.8	21246.9
PC(22:1_20:4)	PC(42:5)	diacyl	863.64	10.3554	C50 H90 N1 O8 P1	M+HCOO	B	81801.6	17413.8	45324.9	17668	116670	19521.2	52186.5	16520.7
PC(20:0_22:6)	PC(42:6)	diacyl	861.625	10.3085	C50 H88 N1 O8 P1	M+HCOO	A	34623	17723.4	7216.6	4201.05	364826	71183.4	18570.8	6015.86
PC(20:1_22:6)	PC(42:7)	diacyl	859.609	9.72922	C50 H86 N1 O8 P1	M+HCOO	A	198608	24735.8	94231.6	14196.5	315139	53688.5	121167	17959.9
PC(20:2_22:6)	PC(42:8)	diacyl	857.593	9.01987	C50 H84 N1 O8 P1	M+HCOO	B	25726.7	7551.38	16943.5	6071.12	27083.3	16701.1	9595.12	5259.43
PC(28:6_15:0)	PC(43:6)	diacyl	875.64	10.2038	C51 H90 N1 O8 P1	M+HCOO	B	419797	86792	201705	31756.2	324960	81473.3	96330.2	35231.8
PC(28:6_15:2)	PC(43:8)	diacyl	871.609	9.52201	C51 H86 N1 O8 P1	M+HCOO	B	110814	26929.3	111927	21463.7	66576.1	24404.4	34998.2	21239.1
PC(22:6_22:6)	PC(44:12)	diacyl	877.562	8.42825	C52 H80 N1 O8 P1	M+HCOO	B	14672.4	10357.6	10418.1	3853.53	39616.5	10379.7	37237.6	20163.1
PC(O-13:0_2:0)	PC(O-15:0)	alkyl-acyl	481.317	1.9135	C23 H48 N1 O7 P1	M+HCOO	B	96861.4	38231.7	108913	15925.2	91764.1	14749	73399.7	15401.1
PC(O-13:0_2:0)	PC(O-15:0)	alkyl-acyl	481.317	4.41203	C23 H48 N1 O7 P1	M+HCOO	B	90490.2	33006	109053	22063.1	91284.1	13769	77769.6	8565.35
PC(O-14:1_2:0)	PC(O-16:1)	alkyl-acyl	493.317	1.88842	C24 H48 N1 O7 P1	M+HCOO	B	90755.2	22830.1	125810	24606.9	226709	48252.3	297831	55638.4
PC(O-16:1)	PC(O-16:1)	alkyl-acyl	493.317	3.85169	C24 H48 N1 O7 P1	M+HCOO	B	61645	18709.9	90804.6	23776.1	175618	47011.5	240008	43640.5
PC(O-15:0_2:0)	PC(O-17:0)	alkyl-acyl	509.348	1.91516	C25 H52 N1 O7 P1	M+HCOO	B	50263	10605.9	48332	6852.78	96697.6	25763.1	71610.9	18261.4
PC(O-16:0_2:0)	PC(O-18:0)	alkyl-acyl	523.364	1.92218	C26 H54 N1 O7 P1	M+HCOO	B	1.98204e+06	433609	255104	69803.3	2.39164e+06	1.02732e+06	224798	41247.9
PC(O-16:1_2:0)	PC(O-18:1)	alkyl-acyl	521.348	5.42658	C26 H52 N1 O7 P1	M+HCOO	B	389229	80803.7	553141	88398.3	776437	199624	1.05372e+06	196422
PC(O-16:2_2:0)	PC(O-18:2)	alkyl-acyl	519.332	1.9031	C26 H50 N1 O7 P1	M+HCOO	B	1.04462e+06	193940	1.51833e+06	249325	2.3571e+06	419592	2.97057e+06	479180
PC(O-16:2_2:0)	PC(O-18:2)	alkyl-acyl	519.332	3.93504	C26 H50 N1 O7 P1	M+HCOO	B	677835	230677	1.22128e+06	237447	1.60504e+06	384748	2.64454e+06	635390
PC(O-18:1_2:0)	PC(O-20:1)	alkyl-acyl	549.379	6.59966	C28 H56 N1 O7 P1	M+HCOO	B	10990.2	4507.35	5981.68	4162.98	39060.8	16764.2	15673	10571.3
PC(O-18:4_2:0)	PC(O-20:4)	alkyl-acyl	543.332	1.90458	C28 H50 N1 O7 P1	M+HCOO	B	419001	100893	482302	89630.7	790114	122077	750626	78991.3
PC(O-20:6_2:0)	PC(O-22:6)	alkyl-acyl	567.332	1.89425	C30 H50 N1 O7 P1	M+HCOO	B	355641	95100.5	554057	111177	870205	179895	1.20261e+06	196045
PC(O-21:4_2:0)	PC(O-23:4)	alkyl-acyl	585.379	1.96073	C31 H56 N1 O7 P1	M+HCOO	B	105540	17656.6	47774.7	6767.42	65592.3	24386.6	16384.6	10760
PC(O-16:1_16:0)	PC(O-32:1)	alkyl-acyl	717.567	10.3069	C40 H80 N1 O7 P1	M+HCOO	B	90868.3	9997.4	130393	12063.7	105361	9301.93	147433	19922.5
PC(O-16:1_16:0)	PC(O-32:1)	alkyl-acyl	717.567	10.3528	C40 H80 N1 O7 P1	M+HCOO	B	90868.3	9997.4	130393	12063.7	105361	9301.93	147433	19922.5
PC(O-16:1_16:0)	PC(O-32:1)	alkyl-acyl	717.567	10.3888	C40 H80 N1 O7 P1	M+HCOO	B	88390	11447.8	122978	13658.9	100281	9162.44	146248	20692.9
PC(O-14:0_18:3)	PC(O-32:3)	alkyl-acyl	713.536	8.42608	C40 H76 N1 O7 P1	M+HCOO	B	64239.9	15774.3	39888.6	8884.14	48632.8	21412.1	14327.1	5401.55
PC(O-14:0_18:3)	PC(O-32:3)	alkyl-acyl	713.536	8.43329	C40 H76 N1 O7 P1	M+HCOO	B	64239.9	15774.3	39888.6	8884.14	48632.8	21412.1	14327.1	5401.55
PC(O-14:2_18:2)	PC(O-32:4)	alkyl-acyl	711.52	7.69515	C40 H74 N1 O7 P1	M+HCOO	B	92996.6	21921.8	95814.7	38597.7	86854.9	28534.4	59800.3	28202.6
PC(O-12:0_21:4)	PC(O-33:4)	alkyl-acyl	725.536	7.70603	C41 H76 N1 O7 P1	M+HCOO	B	11746.7	8819.32	8805.51	9720.41	3008.86	3278.6	3717.16	5466.45
PC(O-18:1_16:0)	PC(O-34:1)	alkyl-acyl	745.599	10.4438	C42 H84 N1 O7 P1	M+HCOO	B	572728	65049.4	541392	60144.1	571369	89527.1	674720	73188.1
PC(O-16:0_18:2)	PC(O-34:2)	alkyl-acyl	743.583	9.87142	C42 H82 N1 O7 P1	M+HCOO	B	37645.4	11974.7	49683.5	12169	44441	8123.36	43981.1	15674.8
PC(O-16:1_18:1)	PC(O-34:2)	alkyl-acyl	743.583	10.3528	C42 H82 N1 O7 P1	M+HCOO	B	12173.6	6028.73	14473.1	5660	20766.1	7116.07	23512.2	6615.36
PC(O-14:0_20:5)	PC(O-34:5)	alkyl-acyl	737.536	8.52393	C42 H76 N1 O7 P1	M+HCOO	B	257466	49635.5	138888	35731.8	185021	58923.8	46318.3	31882.9
PC(O-14:0_20:5)	PC(O-34:5)	alkyl-acyl	737.536	8.54554	C42 H76 N1 O7 P1	M+HCOO	B	257466	49635.5	138888	35731.8	185021	58923.8	46318.3	31882.9
PC(O-14:0_20:5)	PC(O-34:5)	alkyl-acyl	737.536	8.68701	C42 H76 N1 O7 P1	M+HCOO	B	143180	34288.9	60812.9	19497	100150	49791	15053.2	13403.4
PC(O-34:5)	PC(O-34:5)	alkyl-acyl	737.536	8.0902	C42 H76 N1 O7 P1	M+HCOO	B	87915.3	47037.8	25092.5	15333.8	51116.6	30283.1	593.332	1044.39
PC(O-17:0_18:2)	PC(O-35:2)	alkyl-acyl	757.599	6.61235	C43 H84 N1 O7 P1	M+HCOO	B	21526.2	12969.1	1902.45	1699.39	106466	47098.3	7109.5	3241.41
PC(O-15:2_20:4)	PC(O-35:6)	alkyl-acyl	749.536	9.35361	C43 H76 N1 O7 P1	M+HCOO	B	710428	219785	181427	46889.8	487430	211609	124957	58565.9
PC(O-16:1_20:1)	PC(O-36:2)	alkyl-acyl	771.614	10.9766	C44 H86 N1 O7 P1	M+HCOO	B	11575.4	8748.88	5362.3	3469.37	14521.9	7864.28	12780.3	7492.9
PC(O-19:1_17:1)	PC(O-36:2)	alkyl-acyl	771.614	10.5412	C44 H86 N1 O7 P1	M+HCOO	B	203427	52094.1	157506	37388.3	241277	37519.4	204896	47406.3
PC(O-16:0_20:4)	PC(O-36:4)	alkyl-acyl	767.583	9.74186	C44 H82 N1 O7 P1	M+HCOO	B	156631	26560.1	175535	17924	143729	19690.8	206889	42352.8
PC(O-14:0_22:7)	PC(O-36:7)	alkyl-acyl	761.536	8.46833	C44 H76 N1 O7 P1	M+HCOO	B	111603	31399	38160.9	16563.2	77481.6	29207.5	6891.45	1506.19
PC(O-14:2_22:6)	PC(O-36:8)	alkyl-acyl	759.52	7.64153	C44 H74 N1 O7 P1	M+HCOO	B	486106	273106	534312	254879	593030	212420	390957	146233
PC(O-20:6_16:2)	PC(O-36:8)	alkyl-acyl	759.52	7.08902	C44 H74 N1 O7 P1	M+HCOO	B	15017.5	5420.99	24949.3	11733.8	15565.2	4708.72	18197.6	5268.45
PC(O-20:6_16:2)	PC(O-36:8)	alkyl-acyl	759.52	7.12218	C44 H74 N1 O7 P1	M+HCOO	B	16660.7	3698.65	27617.7	13191.9	17453.5	7700.36	14659.4	8526.85
PC(O-16:0_22:4)	PC(O-38:4)	alkyl-acyl	795.614	10.3595	C46 H86 N1 O7 P1	M+HCOO	B	186589	38866.8	145572	12351.7	186290	30680.6	174173	47298
PC(O-18:1_20:4)	PC(O-38:5)	alkyl-acyl	793.599	10.2061	C46 H84 N1 O7 P1	M+HCOO	B	26333.9	11031.7	16772.2	15087.6	28779.5	9776.86	29956.9	21100.7
PC(O-38:9)	PC(O-38:9)	alkyl-acyl	785.536	8.72898	C46 H76 N1 O7 P1	M+HCOO	B	23600.2	9906.86	136292	21412.4	27922.9	20819	90070.8	32395.3
PC(O-16:1_23:5)	PC(O-39:6)	alkyl-acyl	805.599	6.5081	C47 H84 N1 O7 P1	M+HCOO	B	42405.4	18137.6	1803.27	2209.27	126432	30882.7	11172.3	8413.97
PC(O-20:0_20:4)	PC(O-40:4)	alkyl-acyl	823.645	10.8796	C48 H90 N1 O7 P1	M+HCOO	B	63914.7	23165.5	55082.3	7820.94	59222.1	15730.8	55851.3	5759.96
PC(O-18:0_22:6)	PC(O-40:6)	alkyl-acyl	819.614	10.2181	C48 H86 N1 O7 P1	M+HCOO	B	106663	23792.9	110722	24304.4	105975	14333.9	109800	36406.6
PC(O-18:1_22:6)	PC(O-40:7)	alkyl-acyl	817.599	9.56988	C48 H84 N1 O7 P1	M+HCOO	B	31122.9	8721.9	25117.3	6339.88	27672.7	6396.82	26294.6	5567.1
PC(O-20:0_22:6)	PC(O-42:6)	alkyl-acyl	847.645	10.7032	C50 H90 N1 O7 P1	M+HCOO	B	77737.7	36383.5	53742.1	7837.49	69616	15427.8	55908	11992.6
PC(P-14:0_2:0)	PC(P-16:0)	alkenyl-acyl	493.317	1.9	C24 H48 N1 O7 P1	M+HCOO	B	90797.3	22364.3	126007	25411.1	224608	46079.9	297830	55532.9
PC(P-14:0_2:0)	PC(P-16:0)	alkenyl-acyl	493.317	3.86871	C24 H48 N1 O7 P1	M+HCOO	B	60786.4	18557.6	87737.7	24010.8	175630	44004.1	235056	47457
PC(P-16:0_2:0)	PC(P-18:0)	alkenyl-acyl	521.348	5.42505	C26 H52 N1 O7 P1	M+HCOO	B	389229	80803.7	553141	88398.3	776437	199624	1.05372e+06	196422
PC(P-16:1_2:0)	PC(P-18:1)	alkenyl-acyl	519.332	1.9031	C26 H50 N1 O7 P1	M+HCOO	B	1.04462e+06	193940	1.51833e+06	249325	2.3571e+06	419592	2.97057e+06	479180
PC(P-16:1_2:0)	PC(P-18:1)	alkenyl-acyl	519.332	3.93504	C26 H50 N1 O7 P1	M+HCOO	B	677835	230677	1.22128e+06	237447	1.60504e+06	384748	2.64454e+06	635390
PC(P-18:0_2:0)	PC(P-20:0)	alkenyl-acyl	549.379	6.60075	C28 H56 N1 O7 P1	M+HCOO	B	10990.2	4507.35	5981.68	4162.98	39060.8	16764.2	15673	10571.3
PC(P-4:0_16:3)	PC(P-20:3)	alkenyl-acyl	543.332	1.90458	C28 H50 N1 O7 P1	M+HCOO	B	419001	100893	482302	89630.7	790114	122077	750626	78991.3
PC(P-20:5_2:0)	PC(P-22:5)	alkenyl-acyl	567.332	1.89425	C30 H50 N1 O7 P1	M+HCOO	B	355641	95100.5	554057	111177	870205	179895	1.20261e+06	196045
PC(P-21:3_2:0)	PC(P-23:3)	alkenyl-acyl	585.379	1.95995	C31 H56 N1 O7 P1	M+HCOO	B	105540	17656.6	47774.7	6767.42	65592.3	24386.6	16384.6	10760
PC(P-22:4_2:0)	PC(P-24:4)	alkenyl-acyl	597.379	1.92933	C32 H56 N1 O7 P1	M+HCOO	B	86923.3	15851.9	111693	9190.9	45816.8	22746	35341.4	12668.2
PC(P-25:4_2:0)	PC(P-27:4)	alkenyl-acyl	639.426	7.33322	C35 H62 N1 O7 P1	M+HCOO	B	84762.2	12619.7	34057.7	7793.6	59335	17924.7	11400.1	7189.14
PC(P-16:0_16:0)	PC(P-32:0)	alkenyl-acyl	717.567	10.3103	C40 H80 N1 O7 P1	M+HCOO	B	90868.3	9997.4	130393	12063.7	105361	9301.93	147433	19922.5
PC(P-16:0_16:0)	PC(P-32:0)	alkenyl-acyl	717.567	10.352	C40 H80 N1 O7 P1	M+HCOO	B	90868.3	9997.4	130393	12063.7	105361	9301.93	147433	19922.5
PC(P-16:0_16:0)	PC(P-32:0)	alkenyl-acyl	717.567	10.3864	C40 H80 N1 O7 P1	M+HCOO	B	88390	11447.8	122978	13658.9	100281	9162.44	146248	20692.9
PC(P-16:3_16:0)	PC(P-32:3)	alkenyl-acyl	711.52	7.69657	C40 H74 N1 O7 P1	M+HCOO	B	92996.6	21921.8	95814.7	38597.7	86854.9	28534.4	59800.3	28202.6
PC(P-13:1_20:4)	PC(P-33:5)	alkenyl-acyl	721.505	7.6541	C41 H72 N1 O7 P1	M+HCOO	B	383666	310779	561259	342084	809303	300081	830517	358463
PC(P-13:1_20:4)	PC(P-33:5)	alkenyl-acyl	721.505	8.83568	C41 H72 N1 O7 P1	M+HCOO	B	591359	180557	1.03033e+06	338847	438671	155825	734686	295134
PC(P-18:0_16:0)	PC(P-34:0)	alkenyl-acyl	745.599	10.4439	C42 H84 N1 O7 P1	M+HCOO	B	572728	65049.4	541392	60144.1	571369	89527.1	674720	73188.1
PC(P-16:0_18:1)	PC(P-34:1)	alkenyl-acyl	743.583	10.3528	C42 H82 N1 O7 P1	M+HCOO	B	12173.6	6028.73	14473.1	5660	20766.1	7116.07	23512.2	6615.36
PC(P-11:0_23:4)	PC(P-34:4)	alkenyl-acyl	737.536	10.92	C42 H76 N1 O7 P1	M+HCOO	B	11725.6	6368.27	2610.07	1252.57	12147	6915.85	1256.22	1121.63
PC(P-17:0_18:1)	PC(P-35:1)	alkenyl-acyl	757.599	6.61224	C43 H84 N1 O7 P1	M+HCOO	B	21526.2	12969.1	1902.45	1699.39	106466	47098.3	7109.5	3241.41
PC(P-15:1_20:4)	PC(P-35:5)	alkenyl-acyl	749.536	9.35338	C43 H76 N1 O7 P1	M+HCOO	B	710428	219785	181427	46889.8	487430	211609	124957	58565.9
PC(P-15:2_20:4)	PC(P-35:6)	alkenyl-acyl	747.52	8.84195	C43 H74 N1 O7 P1	M+HCOO	B	474285	133973	789037	221970	409468	140046	589460	225796
PC(P-13:1_22:6)	PC(P-35:7)	alkenyl-acyl	745.505	8.06889	C43 H72 N1 O7 P1	M+HCOO	B	605157	239674	713489	121420	559267	88889.5	565443	146601
PC(P-13:1_22:6)	PC(P-35:7)	alkenyl-acyl	745.505	8.67053	C43 H72 N1 O7 P1	M+HCOO	B	2.08928e+06	586286	2.67666e+06	599026	1.67467e+06	423556	1.74189e+06	660315
PC(P-35:8)	PC(P-35:8)	alkenyl-acyl	743.489	8.16973	C43 H70 N1 O7 P1	M+HCOO	B	20470.7	6995.48	67994.3	28311.4	27520.8	16137.5	65057.3	19792.6
PC(P-14:1_22:6)	PC(P-36:7)	alkenyl-acyl	759.52	7.64291	C44 H74 N1 O7 P1	M+HCOO	B	455739	239020	546557	251658	602805	214695	380090	138281
PC(P-21:6_16:1)	PC(P-37:7)	alkenyl-acyl	773.536	8.1893	C45 H76 N1 O7 P1	M+HCOO	B	83540.1	62406.1	10440.3	9589.91	60014.4	38648.4	2126.42	2015.67
PC(P-21:6_16:1)	PC(P-37:7)	alkenyl-acyl	773.536	8.20413	C45 H76 N1 O7 P1	M+HCOO	B	123924	77936.3	13122.4	10790.2	60017.4	38651.7	1953.9	1709.25
PC(P-15:2_22:6)	PC(P-37:8)	alkenyl-acyl	771.52	7.66123	C45 H74 N1 O7 P1	M+HCOO	B	1.28123e+06	539394	2.02185e+06	870092	2.45569e+06	1.74514e+06	2.11131e+06	915279
PC(P-15:2_22:6)	PC(P-37:8)	alkenyl-acyl	771.52	8.54794	C45 H74 N1 O7 P1	M+HCOO	B	547910	112235	954513	299834	753863	266122	973444	365695
PC(P-20:1_18:2)	PC(P-38:3)	alkenyl-acyl	795.614	10.3595	C46 H86 N1 O7 P1	M+HCOO	B	186589	38866.8	145572	12351.7	186290	30680.6	174173	47298
PC(P-18:0_20:4)	PC(P-38:4)	alkenyl-acyl	793.599	10.2038	C46 H84 N1 O7 P1	M+HCOO	B	26333.9	11031.7	16772.2	15087.6	28779.5	9776.86	29956.9	21100.7
PC(P-16:0_23:5)	PC(P-39:5)	alkenyl-acyl	805.599	6.50833	C47 H84 N1 O7 P1	M+HCOO	B	42405.4	18137.6	1803.27	2209.27	126432	30882.7	11172.3	8413.97
PC(P-19:4_20:5)	PC(P-39:9)	alkenyl-acyl	797.536	7.63432	C47 H76 N1 O7 P1	M+HCOO	B	64100.1	34688.3	299437	165501	220185	215335	361003	244763
PC(P-22:1_18:2)	PC(P-40:3)	alkenyl-acyl	823.645	10.879	C48 H90 N1 O7 P1	M+HCOO	B	63914.7	23165.5	55082.3	7820.94	59222.1	15730.8	55851.3	5759.96
PC(P-40:5)	PC(P-40:5)	alkenyl-acyl	819.614	10.2176	C48 H86 N1 O7 P1	M+HCOO	B	106663	23792.9	110722	24304.4	105975	14333.9	109800	36406.6
PC(P-18:0_22:6)	PC(P-40:6)	alkenyl-acyl	817.599	9.57106	C48 H84 N1 O7 P1	M+HCOO	B	31122.9	8721.9	25117.3	6339.88	27672.7	6396.82	26294.6	5567.1
PC(P-21:5_21:0)	PC(P-42:5)	alkenyl-acyl	847.645	10.7039	C50 H90 N1 O7 P1	M+HCOO	B	77737.7	36383.5	53742.1	7837.49	69616	15427.8	55908	11992.6
PE(16:0_16:0)	PE(32:0)	diacyl	691.515	10.04	C37 H74 N1 O8 P1	M-H	B	17520.5	6296.49	83692.1	8547.96	18244.1	7504.42	121254	30745.9
PE(16:0_16:1)	PE(32:1)	diacyl	689.5	9.54412	C37 H72 N1 O8 P1	M-H	A	43629.3	9658.57	45730.3	11298.2	70673.8	31053.4	73855.4	28857.8
PE(16:1_16:1)	PE(32:2)	diacyl	687.484	9.00916	C37 H70 N1 O8 P1	M-H	A	11350.3	4592.8	48524.8	39868.4	34771.5	15371.5	94568	35217.5
PE(16:0_17:1)	PE(33:1)	diacyl	703.515	9.78797	C38 H74 N1 O8 P1	M-H	A	6620.71	2626.42	17951.9	2644.65	13347.6	7670.52	30458.5	4245.57
PE(16:0_18:0)	PE(34:0)	diacyl	719.547	10.5258	C39 H78 N1 O8 P1	M-H	A	90288.3	15112.4	77603	12406.5	104404	24038.7	105680	24010.1
PE(16:0_18:1)	PE(34:1)	diacyl	717.531	10.0484	C39 H76 N1 O8 P1	M-H	A	791767	231825	1.82224e+06	256507	851278	302091	2.31849e+06	634453
PE(16:0_18:1)	PE(34:1)	diacyl	717.531	10.5304	C39 H76 N1 O8 P1	M-H	A	7554.68	3235.76	9307.43	4842.41	8586.01	4344.21	18638.1	10170.2
PE(16:0_18:1)	PE(34:1)	diacyl	717.531	10.5926	C39 H76 N1 O8 P1	M-H	B	5114.79	2297.09	5480.37	3121.22	5456.13	1020.19	11706.8	6284.7
PE(16:0_18:2)	PE(34:2)	diacyl	715.515	9.6336	C39 H74 N1 O8 P1	M-H	A	9.19584e+06	1.12896e+06	1.13796e+07	2.07348e+06	1.23429e+07	1.07422e+06	1.60166e+07	1.30153e+06
PE(16:1_18:2)	PE(34:3)	diacyl	713.5	7.9253	C39 H72 N1 O8 P1	M-H	B	3086.87	5251.79	9845.79	15544.1	7112.34	14407.3	23336.4	53925.5
PE(16:1_18:2)	PE(34:3)	diacyl	713.5	8.39895	C39 H72 N1 O8 P1	M-H	B	51901	30109	87657.1	56616.5	54141.7	52980.3	26188.4	35806.5
PE(16:1_18:2)	PE(34:3)	diacyl	713.5	8.64701	C39 H72 N1 O8 P1	M-H	B	162193	56314.9	265598	155528	155472	113634	134267	264818
PE(16:1_18:2)	PE(34:3)	diacyl	713.5	9.05843	C39 H72 N1 O8 P1	M-H	A	638757	206233	1.41239e+06	347090	1.12537e+06	348022	2.07852e+06	636130
PE(16:1_18:3)	PE(34:4)	diacyl	711.484	8.67249	C39 H70 N1 O8 P1	M-H	A	29872.8	8207.1	94597.2	44286.7	58692.5	24120.2	170006	61181.5
PE(16:1_18:3)	PE(34:4)	diacyl	711.484	8.7557	C39 H70 N1 O8 P1	M-H	A	29717.9	8759.55	90036.2	42529.9	60040.7	28077.4	171184	52629.6
PE(16:1_18:3)	PE(34:4)	diacyl	711.484	8.88518	C39 H70 N1 O8 P1	M-H	A	11803.9	3456.37	50774.7	35263	29028.2	18331.2	71507.3	25134.8
PE(17:0_18:1)	PE(35:1)	diacyl	731.547	10.2498	C40 H78 N1 O8 P1	M-H	A	101034	15729	177137	32623.1	154592	42510.9	305259	71826.1
PE(17:0_18:2)	PE(35:2)	diacyl	729.531	9.17591	C40 H76 N1 O8 P1	M-H	B	10067	4359.81	14236.9	7078.32	17931.8	6661.99	27785.8	12370.8
PE(17:0_18:2)	PE(35:2)	diacyl	729.531	9.84513	C40 H76 N1 O8 P1	M-H	A	234780	36525.4	427451	56693.2	404314	62056.3	687027	217720
PE(17:0_18:2)	PE(35:2)	diacyl	729.531	10.1564	C40 H76 N1 O8 P1	M-H	A	14894.6	2495.14	29917.7	11941.5	21966.8	8876.64	44466.4	20605.3
PE(17:1_18:2)	PE(35:3)	diacyl	727.515	9.35667	C40 H74 N1 O8 P1	M-H	B	6889.16	3071.7	12037.2	7955.82	20417.4	9382.5	22203.1	8880.93
PE(15:0_20:4)	PE(35:4)	diacyl	725.5	9.07742	C40 H72 N1 O8 P1	M-H	B	6156.11	3025.37	19224.4	5554.02	18236.3	6182.22	38155.2	17053.2
PE(18:0_18:0)	PE(36:0)	diacyl	747.578	10.9972	C41 H82 N1 O8 P1	M-H	A	25989.2	4428.18	6951.96	3163.68	29939.5	9361.12	11952.6	6304.42
PE(18:0_18:0)	PE(36:0)	diacyl	747.578	11.0764	C41 H82 N1 O8 P1	M-H	B	23111.2	6403.83	2599.85	1805.22	24936.7	9541.08	7280.56	2733.28
[truncated: 1,446 more rows]
